# Supplementary material for: Temperature and genetic background drive mobilization of diverse transposable elements in a global human fungal pathogen
Source: PLoS Genet. 2026 Jan 16;22(1):e1011979. doi: 10.1371/journal.pgen.1011979 (PMC12810828; doi:10.1371/journal.pgen.1011979)
Supplement: S3 Table — (XLSX) [file pgen.1011979.s015.xlsx]

## Sheet: Sheet1
Isolate	Temperature	Medium	Drug-resistance rate x 10-8	Drug-resistance rate 95% CI lower bound x 10-8	Drug-resistance rate 95% CI upper bound x 10-8	Total independent mutants screened	SNP/Indel	CNIRT6	CNEST	KDZ1	KDZ2	KDZ3	TCN3	CNL1	Unknown	CNIRT6 insertion rate x 10-8	CNIRT6 insertion rate 95% CI lower bound x 10-8	CNIRT6 insertion rate 95% CI upper bound x 10-8	CNEST insertion rate x 10-8	CNEST insertion rate 95% CI lower bound x 10-8	CNEST insertion rate 95% CI upper bound x 10-8
Case 15 incident	30°C	YPD	8.65	6.71	10.8	37	11	25	0	0	0	0	0	0	1	5.84459	3.84495	7.72936	-	-	-
Case 15 incident	37°C	YPD	180	154	208	47	2	43	0	0	0	0	0	0	2	164.681	131.616	192.31	-	-	-
Case 15 relapse	30°C	YPD	12.9	10.3	15.7	46	25	18	0	0	0	0	0	0	3	5.04783	3.01079	7.3244	-	-	-
Case 15 relapse	37°C	YPD	150	128	175	55	13	37	0	0	0	0	0	0	5	100.909	75.0917	125.192	-	-	-
Case 15 relapse 2	30°C	YPD	3.47	2.47	4.59	24	22	2	0	0	0	0	0	0	0	0.289167	0.0365228	0.994115	-	-	-
Case 15 relapse 2	37°C	YPD	14	10.1	18.3	30	12	10	0	0	0	0	0	0	8	4.66667	2.14986	7.75337	-	-	-
Case 77 incident	30°C	YPD	9.19	7.08	11.5	57	52	0	1	2	0	0	0	0	2	-	-	-	0.161228	0.00385538	0.977903
Case 77 incident	37°C	YPD	12.2	9.24	15.5	65	46	0	19	0	0	0	0	0	0	-	-	-	3.56615	2.04141	5.39847
Case 77 relapse	30°C	YPD	4.33	3.46	5.27	40	36	0	3	1	0	0	0	0	0	-	-	-	0.32475	0.0761521	0.934176
Case 77 relapse	37°C	YPD	32.8	128	175	40	7	0	33	0	0	0	0	0	0	-	-	-	27.06	20.8549	31.8056
Case 77 relapse 2	30°C	YPD	4.78	3.9	5.73	42	40	0	1	0	0	0	0	0	1	-	-	-	0.11381	0.0037237	0.673959
Case 77 relapse 2	37°C	YPD	10.1	10.1	18.3	52	30	0	21	0	0	0	0	0	1	-	-	-	4.07885	2.57726	5.73088
Case 7 incident	30°C	YPD	2.36	1.81	2.96	35	34	0	0	0	0	0	0	0	1	-	-	-	-	-	-
Case 7 incident	37°C	YPD	6.67	5.32	8.13	35	23	0	0	0	0	0	11	0	1	-	-	-	-	-	-
Case 7 relapse	30°C	YPD	5.87	4.8	7.01	33	12	0	0	0	15	2	0	4	0	-	-	-	-	-	-
Case 7 relapse	37°C	YPD	6.8	5.48	8.23	35	23	0	0	0	0	0	10	0	2	-	-	-	-	-	-
Cockatoo guano	30°C	YPD	8.02	6.54	9.6	42	41	0	0	0	0	0	0	0	1	-	-	-	-	-	-
Cockatoo guano	37°C	YPD	16.1	13.4	19.1	52	42	0	10	0	0	0	0	0	0	-	-	-	-	-	-
Case 15 incident	37°C	RPMI	-	-	-	19	1	18	0	0	0	0	0	0	0	-	-	-	-	-	-
Case 15 relapse	37°C	RPMI	-	-	-	21	18	2	0	0	0	0	0	0	1	-	-	-	-	-	-
Case 77 incident	37°C	RPMI	-	-	-	19	17	0	1	0	0	0	0	1	0	-	-	-	-	-	-
Case 77 relapse	37°C	RPMI	-	-	-	31	7	0	24	0	0	0	0	0	0	-	-	-	-	-	-
Case 77 relapse 2	37°C	RPMI	-	-	-	24	18	0	6	0	0	0	0	0	0	-	-	-	-	-	-
Case 7 incident	30°C	RPMI	-	-	-	23	15	0	0	0	0	8	0	0	0	-	-	-	-	-	-
Case 7 incident	37°C	RPMI	-	-	-	18	14	0	0	0	0	0	4	0	0	-	-	-	-	-	-
Case 7 relapse	30°C	RPMI	-	-	-	23	4	0	0	0	8	1	0	9	1	-	-	-	-	-	-
Case 7 relapse	37°C	RPMI	-	-	-	20	17	0	0	0	2	1	0	0	0	-	-	-	-	-	-
