# Supplementary material for: Temperature and genetic background drive mobilization of diverse transposable elements in a global human fungal pathogen
Source: PLoS Genet. 2026 Jan 16;22(1):e1011979. doi: 10.1371/journal.pgen.1011979 (PMC12810828; doi:10.1371/journal.pgen.1011979)
Supplement: S5 Table — (ZIP) [file pgen.1011979.s017.zip]

Archive with 1 entries (1 files):
- Table_S5.xlsb
