# Supplementary material for: Temperature and genetic background drive mobilization of diverse transposable elements in a global human fungal pathogen
Source: PLoS Genet. 2026 Jan 16;22(1):e1011979. doi: 10.1371/journal.pgen.1011979 (PMC12810828; doi:10.1371/journal.pgen.1011979)
Supplement: S7 Table — (XLSX) [file pgen.1011979.s019.xlsx]

## Sheet: Case_1_incident
Seqid	Source	Type	Start (bp)	End (bp)	Score	Strand	Phase	Attributes
Chr_01_case_1_incident	RepeatMasker	Unknown	126	495	3130	-	.	TSTART=676;TEND=1044;ID=RND-1_FAMILY-35;SHORTTE=F
Chr_01_case_1_incident	RepeatMasker	Unknown	553	1022	3550	-	.	TSTART=8;TEND=592;ID=RND-1_FAMILY-25;SHORTTE=F
Chr_01_case_1_incident	RepeatMasker	Unknown	1958	2298	1025	-	.	TSTART=1468;TEND=1822;ID=RND-1_FAMILY-25;SHORTTE=F
Chr_01_case_1_incident	RepeatMasker	Unknown	2953	3578	4855	-	.	TSTART=8;TEND=632;ID=RND-1_FAMILY-25;SHORTTE=F
Chr_01_case_1_incident	RepeatMasker	LINE/CRE	3606	4042	2341	+	.	TSTART=547;TEND=963;ID=RND-1_FAMILY-22;SHORTTE=F
Chr_01_case_1_incident	RepeatMasker	Unknown	78688	78859	801	-	.	TSTART=254;TEND=429;ID=RND-1_FAMILY-0;SHORTTE=F
Chr_01_case_1_incident	RepeatMasker	Unknown	108680	108926	1182	-	.	TSTART=34;TEND=320;ID=RND-1_FAMILY-3;SHORTTE=F
Chr_01_case_1_incident	RepeatMasker	Unknown	205040	205438	1085	-	.	TSTART=24;TEND=429;ID=RND-1_FAMILY-0;SHORTTE=F
Chr_01_case_1_incident	RepeatMasker	Unknown	290205	290745	4578	+	.	TSTART=4;TEND=546;ID=RND-1_FAMILY-4;SHORTTE=F
Chr_01_case_1_incident	RepeatMasker	Simple_repeat	355726	355851	29	+	.	TSTART=1;TEND=124;ID=(TGAGGA)N;SHORTTE=F
Chr_01_case_1_incident	RepeatMasker	Low_complexity	447551	447651	28	+	.	TSTART=1;TEND=101;ID=GA-RICH;SHORTTE=F
Chr_01_case_1_incident	RepeatMasker	Unknown	503730	504268	4029	+	.	TSTART=1;TEND=546;ID=RND-1_FAMILY-4;SHORTTE=F
Chr_01_case_1_incident	RepeatMasker	Unknown	577666	578234	722	+	.	TSTART=1513;TEND=2158;ID=RND-1_FAMILY-26;SHORTTE=F
Chr_01_case_1_incident	RepeatMasker	Unknown	578241	578561	726	+	.	TSTART=4;TEND=546;ID=RND-1_FAMILY-4;SHORTTE=F;TEGROUP=CTG_1|RND-1_FAMILY-4|1
Chr_01_case_1_incident	RepeatMasker	Unknown	578561	579132	751	+	.	TSTART=2155;TEND=2735;ID=RND-1_FAMILY-26;SHORTTE=F
Chr_01_case_1_incident	RepeatMasker	Unknown	579204	579481	1071	-	.	TSTART=1;TEND=271;ID=RND-1_FAMILY-37;SHORTTE=F
Chr_01_case_1_incident	RepeatMasker	Unknown	672731	673470	2575	-	.	TSTART=1;TEND=334;ID=RND-1_FAMILY-3;SHORTTE=F;TEGROUP=CTG_1|RND-1_FAMILY-3|1
Chr_01_case_1_incident	RepeatMasker	Low_complexity	814115	814269	27	+	.	TSTART=1;TEND=156;ID=GA-RICH;SHORTTE=F
Chr_01_case_1_incident	RepeatMasker	Simple_repeat	815620	815740	30	+	.	TSTART=1;TEND=118;ID=(CCG)N;SHORTTE=F
Chr_01_case_1_incident	RepeatMasker	DNA/TcMar-Tc1	929945	930755	6828	+	.	TSTART=540;TEND=1347;ID=RND-1_FAMILY-12;SHORTTE=F
Chr_01_case_1_incident	RepeatMasker	DNA/TcMar-Fot1	930756	932495	12483	+	.	TSTART=54;TEND=1791;ID=RND-1_FAMILY-19;SHORTTE=F
Chr_01_case_1_incident	RepeatMasker	Unknown	932518	932761	407	-	.	TSTART=9;TEND=240;ID=RND-1_FAMILY-0;SHORTTE=F
Chr_01_case_1_incident	RepeatMasker	Unknown	942130	942604	3730	+	.	TSTART=10;TEND=492;ID=RND-1_FAMILY-15;SHORTTE=F
Chr_01_case_1_incident	RepeatMasker	Unknown	942604	943010	1747	-	.	TSTART=328;TEND=550;ID=RND-1_FAMILY-4;SHORTTE=F;TEGROUP=CTG_1|RND-1_FAMILY-4|2
Chr_01_case_1_incident	RepeatMasker	Unknown	943104	943508	2326	+	.	TSTART=13;TEND=504;ID=RND-1_FAMILY-27;SHORTTE=F
Chr_01_case_1_incident	RepeatMasker	LTR/Copia	943540	943784	1815	+	.	TSTART=54;TEND=301;ID=RND-1_FAMILY-7;SHORTTE=F
Chr_01_case_1_incident	RepeatMasker	LTR/Copia	944410	944656	1951	+	.	TSTART=4707;TEND=5009;ID=RND-1_FAMILY-7;SHORTTE=F
Chr_01_case_1_incident	RepeatMasker	LTR/Copia	945570	950592	43946	-	.	TSTART=1;TEND=5009;ID=RND-1_FAMILY-7;SHORTTE=F;LTRGROUP=CTG_1_G1
Chr_01_case_1_incident	RepeatMasker	LTR/Gypsy	952297	956866	34863	+	.	TSTART=92;TEND=4541;ID=RND-1_FAMILY-11;SHORTTE=F
Chr_01_case_1_incident	RepeatMasker	LTR/Gypsy	956867	957009	1170	+	.	TSTART=2988;TEND=3131;ID=RND-1_FAMILY-16;SHORTTE=F
Chr_01_case_1_incident	RepeatMasker	LTR/Gypsy	957100	957699	5098	-	.	TSTART=2320;TEND=2919;ID=RND-1_FAMILY-9;SHORTTE=F
Chr_01_case_1_incident	RepeatMasker	Unknown	962361	963784	2922	-	.	TSTART=1289;TEND=2725;ID=RND-1_FAMILY-26;SHORTTE=F
Chr_01_case_1_incident	RepeatMasker	LTR/Gypsy	965008	965187	1554	+	.	TSTART=138;TEND=317;ID=RND-1_FAMILY-34;SHORTTE=F
Chr_01_case_1_incident	RepeatMasker	LTR/Gypsy	965192	966414	9924	-	.	TSTART=669;TEND=1891;ID=RND-1_FAMILY-16;SHORTTE=F
Chr_01_case_1_incident	RepeatMasker	LTR/Gypsy	966415	967312	7367	-	.	TSTART=3324;TEND=4221;ID=RND-1_FAMILY-2;SHORTTE=F
Chr_01_case_1_incident	RepeatMasker	LTR/Gypsy	967313	967979	5342	-	.	TSTART=815;TEND=1484;ID=RND-1_FAMILY-14;SHORTTE=F
Chr_01_case_1_incident	RepeatMasker	LTR/Gypsy	967980	969702	12923	-	.	TSTART=1610;TEND=3335;ID=RND-1_FAMILY-2;SHORTTE=F
Chr_01_case_1_incident	RepeatMasker	LTR/Gypsy	969703	970215	4338	+	.	TSTART=2320;TEND=2832;ID=RND-1_FAMILY-9;SHORTTE=F
Chr_01_case_1_incident	RepeatMasker	LTR/Gypsy	970216	970731	4324	+	.	TSTART=1;TEND=534;ID=RND-1_FAMILY-8;SHORTTE=F
Chr_01_case_1_incident	RepeatMasker	LTR/Gypsy	970819	972432	12875	-	.	TSTART=5;TEND=1620;ID=RND-1_FAMILY-2;SHORTTE=F
Chr_01_case_1_incident	RepeatMasker	LTR/Gypsy	972434	974730	10413	-	.	TSTART=1143;TEND=3461;ID=RND-1_FAMILY-11;SHORTTE=F
Chr_01_case_1_incident	RepeatMasker	LTR/Gypsy	974786	974896	477	-	.	TSTART=2304;TEND=2424;ID=RND-1_FAMILY-9;SHORTTE=F
Chr_01_case_1_incident	RepeatMasker	LTR/Gypsy	974897	975112	367	-	.	TSTART=1059;TEND=1277;ID=RND-1_FAMILY-14;SHORTTE=F
Chr_01_case_1_incident	RepeatMasker	LTR/Gypsy	975230	975762	2682	-	.	TSTART=2293;TEND=2824;ID=RND-1_FAMILY-21;SHORTTE=F
Chr_01_case_1_incident	RepeatMasker	Unknown	975765	976275	2291	-	.	TSTART=2105;TEND=2628;ID=RND-1_FAMILY-26;SHORTTE=F
Chr_01_case_1_incident	RepeatMasker	Unknown	976288	978217	10526	+	.	TSTART=1;TEND=1955;ID=RND-1_FAMILY-36;SHORTTE=F
Chr_01_case_1_incident	RepeatMasker	Simple_repeat	1038240	1038489	286	+	.	TSTART=1;TEND=250;ID=(CCCTCTCT)N;SHORTTE=F
Chr_01_case_1_incident	RepeatMasker	Simple_repeat	1091231	1091346	23	+	.	TSTART=1;TEND=115;ID=(CCTTTC)N;SHORTTE=F
Chr_01_case_1_incident	RepeatMasker	Unknown	1126322	1126804	1017	+	.	TSTART=1;TEND=456;ID=RND-1_FAMILY-37;SHORTTE=F
Chr_01_case_1_incident	RepeatMasker	Simple_repeat	1201065	1201179	31	+	.	TSTART=1;TEND=118;ID=(ACCGCC)N;SHORTTE=F
Chr_01_case_1_incident	RepeatMasker	Simple_repeat	1235694	1235855	32	+	.	TSTART=1;TEND=152;ID=(TGTTGC)N;SHORTTE=F
Chr_01_case_1_incident	RepeatMasker	Simple_repeat	1236064	1236180	61	+	.	TSTART=1;TEND=117;ID=(TGC)N;SHORTTE=F
Chr_01_case_1_incident	RepeatMasker	Unknown	1393568	1394051	3457	-	.	TSTART=6;TEND=496;ID=RND-1_FAMILY-17;SHORTTE=F
Chr_01_case_1_incident	RepeatMasker	Simple_repeat	1474789	1474923	22	+	.	TSTART=1;TEND=134;ID=(TCCTCT)N;SHORTTE=F
Chr_01_case_1_incident	RepeatMasker	LTR/Copia	1523881	1524024	230	+	.	TSTART=643;TEND=779;ID=RND-1_FAMILY-7;SHORTTE=F
Chr_01_case_1_incident	RepeatMasker	Unknown	1524219	1524752	4578	-	.	TSTART=6;TEND=544;ID=RND-1_FAMILY-17;SHORTTE=F
Chr_01_case_1_incident	RepeatMasker	DNA/TcMar-Tc1	1802832	1803947	2386	-	.	TSTART=4;TEND=1343;ID=RND-1_FAMILY-12;SHORTTE=F;TEGROUP=CTG_1|RND-1_FAMILY-12|1
Chr_01_case_1_incident	RepeatMasker	Unknown	1881799	1882304	3930	+	.	TSTART=3;TEND=499;ID=RND-1_FAMILY-15;SHORTTE=F
Chr_01_case_1_incident	RepeatMasker	Unknown	1899673	1900100	341	+	.	TSTART=6;TEND=544;ID=RND-1_FAMILY-17;SHORTTE=T;TEGROUP=CTG_1|RND-1_FAMILY-17|1
Chr_01_case_1_incident	RepeatMasker	Simple_repeat	1905502	1905664	122	+	.	TSTART=1;TEND=163;ID=(TGT)N;SHORTTE=F
Chr_01_case_1_incident	RepeatMasker	Simple_repeat	1905691	1905807	134	+	.	TSTART=1;TEND=117;ID=(TGCTGACCT)N;SHORTTE=F
Chr_01_case_1_incident	RepeatMasker	Low_complexity	2196181	2196293	17	+	.	TSTART=1;TEND=113;ID=GA-RICH;SHORTTE=F
Chr_01_case_1_incident	RepeatMasker	Simple_repeat	2202799	2202934	30	+	.	TSTART=1;TEND=129;ID=(TCT)N;SHORTTE=F
Chr_01_case_1_incident	RepeatMasker	LTR/Copia	2207921	2208039	366	-	.	TSTART=134;TEND=249;ID=RND-1_FAMILY-7;SHORTTE=F
Chr_01_case_1_incident	RepeatMasker	Unknown	2225979	2226509	4333	+	.	TSTART=6;TEND=544;ID=RND-1_FAMILY-17;SHORTTE=F
Chr_01_case_1_incident	RepeatMasker	Unknown	2229725	2229904	1433	+	.	TSTART=4;TEND=183;ID=RND-1_FAMILY-28;SHORTTE=F
Chr_01_case_1_incident	RepeatMasker	LTR/Copia	2232522	2232771	1475	+	.	TSTART=77;TEND=302;ID=RND-1_FAMILY-7;SHORTTE=F
Chr_01_case_1_incident	RepeatMasker	LTR/Copia	2234037	2234281	1504	-	.	TSTART=4769;TEND=5009;ID=RND-1_FAMILY-7;SHORTTE=F
Chr_01_case_1_incident	RepeatMasker	LINE/CRE	2234332	2235341	7221	+	.	TSTART=1;TEND=964;ID=RND-1_FAMILY-22;SHORTTE=F
Chr_01_case_1_incident	RepeatMasker	Unknown	2235680	2235922	329	+	.	TSTART=38;TEND=251;ID=RND-1_FAMILY-33;SHORTTE=F
Chr_10_case_1_incident	RepeatMasker	Unknown	1908	3715	10020	-	.	TSTART=70;TEND=2136;ID=RND-1_FAMILY-35;SHORTTE=F;TEGROUP=CTG_10|RND-1_FAMILY-35|1
Chr_10_case_1_incident	RepeatMasker	Unknown	8326	8726	2077	-	.	TSTART=1;TEND=456;ID=RND-1_FAMILY-37;SHORTTE=F
Chr_10_case_1_incident	RepeatMasker	Unknown	9051	9449	1596	+	.	TSTART=26;TEND=429;ID=RND-1_FAMILY-0;SHORTTE=F
Chr_10_case_1_incident	RepeatMasker	Unknown	15682	16082	2764	-	.	TSTART=16;TEND=429;ID=RND-1_FAMILY-0;SHORTTE=F
Chr_10_case_1_incident	RepeatMasker	Unknown	27573	27762	514	+	.	TSTART=255;TEND=474;ID=RND-1_FAMILY-4;SHORTTE=F
Chr_10_case_1_incident	RepeatMasker	DNA/TcMar-Fot1	31377	31795	2276	+	.	TSTART=1012;TEND=1519;ID=RND-1_FAMILY-19;SHORTTE=F;TEGROUP=CTG_10|RND-1_FAMILY-19|1
Chr_10_case_1_incident	RepeatMasker	Unknown	38925	39260	2253	+	.	TSTART=61;TEND=431;ID=RND-1_FAMILY-0;SHORTTE=F
Chr_10_case_1_incident	RepeatMasker	LTR/Copia	42055	42364	2366	-	.	TSTART=4701;TEND=5009;ID=RND-1_FAMILY-7;SHORTTE=F
Chr_10_case_1_incident	RepeatMasker	Unknown	42692	43013	2263	+	.	TSTART=1;TEND=333;ID=RND-1_FAMILY-33;SHORTTE=F
Chr_10_case_1_incident	RepeatMasker	Unknown	43178	43356	1361	+	.	TSTART=1;TEND=182;ID=RND-1_FAMILY-28;SHORTTE=F
Chr_10_case_1_incident	RepeatMasker	Simple_repeat	75932	76131	195	+	.	TSTART=1;TEND=203;ID=(CAAGAA)N;SHORTTE=F
Chr_10_case_1_incident	RepeatMasker	Unknown	185289	185686	2789	+	.	TSTART=19;TEND=429;ID=RND-1_FAMILY-0;SHORTTE=F
Chr_10_case_1_incident	RepeatMasker	LTR/Gypsy	234702	235163	1110	+	.	TSTART=428;TEND=892;ID=RND-1_FAMILY-6;SHORTTE=F
Chr_10_case_1_incident	RepeatMasker	LTR/Gypsy	235567	235723	274	-	.	TSTART=1049;TEND=1203;ID=RND-1_FAMILY-14;SHORTTE=F
Chr_10_case_1_incident	RepeatMasker	LTR/Gypsy	236197	238069	15613	+	.	TSTART=931;TEND=2819;ID=RND-1_FAMILY-34;SHORTTE=F
Chr_10_case_1_incident	RepeatMasker	LTR/Copia	238225	238394	331	-	.	TSTART=715;TEND=884;ID=RND-1_FAMILY-7;SHORTTE=F
Chr_10_case_1_incident	RepeatMasker	LTR/Gypsy	238990	239132	1245	+	.	TSTART=1831;TEND=1975;ID=RND-1_FAMILY-30;SHORTTE=F
Chr_10_case_1_incident	RepeatMasker	LTR/Gypsy	239133	239490	3228	-	.	TSTART=133;TEND=509;ID=RND-1_FAMILY-5;SHORTTE=F
Chr_10_case_1_incident	RepeatMasker	Unknown	239491	239595	882	-	.	TSTART=10;TEND=113;ID=RND-1_FAMILY-15;SHORTTE=F
Chr_10_case_1_incident	RepeatMasker	LTR/Gypsy	240930	241067	1247	-	.	TSTART=5315;TEND=5452;ID=RND-1_FAMILY-5;SHORTTE=F
Chr_10_case_1_incident	RepeatMasker	LTR/Gypsy	241068	242747	15077	+	.	TSTART=1;TEND=1686;ID=RND-1_FAMILY-8;SHORTTE=F
Chr_10_case_1_incident	RepeatMasker	LTR/Gypsy	242748	243649	8085	-	.	TSTART=6526;TEND=7437;ID=RND-1_FAMILY-2;SHORTTE=F
Chr_10_case_1_incident	RepeatMasker	LTR/Gypsy	243650	247264	27063	+	.	TSTART=1639;TEND=5321;ID=RND-1_FAMILY-5;SHORTTE=F
Chr_10_case_1_incident	RepeatMasker	LTR/Gypsy	247265	247797	4863	-	.	TSTART=1;TEND=534;ID=RND-1_FAMILY-8;SHORTTE=F
Chr_10_case_1_incident	RepeatMasker	LTR/Gypsy	247877	248548	5600	+	.	TSTART=815;TEND=1484;ID=RND-1_FAMILY-14;SHORTTE=F
Chr_10_case_1_incident	RepeatMasker	LTR/Gypsy	248550	249068	4412	-	.	TSTART=4668;TEND=5207;ID=RND-1_FAMILY-1;SHORTTE=F
Chr_10_case_1_incident	RepeatMasker	LTR/Gypsy	249068	249971	7747	+	.	TSTART=6525;TEND=7428;ID=RND-1_FAMILY-2;SHORTTE=F
Chr_10_case_1_incident	RepeatMasker	LTR/Gypsy	249973	250785	2289	-	.	TSTART=1;TEND=257;ID=RND-1_FAMILY-14;SHORTTE=F
Chr_10_case_1_incident	RepeatMasker	LTR/Gypsy	251073	251429	666	-	.	TSTART=3946;TEND=4294;ID=RND-1_FAMILY-2;SHORTTE=F
Chr_10_case_1_incident	RepeatMasker	LTR/Gypsy	251977	252470	2559	+	.	TSTART=1;TEND=482;ID=RND-1_FAMILY-1;SHORTTE=F
Chr_10_case_1_incident	RepeatMasker	LTR/Gypsy	252471	254004	13490	-	.	TSTART=1;TEND=1587;ID=RND-1_FAMILY-8;SHORTTE=F
Chr_10_case_1_incident	RepeatMasker	DNA/TcMar-Fot1	254005	254826	4769	-	.	TSTART=1;TEND=1128;ID=RND-1_FAMILY-20;SHORTTE=F;TEGROUP=CTG_10|RND-1_FAMILY-20|1
Chr_10_case_1_incident	RepeatMasker	LTR/Copia	255118	255360	1894	+	.	TSTART=4786;TEND=5009;ID=RND-1_FAMILY-7;SHORTTE=F
Chr_10_case_1_incident	RepeatMasker	Unknown	255361	255791	2644	+	.	TSTART=116;TEND=456;ID=RND-1_FAMILY-37;SHORTTE=F
Chr_10_case_1_incident	RepeatMasker	Unknown	449470	450007	4184	-	.	TSTART=12;TEND=545;ID=RND-1_FAMILY-17;SHORTTE=F
Chr_10_case_1_incident	RepeatMasker	Unknown	477205	477481	749	+	.	TSTART=52;TEND=334;ID=RND-1_FAMILY-3;SHORTTE=F
Chr_10_case_1_incident	RepeatMasker	Simple_repeat	602157	602272	32	+	.	TSTART=1;TEND=122;ID=(GATAGA)N;SHORTTE=F
Chr_10_case_1_incident	RepeatMasker	Unknown	609836	610215	1412	+	.	TSTART=1;TEND=181;ID=RND-1_FAMILY-28;SHORTTE=F;TEGROUP=CTG_10|RND-1_FAMILY-28|1
Chr_10_case_1_incident	RepeatMasker	Unknown	645302	645715	526	+	.	TSTART=39;TEND=474;ID=RND-1_FAMILY-4;SHORTTE=F
Chr_10_case_1_incident	RepeatMasker	Unknown	645729	646182	2445	-	.	TSTART=1;TEND=457;ID=RND-1_FAMILY-37;SHORTTE=F
Chr_10_case_1_incident	RepeatMasker	Unknown	646870	647130	881	+	.	TSTART=27;TEND=361;ID=RND-1_FAMILY-37;SHORTTE=F
Chr_10_case_1_incident	RepeatMasker	Unknown	647131	647684	2727	+	.	TSTART=11;TEND=429;ID=RND-1_FAMILY-0;SHORTTE=F;TEGROUP=CTG_10|RND-1_FAMILY-0|1
Chr_10_case_1_incident	RepeatMasker	Unknown	649844	650096	402	+	.	TSTART=178;TEND=465;ID=RND-1_FAMILY-0;SHORTTE=F
Chr_10_case_1_incident	RepeatMasker	LTR/Gypsy	652480	652735	464	-	.	TSTART=3024;TEND=3265;ID=RND-1_FAMILY-6;SHORTTE=F
Chr_10_case_1_incident	RepeatMasker	Simple_repeat	690934	691121	37	+	.	TSTART=1;TEND=191;ID=(GAGTCA)N;SHORTTE=F
Chr_10_case_1_incident	RepeatMasker	Simple_repeat	740434	740561	28	+	.	TSTART=1;TEND=125;ID=(TCATCT)N;SHORTTE=F
Chr_10_case_1_incident	RepeatMasker	LTR/Copia	886529	886680	1334	-	.	TSTART=767;TEND=918;ID=RND-1_FAMILY-23;SHORTTE=F
Chr_10_case_1_incident	RepeatMasker	LTR/Gypsy	906419	906593	1454	-	.	TSTART=332;TEND=505;ID=RND-1_FAMILY-5;SHORTTE=F
Chr_10_case_1_incident	RepeatMasker	Unknown	1015619	1015966	2454	+	.	TSTART=3488;TEND=3836;ID=RND-1_FAMILY-15;SHORTTE=F
Chr_10_case_1_incident	RepeatMasker	Unknown	1018414	1018527	357	-	.	TSTART=194;TEND=306;ID=RND-1_FAMILY-33;SHORTTE=F
Chr_10_case_1_incident	RepeatMasker	Unknown	1018528	1019004	3769	+	.	TSTART=2;TEND=592;ID=RND-1_FAMILY-25;SHORTTE=F
Chr_10_case_1_incident	RepeatMasker	Simple_repeat	1019005	1019171	157	+	.	TSTART=1;TEND=167;ID=(CATC)N;SHORTTE=F
Chr_10_case_1_incident	RepeatMasker	Unknown	1019172	1020609	12605	+	.	TSTART=676;TEND=2135;ID=RND-1_FAMILY-35;SHORTTE=F
Chr_12_case_1_incident	RepeatMasker	Unknown	15416	15623	575	-	.	TSTART=20;TEND=238;ID=RND-1_FAMILY-0;SHORTTE=F
Chr_12_case_1_incident	RepeatMasker	Unknown	17413	17519	270	-	.	TSTART=2135;TEND=2229;ID=RND-1_FAMILY-26;SHORTTE=F
Chr_12_case_1_incident	RepeatMasker	Simple_repeat	30475	30606	23	+	.	TSTART=1;TEND=133;ID=(GGTGCG)N;SHORTTE=F
Chr_12_case_1_incident	RepeatMasker	DNA/TcMar-Fot1	106431	107162	1326	-	.	TSTART=1;TEND=891;ID=RND-1_FAMILY-19;SHORTTE=F;TEGROUP=CTG_11|RND-1_FAMILY-19|1
Chr_12_case_1_incident	RepeatMasker	LTR/Copia	140745	140895	1267	-	.	TSTART=767;TEND=918;ID=RND-1_FAMILY-23;SHORTTE=F
Chr_12_case_1_incident	RepeatMasker	Unknown	153632	154176	4552	-	.	TSTART=4;TEND=550;ID=RND-1_FAMILY-4;SHORTTE=F
Chr_12_case_1_incident	RepeatMasker	Unknown	170275	170431	261	+	.	TSTART=1;TEND=45;ID=RND-1_FAMILY-10;SHORTTE=T;TEGROUP=CTG_11|RND-1_FAMILY-10|1
Chr_12_case_1_incident	RepeatMasker	Simple_repeat	197091	197195	24	+	.	TSTART=1;TEND=106;ID=(CATGAC)N;SHORTTE=F
Chr_12_case_1_incident	RepeatMasker	Low_complexity	201423	201524	23	+	.	TSTART=1;TEND=98;ID=G-RICH;SHORTTE=F
Chr_12_case_1_incident	RepeatMasker	Simple_repeat	300032	300140	20	+	.	TSTART=1;TEND=107;ID=(TCT)N;SHORTTE=F
Chr_12_case_1_incident	RepeatMasker	DNA/TcMar-Fot1	306314	308138	15086	-	.	TSTART=1;TEND=1827;ID=RND-1_FAMILY-20;SHORTTE=F
Chr_12_case_1_incident	RepeatMasker	LTR/Copia	327623	327925	2372	-	.	TSTART=4708;TEND=5009;ID=RND-1_FAMILY-7;SHORTTE=F
Chr_12_case_1_incident	RepeatMasker	DNA/TcMar-Tc1	348944	349696	5069	-	.	TSTART=600;TEND=1347;ID=RND-1_FAMILY-12;SHORTTE=F
Chr_12_case_1_incident	RepeatMasker	Simple_repeat	405811	405916	24	+	.	TSTART=1;TEND=121;ID=(TCCTCT)N;SHORTTE=F
Chr_12_case_1_incident	RepeatMasker	Unknown	443495	446271	21378	+	.	TSTART=1;TEND=2749;ID=RND-1_FAMILY-26;SHORTTE=F
Chr_12_case_1_incident	RepeatMasker	LTR/Gypsy	446272	446689	2443	+	.	TSTART=4213;TEND=4618;ID=RND-1_FAMILY-30;SHORTTE=F
Chr_12_case_1_incident	RepeatMasker	LTR/Gypsy	446690	448042	506	+	.	TSTART=916;TEND=2401;ID=RND-1_FAMILY-21;SHORTTE=T;TEGROUP=CTG_11|RND-1_FAMILY-21|1
Chr_12_case_1_incident	RepeatMasker	Unknown	448043	448526	3859	-	.	TSTART=10;TEND=514;ID=RND-1_FAMILY-15;SHORTTE=F
Chr_12_case_1_incident	RepeatMasker	LTR/Gypsy	448529	448725	746	+	.	TSTART=2170;TEND=2375;ID=RND-1_FAMILY-11;SHORTTE=F
Chr_12_case_1_incident	RepeatMasker	LTR/Copia	448941	449248	2463	+	.	TSTART=4703;TEND=5009;ID=RND-1_FAMILY-7;SHORTTE=F
Chr_12_case_1_incident	RepeatMasker	LTR/Gypsy	450852	452681	3800	+	.	TSTART=867;TEND=5361;ID=RND-1_FAMILY-6;SHORTTE=F;TEGROUP=CTG_11|RND-1_FAMILY-6|1
Chr_12_case_1_incident	RepeatMasker	LTR/Gypsy	452682	452823	1253	+	.	TSTART=5444;TEND=5586;ID=RND-1_FAMILY-31;SHORTTE=F
Chr_12_case_1_incident	RepeatMasker	LTR/Gypsy	452824	454449	11344	+	.	TSTART=3934;TEND=5361;ID=RND-1_FAMILY-6;SHORTTE=F
Chr_12_case_1_incident	RepeatMasker	LTR/Gypsy	454450	454977	4209	-	.	TSTART=266;TEND=794;ID=RND-1_FAMILY-16;SHORTTE=F
Chr_12_case_1_incident	RepeatMasker	LTR/Gypsy	454977	455249	2233	+	.	TSTART=5443;TEND=5715;ID=RND-1_FAMILY-31;SHORTTE=F
Chr_12_case_1_incident	RepeatMasker	LTR/Gypsy	455250	458485	28631	-	.	TSTART=1;TEND=3233;ID=RND-1_FAMILY-30;SHORTTE=F
Chr_12_case_1_incident	RepeatMasker	LTR/Gypsy	458486	459387	7733	-	.	TSTART=6525;TEND=7427;ID=RND-1_FAMILY-2;SHORTTE=F
Chr_12_case_1_incident	RepeatMasker	LTR/Gypsy	459387	465075	50035	-	.	TSTART=1;TEND=5707;ID=RND-1_FAMILY-30;SHORTTE=F
Chr_12_case_1_incident	RepeatMasker	LTR/Gypsy	465076	465977	7733	-	.	TSTART=6525;TEND=7427;ID=RND-1_FAMILY-2;SHORTTE=F
Chr_12_case_1_incident	RepeatMasker	LTR/Gypsy	465977	471498	48630	-	.	TSTART=159;TEND=5707;ID=RND-1_FAMILY-30;SHORTTE=F
Chr_12_case_1_incident	RepeatMasker	LTR/Gypsy	471499	473275	14374	-	.	TSTART=1;TEND=1924;ID=RND-1_FAMILY-31;SHORTTE=F
Chr_12_case_1_incident	RepeatMasker	LTR/Gypsy	473276	473564	3617	+	.	TSTART=1;TEND=467;ID=RND-1_FAMILY-1;SHORTTE=F
Chr_12_case_1_incident	RepeatMasker	LTR/Gypsy	473565	475079	12674	+	.	TSTART=692;TEND=2207;ID=RND-1_FAMILY-34;SHORTTE=F
Chr_12_case_1_incident	RepeatMasker	LTR/Copia	475080	480048	42744	+	.	TSTART=77;TEND=5009;ID=RND-1_FAMILY-7;SHORTTE=F
Chr_12_case_1_incident	RepeatMasker	LTR/Gypsy	480049	480384	3905	-	.	TSTART=151;TEND=734;ID=RND-1_FAMILY-8;SHORTTE=F
Chr_12_case_1_incident	RepeatMasker	Unknown	480385	480659	3726	-	.	TSTART=10;TEND=512;ID=RND-1_FAMILY-15;SHORTTE=F
Chr_12_case_1_incident	RepeatMasker	LTR/Gypsy	481110	481487	2744	+	.	TSTART=138;TEND=509;ID=RND-1_FAMILY-16;SHORTTE=F
Chr_12_case_1_incident	RepeatMasker	LTR/Copia	484997	485160	233	-	.	TSTART=715;TEND=878;ID=RND-1_FAMILY-7;SHORTTE=F
Chr_12_case_1_incident	RepeatMasker	Unknown	613664	613921	1865	+	.	TSTART=1;TEND=254;ID=RND-1_FAMILY-33;SHORTTE=F
Chr_12_case_1_incident	RepeatMasker	Unknown	614386	617208	22921	-	.	TSTART=682;TEND=3581;ID=RND-1_FAMILY-32;SHORTTE=F
Chr_12_case_1_incident	RepeatMasker	Simple_repeat	717055	717195	34	+	.	TSTART=1;TEND=138;ID=(CCCCGC)N;SHORTTE=F
Chr_12_case_1_incident	RepeatMasker	Simple_repeat	809024	809135	28	+	.	TSTART=1;TEND=112;ID=(GTGACT)N;SHORTTE=F
Chr_12_case_1_incident	RepeatMasker	Unknown	932617	932763	445	+	.	TSTART=3529;TEND=3680;ID=RND-1_FAMILY-15;SHORTTE=F
Chr_12_case_1_incident	RepeatMasker	Unknown	941191	941323	1037	-	.	TSTART=411;TEND=547;ID=RND-1_FAMILY-4;SHORTTE=F
Chr_12_case_1_incident	RepeatMasker	Unknown	941329	945993	35095	+	.	TSTART=1;TEND=4152;ID=RND-1_FAMILY-15;SHORTTE=F
Chr_12_case_1_incident	RepeatMasker	Unknown	951219	951970	5435	-	.	TSTART=1272;TEND=2014;ID=RND-1_FAMILY-36;SHORTTE=F
Chr_12_case_1_incident	RepeatMasker	Unknown	951971	952222	2057	+	.	TSTART=1613;TEND=1863;ID=RND-1_FAMILY-26;SHORTTE=F
Chr_12_case_1_incident	RepeatMasker	Unknown	952603	952782	1258	+	.	TSTART=317;TEND=496;ID=RND-1_FAMILY-35;SHORTTE=F
Chr_13_case_1_incident	RepeatMasker	LTR/Copia	1548	1723	1013	-	.	TSTART=1151;TEND=1329;ID=RND-1_FAMILY-7;SHORTTE=F
Chr_13_case_1_incident	RepeatMasker	Unknown	7445	7678	789	+	.	TSTART=253;TEND=499;ID=RND-1_FAMILY-15;SHORTTE=F
Chr_13_case_1_incident	RepeatMasker	Low_complexity	36715	36854	20	+	.	TSTART=1;TEND=140;ID=GA-RICH;SHORTTE=F
Chr_13_case_1_incident	RepeatMasker	LTR/Copia	41905	42047	460	-	.	TSTART=4804;TEND=4935;ID=RND-1_FAMILY-7;SHORTTE=F
Chr_13_case_1_incident	RepeatMasker	Unknown	109907	110019	384	+	.	TSTART=650;TEND=760;ID=RND-1_FAMILY-15;SHORTTE=F
Chr_13_case_1_incident	RepeatMasker	LTR/Gypsy	113100	113902	6139	+	.	TSTART=1;TEND=839;ID=RND-1_FAMILY-5;SHORTTE=F
Chr_13_case_1_incident	RepeatMasker	LTR/Gypsy	113903	114266	2922	+	.	TSTART=1701;TEND=2064;ID=RND-1_FAMILY-8;SHORTTE=F
Chr_13_case_1_incident	RepeatMasker	LTR/Gypsy	114561	115454	6652	-	.	TSTART=3104;TEND=4018;ID=RND-1_FAMILY-9;SHORTTE=F
Chr_13_case_1_incident	RepeatMasker	LTR/Gypsy	115467	115991	2930	+	.	TSTART=814;TEND=1484;ID=RND-1_FAMILY-14;SHORTTE=F
Chr_13_case_1_incident	RepeatMasker	LTR/Gypsy	116547	123366	4260	+	.	TSTART=4;TEND=502;ID=RND-1_FAMILY-34;SHORTTE=F;LTRGROUP=CTG_12_G1
Chr_13_case_1_incident	RepeatMasker	LTR/Gypsy	123367	126008	21847	-	.	TSTART=1166;TEND=3804;ID=RND-1_FAMILY-31;SHORTTE=F
Chr_13_case_1_incident	RepeatMasker	LTR/Gypsy	126009	132295	49298	+	.	TSTART=1;TEND=8216;ID=RND-1_FAMILY-9;SHORTTE=F;LTRGROUP=CTG_12_G2
Chr_13_case_1_incident	RepeatMasker	LTR/Gypsy	132296	133315	8389	-	.	TSTART=1;TEND=1164;ID=RND-1_FAMILY-31;SHORTTE=F
Chr_13_case_1_incident	RepeatMasker	LTR/Gypsy	133316	133610	3766	+	.	TSTART=1;TEND=479;ID=RND-1_FAMILY-1;SHORTTE=F
Chr_13_case_1_incident	RepeatMasker	LTR/Gypsy	133611	136282	21507	-	.	TSTART=3194;TEND=5874;ID=RND-1_FAMILY-2;SHORTTE=F
Chr_13_case_1_incident	RepeatMasker	LTR/Gypsy	136283	136840	4293	+	.	TSTART=1;TEND=534;ID=RND-1_FAMILY-8;SHORTTE=F
Chr_13_case_1_incident	RepeatMasker	LTR/Gypsy	136841	137560	5323	-	.	TSTART=836;TEND=1555;ID=RND-1_FAMILY-6;SHORTTE=F
Chr_13_case_1_incident	RepeatMasker	LTR/Gypsy	137561	137730	1278	+	.	TSTART=2;TEND=170;ID=RND-1_FAMILY-34;SHORTTE=F;LTRGROUP=CTG_12_G3
Chr_13_case_1_incident	RepeatMasker	LTR/Gypsy	141920	142096	1506	+	.	TSTART=161;TEND=338;ID=RND-1_FAMILY-34;SHORTTE=F;LTRGROUP=CTG_12_G3
Chr_13_case_1_incident	RepeatMasker	LTR/Gypsy	142097	142266	2096	+	.	TSTART=229;TEND=394;ID=RND-1_FAMILY-11;SHORTTE=F
Chr_13_case_1_incident	RepeatMasker	Simple_repeat	142267	142432	177	+	.	TSTART=1;TEND=166;ID=(ATATAC)N;SHORTTE=F
Chr_13_case_1_incident	RepeatMasker	LTR/Gypsy	142433	142581	2096	+	.	TSTART=395;TEND=568;ID=RND-1_FAMILY-11;SHORTTE=F
Chr_13_case_1_incident	RepeatMasker	LTR/Gypsy	142756	143212	2628	-	.	TSTART=10;TEND=466;ID=RND-1_FAMILY-1;SHORTTE=F
Chr_13_case_1_incident	RepeatMasker	LTR/Gypsy	143559	144064	4043	-	.	TSTART=1;TEND=512;ID=RND-1_FAMILY-18;SHORTTE=F
Chr_13_case_1_incident	RepeatMasker	Unknown	144427	144605	1423	-	.	TSTART=2;TEND=180;ID=RND-1_FAMILY-28;SHORTTE=F
Chr_13_case_1_incident	RepeatMasker	Unknown	157571	158113	4609	-	.	TSTART=4;TEND=548;ID=RND-1_FAMILY-4;SHORTTE=F
Chr_13_case_1_incident	RepeatMasker	Unknown	207616	208098	3964	-	.	TSTART=10;TEND=504;ID=RND-1_FAMILY-15;SHORTTE=F
Chr_13_case_1_incident	RepeatMasker	Unknown	233161	233322	345	+	.	TSTART=261;TEND=443;ID=RND-1_FAMILY-4;SHORTTE=F
Chr_13_case_1_incident	RepeatMasker	LINE/CRE	233586	234554	6972	-	.	TSTART=1;TEND=964;ID=RND-1_FAMILY-22;SHORTTE=F
Chr_13_case_1_incident	RepeatMasker	Unknown	260349	260463	284	-	.	TSTART=659;TEND=761;ID=RND-1_FAMILY-15;SHORTTE=F
Chr_13_case_1_incident	RepeatMasker	Simple_repeat	308964	309114	34	+	.	TSTART=1;TEND=160;ID=(CTGGTG)N;SHORTTE=F
Chr_13_case_1_incident	RepeatMasker	Low_complexity	432419	432557	30	+	.	TSTART=1;TEND=140;ID=GA-RICH;SHORTTE=F
Chr_13_case_1_incident	RepeatMasker	LTR/Gypsy	477940	478109	381	-	.	TSTART=10005;TEND=10170;ID=RND-1_FAMILY-2;SHORTTE=F
Chr_13_case_1_incident	RepeatMasker	LTR/Gypsy	511013	511182	381	-	.	TSTART=10005;TEND=10170;ID=RND-1_FAMILY-2;SHORTTE=F
Chr_13_case_1_incident	RepeatMasker	DNA/TcMar-Tc1	572129	573282	2152	-	.	TSTART=15;TEND=1346;ID=RND-1_FAMILY-12;SHORTTE=F;TEGROUP=CTG_12|RND-1_FAMILY-12|1
Chr_13_case_1_incident	RepeatMasker	Simple_repeat	615624	615816	209	+	.	TSTART=1;TEND=190;ID=(ATTT)N;SHORTTE=F
Chr_13_case_1_incident	RepeatMasker	Unknown	615823	616054	1810	-	.	TSTART=4;TEND=237;ID=RND-1_FAMILY-33;SHORTTE=F
Chr_13_case_1_incident	RepeatMasker	Unknown	616297	616693	1772	-	.	TSTART=22;TEND=429;ID=RND-1_FAMILY-0;SHORTTE=F
Chr_13_case_1_incident	RepeatMasker	Unknown	690081	690258	985	-	.	TSTART=3;TEND=183;ID=RND-1_FAMILY-28;SHORTTE=F
Chr_13_case_1_incident	RepeatMasker	Unknown	690334	690561	550	-	.	TSTART=226;TEND=474;ID=RND-1_FAMILY-4;SHORTTE=F
Chr_13_case_1_incident	RepeatMasker	Simple_repeat	693454	693555	27	+	.	TSTART=1;TEND=96;ID=(ATCTTC)N;SHORTTE=F
Chr_13_case_1_incident	RepeatMasker	Unknown	783548	784069	4471	-	.	TSTART=14;TEND=542;ID=RND-1_FAMILY-17;SHORTTE=F
Chr_13_case_1_incident	RepeatMasker	LINE/CRE	786218	786443	532	-	.	TSTART=308;TEND=530;ID=RND-1_FAMILY-22;SHORTTE=F
Chr_13_case_1_incident	RepeatMasker	Unknown	788535	789286	5490	-	.	TSTART=1272;TEND=2014;ID=RND-1_FAMILY-36;SHORTTE=F
Chr_13_case_1_incident	RepeatMasker	Unknown	789287	790218	7342	+	.	TSTART=1613;TEND=2538;ID=RND-1_FAMILY-26;SHORTTE=F
Chr_13_case_1_incident	RepeatMasker	LTR/Copia	790787	791069	1756	-	.	TSTART=77;TEND=301;ID=RND-1_FAMILY-7;SHORTTE=F
Chr_13_case_1_incident	RepeatMasker	LTR/Copia	791069	791220	1228	+	.	TSTART=767;TEND=918;ID=RND-1_FAMILY-23;SHORTTE=F
Chr_13_case_1_incident	RepeatMasker	Unknown	791771	791994	582	+	.	TSTART=69;TEND=303;ID=RND-1_FAMILY-35;SHORTTE=F
Chr_13_case_1_incident	RepeatMasker	Unknown	792522	793121	4889	+	.	TSTART=4;TEND=603;ID=RND-1_FAMILY-25;SHORTTE=F
Chr_13_case_1_incident	RepeatMasker	Unknown	793817	794157	999	+	.	TSTART=1468;TEND=1822;ID=RND-1_FAMILY-25;SHORTTE=F
Chr_14_case_1_incident	RepeatMasker	Low_complexity	14081	14181	26	+	.	TSTART=1;TEND=101;ID=G-RICH;SHORTTE=F
Chr_14_case_1_incident	RepeatMasker	Unknown	84088	87372	28605	+	.	TSTART=1;TEND=3313;ID=RND-1_FAMILY-15;SHORTTE=F
Chr_14_case_1_incident	RepeatMasker	LTR/Gypsy	87373	87919	4197	+	.	TSTART=1;TEND=535;ID=RND-1_FAMILY-8;SHORTTE=F
Chr_14_case_1_incident	RepeatMasker	LTR/Copia	100603	100846	244	-	.	TSTART=1599;TEND=1841;ID=RND-1_FAMILY-7;SHORTTE=F
Chr_14_case_1_incident	RepeatMasker	Simple_repeat	324701	324808	22	+	.	TSTART=1;TEND=96;ID=(GGTATG)N;SHORTTE=F
Chr_14_case_1_incident	RepeatMasker	Simple_repeat	448419	448521	86	+	.	TSTART=1;TEND=103;ID=(GATG)N;SHORTTE=F
Chr_14_case_1_incident	RepeatMasker	Unknown	540757	541234	3859	+	.	TSTART=10;TEND=499;ID=RND-1_FAMILY-15;SHORTTE=F
Chr_14_case_1_incident	RepeatMasker	LTR/Copia	541276	541455	846	-	.	TSTART=4786;TEND=4960;ID=RND-1_FAMILY-7;SHORTTE=F
Chr_14_case_1_incident	RepeatMasker	LTR/Gypsy	542258	542393	1078	+	.	TSTART=1;TEND=136;ID=RND-1_FAMILY-8;SHORTTE=F
Chr_14_case_1_incident	RepeatMasker	LTR/Gypsy	542442	543637	10063	+	.	TSTART=3;TEND=1198;ID=RND-1_FAMILY-34;SHORTTE=F
Chr_14_case_1_incident	RepeatMasker	LTR/Gypsy	544041	544325	1839	+	.	TSTART=1183;TEND=1467;ID=RND-1_FAMILY-34;SHORTTE=F
Chr_14_case_1_incident	RepeatMasker	LTR/Copia	544326	545362	8554	+	.	TSTART=2;TEND=1036;ID=RND-1_FAMILY-7;SHORTTE=F
Chr_14_case_1_incident	RepeatMasker	LTR/Gypsy	545386	545850	3739	-	.	TSTART=5444;TEND=5908;ID=RND-1_FAMILY-31;SHORTTE=F
Chr_14_case_1_incident	RepeatMasker	LTR/Copia	545851	547623	14608	+	.	TSTART=1030;TEND=2811;ID=RND-1_FAMILY-7;SHORTTE=F
Chr_14_case_1_incident	RepeatMasker	LTR/Gypsy	547624	548526	7279	+	.	TSTART=2;TEND=908;ID=RND-1_FAMILY-2;SHORTTE=F
Chr_14_case_1_incident	RepeatMasker	LTR/Gypsy	548527	549968	10806	+	.	TSTART=1922;TEND=3310;ID=RND-1_FAMILY-16;SHORTTE=F
Chr_14_case_1_incident	RepeatMasker	LTR/Gypsy	549969	550575	5249	+	.	TSTART=2629;TEND=3239;ID=RND-1_FAMILY-30;SHORTTE=F
Chr_14_case_1_incident	RepeatMasker	LTR/Gypsy	550585	550806	271	-	.	TSTART=4361;TEND=4582;ID=RND-1_FAMILY-5;SHORTTE=F
Chr_14_case_1_incident	RepeatMasker	LTR/Gypsy	551482	551607	238	-	.	TSTART=3725;TEND=3850;ID=RND-1_FAMILY-5;SHORTTE=F
Chr_14_case_1_incident	RepeatMasker	LTR/Gypsy	551949	552366	395	-	.	TSTART=2966;TEND=3383;ID=RND-1_FAMILY-5;SHORTTE=F
Chr_14_case_1_incident	RepeatMasker	Unknown	554836	555381	4438	-	.	TSTART=1;TEND=548;ID=RND-1_FAMILY-4;SHORTTE=F
Chr_14_case_1_incident	RepeatMasker	LTR/Gypsy	555426	562849	62554	-	.	TSTART=7;TEND=7430;ID=RND-1_FAMILY-2;SHORTTE=F
Chr_14_case_1_incident	RepeatMasker	LTR/Gypsy	562850	568931	49677	-	.	TSTART=1;TEND=5908;ID=RND-1_FAMILY-31;SHORTTE=F
Chr_14_case_1_incident	RepeatMasker	LTR/Gypsy	568932	571373	20380	+	.	TSTART=557;TEND=3035;ID=RND-1_FAMILY-30;SHORTTE=F
Chr_14_case_1_incident	RepeatMasker	LTR/Gypsy	578536	578744	1706	-	.	TSTART=5573;TEND=5780;ID=RND-1_FAMILY-1;SHORTTE=F
Chr_14_case_1_incident	RepeatMasker	LTR/Gypsy	578778	579040	472	+	.	TSTART=1001;TEND=1263;ID=RND-1_FAMILY-30;SHORTTE=F
Chr_14_case_1_incident	RepeatMasker	LTR/Gypsy	579317	579603	2037	+	.	TSTART=1;TEND=287;ID=RND-1_FAMILY-14;SHORTTE=F
Chr_14_case_1_incident	RepeatMasker	LTR/Gypsy	579604	580235	4944	-	.	TSTART=2631;TEND=3233;ID=RND-1_FAMILY-30;SHORTTE=F
Chr_14_case_1_incident	RepeatMasker	LTR/Gypsy	580236	581451	8536	+	.	TSTART=276;TEND=1484;ID=RND-1_FAMILY-14;SHORTTE=F
Chr_14_case_1_incident	RepeatMasker	LTR/Gypsy	581478	582075	2593	-	.	TSTART=32;TEND=618;ID=RND-1_FAMILY-21;SHORTTE=F
Chr_14_case_1_incident	RepeatMasker	LTR/Gypsy	584109	584485	1053	-	.	TSTART=969;TEND=1349;ID=RND-1_FAMILY-21;SHORTTE=F
Chr_14_case_1_incident	RepeatMasker	Unknown	584523	584786	1749	+	.	TSTART=751;TEND=1015;ID=RND-1_FAMILY-13;SHORTTE=F
Chr_14_case_1_incident	RepeatMasker	Unknown	584787	585323	4566	+	.	TSTART=4;TEND=550;ID=RND-1_FAMILY-4;SHORTTE=F
Chr_14_case_1_incident	RepeatMasker	LTR/Gypsy	585324	585601	2051	+	.	TSTART=232;TEND=504;ID=RND-1_FAMILY-5;SHORTTE=F
Chr_14_case_1_incident	RepeatMasker	Simple_repeat	607514	607731	52	+	.	TSTART=1;TEND=47;ID=(C)N;SHORTTE=F;TEGROUP=CTG_13|(C)N|1
Chr_14_case_1_incident	RepeatMasker	LTR/Copia	627741	627903	570	+	.	TSTART=766;TEND=918;ID=RND-1_FAMILY-23;SHORTTE=F
Chr_14_case_1_incident	RepeatMasker	Unknown	627904	628075	588	+	.	TSTART=17;TEND=197;ID=RND-1_FAMILY-0;SHORTTE=F
Chr_14_case_1_incident	RepeatMasker	Unknown	638397	638765	1787	+	.	TSTART=16;TEND=489;ID=RND-1_FAMILY-27;SHORTTE=F
Chr_14_case_1_incident	RepeatMasker	Unknown	646417	646957	4624	-	.	TSTART=4;TEND=546;ID=RND-1_FAMILY-4;SHORTTE=F
Chr_14_case_1_incident	RepeatMasker	LTR/Copia	685596	685843	1742	+	.	TSTART=4757;TEND=5005;ID=RND-1_FAMILY-7;SHORTTE=F
Chr_14_case_1_incident	RepeatMasker	Unknown	685992	686406	502	-	.	TSTART=110;TEND=429;ID=RND-1_FAMILY-0;SHORTTE=F;TEGROUP=CTG_13|RND-1_FAMILY-0|1
Chr_14_case_1_incident	RepeatMasker	LTR/Copia	686411	686520	327	-	.	TSTART=85;TEND=193;ID=RND-1_FAMILY-7;SHORTTE=F
Chr_14_case_1_incident	RepeatMasker	Unknown	691990	692304	2100	+	.	TSTART=127;TEND=429;ID=RND-1_FAMILY-0;SHORTTE=F
Chr_14_case_1_incident	RepeatMasker	Unknown	697460	697811	2077	+	.	TSTART=3494;TEND=3835;ID=RND-1_FAMILY-15;SHORTTE=F
Chr_14_case_1_incident	RepeatMasker	Unknown	698174	698578	476	-	.	TSTART=37;TEND=467;ID=RND-1_FAMILY-4;SHORTTE=F
Chr_14_case_1_incident	RepeatMasker	Unknown	700970	703276	19321	+	.	TSTART=433;TEND=2749;ID=RND-1_FAMILY-26;SHORTTE=F
Chr_14_case_1_incident	RepeatMasker	Unknown	704928	705504	4184	+	.	TSTART=944;TEND=1981;ID=RND-1_FAMILY-35;SHORTTE=T;TEGROUP=CTG_13|RND-1_FAMILY-35|1
Chr_14_case_1_incident	RepeatMasker	Unknown	706184	706390	1111	-	.	TSTART=263;TEND=479;ID=RND-1_FAMILY-15;SHORTTE=F
Chr_14_case_1_incident	RepeatMasker	LTR/Copia	707018	707261	1801	+	.	TSTART=4763;TEND=5009;ID=RND-1_FAMILY-7;SHORTTE=F
Chr_14_case_1_incident	RepeatMasker	Unknown	709279	710740	12819	+	.	TSTART=3;TEND=1464;ID=RND-1_FAMILY-13;SHORTTE=F
Chr_14_case_1_incident	RepeatMasker	Unknown	712159	713917	28940	+	.	TSTART=688;TEND=4151;ID=RND-1_FAMILY-15;SHORTTE=T;TEGROUP=CTG_13|RND-1_FAMILY-15|1
Chr_14_case_1_incident	RepeatMasker	Simple_repeat	715584	715693	105	+	.	TSTART=1;TEND=115;ID=(GGGGTTAG)N;SHORTTE=F
Chr_07_case_1_incident	RepeatMasker	Simple_repeat	21159	21274	30	+	.	TSTART=1;TEND=137;ID=(TCT)N;SHORTTE=F
Chr_07_case_1_incident	RepeatMasker	Simple_repeat	21275	21383	29	+	.	TSTART=1;TEND=133;ID=(CTC)N;SHORTTE=F
Chr_07_case_1_incident	RepeatMasker	Unknown	29554	29782	684	+	.	TSTART=830;TEND=1143;ID=RND-1_FAMILY-32;SHORTTE=F
Chr_07_case_1_incident	RepeatMasker	Unknown	47403	50300	25234	+	.	TSTART=682;TEND=3581;ID=RND-1_FAMILY-32;SHORTTE=F
Chr_07_case_1_incident	RepeatMasker	Unknown	51323	51566	723	+	.	TSTART=107;TEND=339;ID=RND-1_FAMILY-37;SHORTTE=F
Chr_07_case_1_incident	RepeatMasker	Unknown	57381	60219	24700	-	.	TSTART=478;TEND=3310;ID=RND-1_FAMILY-32;SHORTTE=F
Chr_07_case_1_incident	RepeatMasker	Simple_repeat	100889	101087	106	+	.	TSTART=1;TEND=199;ID=(CAACAG)N;SHORTTE=F
Chr_07_case_1_incident	RepeatMasker	Unknown	149843	150019	682	+	.	TSTART=16;TEND=203;ID=RND-1_FAMILY-0;SHORTTE=F
Chr_07_case_1_incident	RepeatMasker	Unknown	150020	153603	31088	+	.	TSTART=1;TEND=3571;ID=RND-1_FAMILY-32;SHORTTE=F
Chr_07_case_1_incident	RepeatMasker	Unknown	253801	254145	1523	+	.	TSTART=58;TEND=431;ID=RND-1_FAMILY-0;SHORTTE=F
Chr_07_case_1_incident	RepeatMasker	Unknown	254621	254864	754	+	.	TSTART=1;TEND=398;ID=RND-1_FAMILY-37;SHORTTE=F;TEGROUP=CTG_14|RND-1_FAMILY-37|1
Chr_07_case_1_incident	RepeatMasker	LTR/Copia	265954	266197	1848	+	.	TSTART=4763;TEND=5009;ID=RND-1_FAMILY-7;SHORTTE=F
Chr_07_case_1_incident	RepeatMasker	Unknown	267619	271157	30572	+	.	TSTART=9;TEND=3571;ID=RND-1_FAMILY-32;SHORTTE=F
Chr_07_case_1_incident	RepeatMasker	Unknown	271161	271389	1705	+	.	TSTART=274;TEND=504;ID=RND-1_FAMILY-27;SHORTTE=F
Chr_07_case_1_incident	RepeatMasker	Unknown	363446	363685	704	+	.	TSTART=175;TEND=426;ID=RND-1_FAMILY-0;SHORTTE=F
Chr_07_case_1_incident	RepeatMasker	Simple_repeat	374704	375076	438	+	.	TSTART=1;TEND=373;ID=(TAA)N;SHORTTE=F
Chr_07_case_1_incident	RepeatMasker	Unknown	501324	502030	4144	+	.	TSTART=1;TEND=546;ID=RND-1_FAMILY-4;SHORTTE=F;TEGROUP=CTG_14|RND-1_FAMILY-4|1
Chr_07_case_1_incident	RepeatMasker	LTR/Gypsy	835604	835786	506	+	.	TSTART=1119;TEND=1304;ID=RND-1_FAMILY-14;SHORTTE=F
Chr_07_case_1_incident	RepeatMasker	Unknown	835797	836104	2283	-	.	TSTART=9;TEND=333;ID=RND-1_FAMILY-33;SHORTTE=F
Chr_07_case_1_incident	RepeatMasker	Unknown	916541	917119	233	-	.	TSTART=10;TEND=498;ID=RND-1_FAMILY-15;SHORTTE=T;TEGROUP=CTG_14|RND-1_FAMILY-15|1
Chr_07_case_1_incident	RepeatMasker	LTR/Gypsy	918907	919009	773	+	.	TSTART=5705;TEND=5810;ID=RND-1_FAMILY-11;SHORTTE=F
Chr_07_case_1_incident	RepeatMasker	LTR/Gypsy	919880	920941	3296	+	.	TSTART=874;TEND=1954;ID=RND-1_FAMILY-11;SHORTTE=F
Chr_07_case_1_incident	RepeatMasker	Unknown	920942	921398	3691	+	.	TSTART=31;TEND=499;ID=RND-1_FAMILY-15;SHORTTE=F
Chr_07_case_1_incident	RepeatMasker	LTR/Copia	921952	925343	29516	+	.	TSTART=1;TEND=3392;ID=RND-1_FAMILY-7;SHORTTE=F
Chr_07_case_1_incident	RepeatMasker	LTR/Gypsy	925344	925678	2807	+	.	TSTART=4;TEND=335;ID=RND-1_FAMILY-34;SHORTTE=F
Chr_07_case_1_incident	RepeatMasker	LTR/Gypsy	925678	926537	7294	-	.	TSTART=1;TEND=860;ID=RND-1_FAMILY-16;SHORTTE=F
Chr_07_case_1_incident	RepeatMasker	LTR/Gypsy	926828	927462	5426	-	.	TSTART=2083;TEND=2717;ID=RND-1_FAMILY-34;SHORTTE=F
Chr_07_case_1_incident	RepeatMasker	LTR/Gypsy	927464	928062	5099	+	.	TSTART=2636;TEND=3234;ID=RND-1_FAMILY-30;SHORTTE=F
Chr_07_case_1_incident	RepeatMasker	LTR/Gypsy	928062	929851	14848	-	.	TSTART=200;TEND=2086;ID=RND-1_FAMILY-34;SHORTTE=F;TEGROUP=CTG_14|RND-1_FAMILY-34|1
Chr_07_case_1_incident	RepeatMasker	LTR/Gypsy	930467	931369	7667	+	.	TSTART=6526;TEND=7428;ID=RND-1_FAMILY-2;SHORTTE=F
Chr_07_case_1_incident	RepeatMasker	LTR/Gypsy	931370	931614	1997	+	.	TSTART=1842;TEND=2086;ID=RND-1_FAMILY-34;SHORTTE=F
Chr_07_case_1_incident	RepeatMasker	LTR/Gypsy	931614	932212	5099	-	.	TSTART=2636;TEND=3234;ID=RND-1_FAMILY-30;SHORTTE=F
Chr_07_case_1_incident	RepeatMasker	LTR/Gypsy	932214	932848	5426	+	.	TSTART=2083;TEND=2717;ID=RND-1_FAMILY-34;SHORTTE=F
Chr_07_case_1_incident	RepeatMasker	LTR/Gypsy	933139	936465	28641	+	.	TSTART=1;TEND=3323;ID=RND-1_FAMILY-16;SHORTTE=F
Chr_07_case_1_incident	RepeatMasker	LTR/Copia	936466	938100	13849	+	.	TSTART=3389;TEND=5009;ID=RND-1_FAMILY-7;SHORTTE=F
Chr_07_case_1_incident	RepeatMasker	LTR/Gypsy	938520	938728	1669	+	.	TSTART=2;TEND=210;ID=RND-1_FAMILY-34;SHORTTE=F
Chr_07_case_1_incident	RepeatMasker	LTR/Gypsy	941072	941627	4232	+	.	TSTART=1;TEND=534;ID=RND-1_FAMILY-8;SHORTTE=F
Chr_07_case_1_incident	RepeatMasker	LTR/Gypsy	945922	953012	7477	-	.	TSTART=1;TEND=6184;ID=RND-1_FAMILY-2;SHORTTE=F;TEGROUP=CTG_14|RND-1_FAMILY-2|1
Chr_07_case_1_incident	RepeatMasker	LTR/Gypsy	953013	955735	23852	-	.	TSTART=1815;TEND=4542;ID=RND-1_FAMILY-6;SHORTTE=F
Chr_07_case_1_incident	RepeatMasker	LTR/Gypsy	955736	960099	7704	-	.	TSTART=1;TEND=7428;ID=RND-1_FAMILY-2;SHORTTE=F;TEGROUP=CTG_14|RND-1_FAMILY-2|2
Chr_07_case_1_incident	RepeatMasker	LTR/Gypsy	960100	961744	14643	-	.	TSTART=3;TEND=1842;ID=RND-1_FAMILY-34;SHORTTE=F;TEGROUP=CTG_14|RND-1_FAMILY-34|2
Chr_07_case_1_incident	RepeatMasker	LTR/Gypsy	961941	962949	6885	+	.	TSTART=4590;TEND=5474;ID=RND-1_FAMILY-6;SHORTTE=F
Chr_07_case_1_incident	RepeatMasker	LTR/Gypsy	962950	963116	984	-	.	TSTART=2;TEND=145;ID=RND-1_FAMILY-11;SHORTTE=F
Chr_07_case_1_incident	RepeatMasker	LTR/Gypsy	963117	963431	1254	-	.	TSTART=3013;TEND=3327;ID=RND-1_FAMILY-2;SHORTTE=F
Chr_07_case_1_incident	RepeatMasker	LTR/Gypsy	965300	965821	2811	-	.	TSTART=815;TEND=1484;ID=RND-1_FAMILY-14;SHORTTE=F
Chr_07_case_1_incident	RepeatMasker	LTR/Gypsy	965822	966614	3366	-	.	TSTART=1247;TEND=2057;ID=RND-1_FAMILY-21;SHORTTE=F
Chr_07_case_1_incident	RepeatMasker	LTR/Gypsy	966642	966937	2104	+	.	TSTART=1;TEND=277;ID=RND-1_FAMILY-18;SHORTTE=F
Chr_07_case_1_incident	RepeatMasker	LTR/Copia	966938	967163	1724	+	.	TSTART=4788;TEND=5009;ID=RND-1_FAMILY-7;SHORTTE=F
Chr_07_case_1_incident	RepeatMasker	Simple_repeat	1083797	1083897	16	+	.	TSTART=1;TEND=99;ID=(ACCTTC)N;SHORTTE=F
Chr_07_case_1_incident	RepeatMasker	Simple_repeat	1122935	1123049	19	+	.	TSTART=1;TEND=112;ID=(CCTCTT)N;SHORTTE=F
Chr_07_case_1_incident	RepeatMasker	LTR/Copia	1202347	1202544	524	+	.	TSTART=4774;TEND=4962;ID=RND-1_FAMILY-7;SHORTTE=F
Chr_07_case_1_incident	RepeatMasker	Simple_repeat	1269011	1269125	23	+	.	TSTART=1;TEND=116;ID=(CTTCTC)N;SHORTTE=F
Chr_07_case_1_incident	RepeatMasker	Low_complexity	1335267	1335397	36	+	.	TSTART=1;TEND=131;ID=GA-RICH;SHORTTE=F
Chr_07_case_1_incident	RepeatMasker	Unknown	1379759	1380004	1927	-	.	TSTART=8;TEND=254;ID=RND-1_FAMILY-33;SHORTTE=F
Chr_07_case_1_incident	RepeatMasker	Unknown	1380426	1380602	1250	-	.	TSTART=5;TEND=183;ID=RND-1_FAMILY-28;SHORTTE=F
Chr_07_case_1_incident	RepeatMasker	Unknown	1513654	1514191	4515	-	.	TSTART=4;TEND=545;ID=RND-1_FAMILY-17;SHORTTE=F
Chr_07_case_1_incident	RepeatMasker	Unknown	1598818	1600380	10308	-	.	TSTART=375;TEND=1974;ID=RND-1_FAMILY-36;SHORTTE=F
Chr_07_case_1_incident	RepeatMasker	Unknown	1600383	1600580	1353	+	.	TSTART=2196;TEND=2393;ID=RND-1_FAMILY-26;SHORTTE=F
Chr_07_case_1_incident	RepeatMasker	LINE/CRE	1600581	1600828	487	+	.	TSTART=361;TEND=628;ID=RND-1_FAMILY-22;SHORTTE=F
Chr_07_case_1_incident	RepeatMasker	Unknown	1600829	1601170	2630	+	.	TSTART=2400;TEND=2749;ID=RND-1_FAMILY-26;SHORTTE=F
Chr_07_case_1_incident	RepeatMasker	Unknown	1601414	1601625	1515	+	.	TSTART=337;TEND=550;ID=RND-1_FAMILY-4;SHORTTE=F
Chr_07_case_1_incident	RepeatMasker	Low_complexity	1608675	1608775	15	+	.	TSTART=1;TEND=98;ID=GA-RICH;SHORTTE=F
Chr_07_case_1_incident	RepeatMasker	Unknown	1635487	1635824	1240	-	.	TSTART=18;TEND=360;ID=RND-1_FAMILY-0;SHORTTE=F
Chr_07_case_1_incident	RepeatMasker	LINE/CRE	1659720	1659967	543	+	.	TSTART=589;TEND=838;ID=RND-1_FAMILY-22;SHORTTE=F
Chr_07_case_1_incident	RepeatMasker	LINE/CRE	1660724	1660967	1639	+	.	TSTART=428;TEND=671;ID=RND-1_FAMILY-22;SHORTTE=F
Chr_07_case_1_incident	RepeatMasker	Unknown	1699094	1699695	4920	+	.	TSTART=2;TEND=603;ID=RND-1_FAMILY-25;SHORTTE=F
Chr_07_case_1_incident	RepeatMasker	Unknown	1700391	1700731	1007	+	.	TSTART=1468;TEND=1822;ID=RND-1_FAMILY-25;SHORTTE=F
Chr_07_case_1_incident	RepeatMasker	LTR/Gypsy	1702797	1703355	4288	-	.	TSTART=1;TEND=535;ID=RND-1_FAMILY-8;SHORTTE=F
Chr_02_case_1_incident	RepeatMasker	LTR/Copia	1051	1968	8211	+	.	TSTART=1;TEND=918;ID=RND-1_FAMILY-23;SHORTTE=F
Chr_02_case_1_incident	RepeatMasker	LINE/CRE	1976	2473	1047	+	.	TSTART=477;TEND=964;ID=RND-1_FAMILY-22;SHORTTE=F
Chr_02_case_1_incident	RepeatMasker	Unknown	11318	11782	3156	+	.	TSTART=1;TEND=458;ID=RND-1_FAMILY-37;SHORTTE=F
Chr_02_case_1_incident	RepeatMasker	LTR/Copia	11894	12066	463	-	.	TSTART=89;TEND=252;ID=RND-1_FAMILY-7;SHORTTE=F
Chr_02_case_1_incident	RepeatMasker	Simple_repeat	27566	27674	20	+	.	TSTART=1;TEND=108;ID=(CTC)N;SHORTTE=F
Chr_02_case_1_incident	RepeatMasker	Unknown	30727	30979	1232	-	.	TSTART=19;TEND=280;ID=RND-1_FAMILY-0;SHORTTE=F
Chr_02_case_1_incident	RepeatMasker	LTR/Copia	47320	47590	1403	+	.	TSTART=41;TEND=308;ID=RND-1_FAMILY-7;SHORTTE=F
Chr_02_case_1_incident	RepeatMasker	LTR/Gypsy	96054	96184	1082	-	.	TSTART=375;TEND=505;ID=RND-1_FAMILY-5;SHORTTE=F
Chr_02_case_1_incident	RepeatMasker	Unknown	96185	96583	2154	-	.	TSTART=19;TEND=429;ID=RND-1_FAMILY-0;SHORTTE=F
Chr_02_case_1_incident	RepeatMasker	LINE/CRE	140311	140425	289	+	.	TSTART=200;TEND=305;ID=RND-1_FAMILY-22;SHORTTE=F
Chr_02_case_1_incident	RepeatMasker	Simple_repeat	218480	218603	13	+	.	TSTART=1;TEND=37;ID=(CAA)N;SHORTTE=F;TEGROUP=CTG_2|(CAA)N|1
Chr_02_case_1_incident	RepeatMasker	Simple_repeat	260167	260304	23	+	.	TSTART=1;TEND=132;ID=(TTCTCC)N;SHORTTE=F
Chr_02_case_1_incident	RepeatMasker	DNA/TcMar-Tc1	435956	436187	1458	-	.	TSTART=1121;TEND=1345;ID=RND-1_FAMILY-12;SHORTTE=F
Chr_02_case_1_incident	RepeatMasker	Simple_repeat	446761	446868	29	+	.	TSTART=1;TEND=111;ID=(TCTTCC)N;SHORTTE=F
Chr_02_case_1_incident	RepeatMasker	DNA/TcMar-Fot1	654477	654705	1763	+	.	TSTART=1;TEND=226;ID=RND-1_FAMILY-19;SHORTTE=F
Chr_02_case_1_incident	RepeatMasker	DNA/TcMar-Fot1	654705	655257	4433	-	.	TSTART=1;TEND=564;ID=RND-1_FAMILY-20;SHORTTE=F
Chr_02_case_1_incident	RepeatMasker	Simple_repeat	736444	736641	16	+	.	TSTART=1;TEND=34;ID=(T)N;SHORTTE=F;TEGROUP=CTG_2|(T)N|1
Chr_02_case_1_incident	RepeatMasker	LTR/Copia	795293	795566	872	-	.	TSTART=4698;TEND=4961;ID=RND-1_FAMILY-7;SHORTTE=F
Chr_02_case_1_incident	RepeatMasker	Unknown	802835	803154	662	-	.	TSTART=25;TEND=333;ID=RND-1_FAMILY-3;SHORTTE=F
Chr_02_case_1_incident	RepeatMasker	Unknown	834282	834513	646	-	.	TSTART=46;TEND=268;ID=RND-1_FAMILY-3;SHORTTE=F
Chr_02_case_1_incident	RepeatMasker	LTR/Gypsy	858869	860211	4810	-	.	TSTART=1649;TEND=3049;ID=RND-1_FAMILY-34;SHORTTE=F
Chr_02_case_1_incident	RepeatMasker	LTR/Gypsy	860362	860890	1453	-	.	TSTART=386;TEND=1654;ID=RND-1_FAMILY-34;SHORTTE=F;TEGROUP=CTG_2|RND-1_FAMILY-34|1
Chr_02_case_1_incident	RepeatMasker	LTR/Copia	861885	862186	2661	+	.	TSTART=4708;TEND=5009;ID=RND-1_FAMILY-7;SHORTTE=F
Chr_02_case_1_incident	RepeatMasker	Unknown	863012	863374	2842	+	.	TSTART=10;TEND=382;ID=RND-1_FAMILY-15;SHORTTE=F
Chr_02_case_1_incident	RepeatMasker	LTR/Gypsy	864911	865244	2868	+	.	TSTART=3;TEND=336;ID=RND-1_FAMILY-34;SHORTTE=F;LTRGROUP=CTG_2_G1
Chr_02_case_1_incident	RepeatMasker	LTR/Gypsy	866413	874015	1033	+	.	TSTART=383;TEND=505;ID=RND-1_FAMILY-5;SHORTTE=F;LTRGROUP=CTG_2_G1
Chr_02_case_1_incident	RepeatMasker	LTR/Gypsy	874015	874882	7258	+	.	TSTART=2649;TEND=3516;ID=RND-1_FAMILY-30;SHORTTE=F
Chr_02_case_1_incident	RepeatMasker	LTR/Gypsy	875173	877721	21495	+	.	TSTART=3196;TEND=5764;ID=RND-1_FAMILY-9;SHORTTE=F
Chr_02_case_1_incident	RepeatMasker	LTR/Gypsy	877722	881157	24292	-	.	TSTART=373;TEND=3246;ID=RND-1_FAMILY-30;SHORTTE=F;TEGROUP=CTG_2|RND-1_FAMILY-30|1
Chr_02_case_1_incident	RepeatMasker	LTR/Gypsy	881682	882438	1673	+	.	TSTART=3013;TEND=3771;ID=RND-1_FAMILY-14;SHORTTE=F
Chr_02_case_1_incident	RepeatMasker	LTR/Gypsy	882607	882954	536	+	.	TSTART=2303;TEND=2651;ID=RND-1_FAMILY-6;SHORTTE=F
Chr_02_case_1_incident	RepeatMasker	LTR/Gypsy	883189	885302	11939	+	.	TSTART=1;TEND=1484;ID=RND-1_FAMILY-14;SHORTTE=F
Chr_02_case_1_incident	RepeatMasker	LTR/Gypsy	885303	885935	4716	-	.	TSTART=4877;TEND=5684;ID=RND-1_FAMILY-6;SHORTTE=F
Chr_02_case_1_incident	RepeatMasker	LTR/Gypsy	885936	886672	5057	+	.	TSTART=2424;TEND=3234;ID=RND-1_FAMILY-30;SHORTTE=F
Chr_02_case_1_incident	RepeatMasker	LTR/Gypsy	886672	886834	1358	+	.	TSTART=9529;TEND=9691;ID=RND-1_FAMILY-6;SHORTTE=F
Chr_02_case_1_incident	RepeatMasker	LTR/Gypsy	886856	887335	2352	-	.	TSTART=5444;TEND=5901;ID=RND-1_FAMILY-31;SHORTTE=F
Chr_02_case_1_incident	RepeatMasker	LTR/Gypsy	887336	887989	3519	+	.	TSTART=27;TEND=908;ID=RND-1_FAMILY-2;SHORTTE=F
Chr_02_case_1_incident	RepeatMasker	LTR/Copia	887990	888685	5095	-	.	TSTART=2087;TEND=2798;ID=RND-1_FAMILY-7;SHORTTE=F
Chr_02_case_1_incident	RepeatMasker	LTR/Gypsy	888688	889212	2697	-	.	TSTART=815;TEND=1484;ID=RND-1_FAMILY-14;SHORTTE=F
Chr_02_case_1_incident	RepeatMasker	LTR/Copia	889215	890817	12696	-	.	TSTART=66;TEND=1657;ID=RND-1_FAMILY-7;SHORTTE=F
Chr_02_case_1_incident	RepeatMasker	Unknown	890916	892974	15118	+	.	TSTART=1;TEND=2014;ID=RND-1_FAMILY-36;SHORTTE=F
Chr_02_case_1_incident	RepeatMasker	Unknown	893341	893485	316	+	.	TSTART=298;TEND=474;ID=RND-1_FAMILY-4;SHORTTE=F
Chr_02_case_1_incident	RepeatMasker	Unknown	893512	893845	2232	-	.	TSTART=92;TEND=431;ID=RND-1_FAMILY-0;SHORTTE=F
Chr_02_case_1_incident	RepeatMasker	LTR/Gypsy	893847	894206	2722	-	.	TSTART=120;TEND=504;ID=RND-1_FAMILY-5;SHORTTE=F
Chr_02_case_1_incident	RepeatMasker	Unknown	894230	894596	2823	+	.	TSTART=175;TEND=550;ID=RND-1_FAMILY-4;SHORTTE=F
Chr_02_case_1_incident	RepeatMasker	LTR/Gypsy	894596	894796	747	-	.	TSTART=113;TEND=300;ID=RND-1_FAMILY-5;SHORTTE=F
Chr_02_case_1_incident	RepeatMasker	LTR/Copia	928185	928440	1572	+	.	TSTART=54;TEND=312;ID=RND-1_FAMILY-7;SHORTTE=F
Chr_02_case_1_incident	RepeatMasker	LINE/CRE	928441	929164	5533	+	.	TSTART=235;TEND=964;ID=RND-1_FAMILY-22;SHORTTE=F
Chr_02_case_1_incident	RepeatMasker	Unknown	1138616	1141910	27679	+	.	TSTART=9;TEND=3314;ID=RND-1_FAMILY-32;SHORTTE=F;TEGROUP=CTG_2|RND-1_FAMILY-32|1
Chr_02_case_1_incident	RepeatMasker	Simple_repeat	1151455	1151580	26	+	.	TSTART=1;TEND=126;ID=(TTCTC)N;SHORTTE=F
Chr_02_case_1_incident	RepeatMasker	LTR/Gypsy	1314409	1314788	1966	+	.	TSTART=116;TEND=504;ID=RND-1_FAMILY-5;SHORTTE=F
Chr_02_case_1_incident	RepeatMasker	Unknown	1503842	1504353	4219	+	.	TSTART=4;TEND=539;ID=RND-1_FAMILY-17;SHORTTE=F
Chr_02_case_1_incident	RepeatMasker	Low_complexity	1573623	1573726	13	+	.	TSTART=1;TEND=99;ID=GA-RICH;SHORTTE=F
Chr_02_case_1_incident	RepeatMasker	Unknown	1625400	1625934	4564	+	.	TSTART=6;TEND=545;ID=RND-1_FAMILY-17;SHORTTE=F
Chr_02_case_1_incident	RepeatMasker	Simple_repeat	1650564	1650699	40	+	.	TSTART=1;TEND=132;ID=(CTT)N;SHORTTE=F
Chr_02_case_1_incident	RepeatMasker	LTR/Copia	1659317	1659618	2649	-	.	TSTART=4708;TEND=5009;ID=RND-1_FAMILY-7;SHORTTE=F
Chr_02_case_1_incident	RepeatMasker	LTR/Copia	1782783	1782934	1334	-	.	TSTART=767;TEND=918;ID=RND-1_FAMILY-23;SHORTTE=F
Chr_02_case_1_incident	RepeatMasker	Unknown	1868871	1869047	1362	+	.	TSTART=4;TEND=183;ID=RND-1_FAMILY-28;SHORTTE=F
Chr_02_case_1_incident	RepeatMasker	LTR/Gypsy	1869448	1869573	291	+	.	TSTART=3725;TEND=3850;ID=RND-1_FAMILY-5;SHORTTE=F
Chr_02_case_1_incident	RepeatMasker	Unknown	1871004	1871533	4552	-	.	TSTART=6;TEND=540;ID=RND-1_FAMILY-17;SHORTTE=F
Chr_02_case_1_incident	RepeatMasker	Unknown	1954718	1955066	1309	+	.	TSTART=20;TEND=410;ID=RND-1_FAMILY-0;SHORTTE=F
Chr_02_case_1_incident	RepeatMasker	Unknown	1981084	1981466	2336	+	.	TSTART=132;TEND=507;ID=RND-1_FAMILY-27;SHORTTE=F
Chr_02_case_1_incident	RepeatMasker	Unknown	1993186	1993416	1007	+	.	TSTART=242;TEND=471;ID=RND-1_FAMILY-13;SHORTTE=F
Chr_02_case_1_incident	RepeatMasker	Unknown	1994800	1995098	866	-	.	TSTART=14;TEND=306;ID=RND-1_FAMILY-33;SHORTTE=F
Chr_02_case_1_incident	RepeatMasker	Unknown	1995102	1997649	17545	-	.	TSTART=815;TEND=3406;ID=RND-1_FAMILY-32;SHORTTE=F
Chr_02_case_1_incident	RepeatMasker	Unknown	1997939	1998500	4038	+	.	TSTART=1;TEND=751;ID=RND-1_FAMILY-13;SHORTTE=F
Chr_02_case_1_incident	RepeatMasker	Unknown	1999962	2000139	1373	+	.	TSTART=3;TEND=183;ID=RND-1_FAMILY-28;SHORTTE=F
Chr_02_case_1_incident	RepeatMasker	Unknown	2000867	2001097	1013	+	.	TSTART=242;TEND=471;ID=RND-1_FAMILY-13;SHORTTE=F
Chr_02_case_1_incident	RepeatMasker	Unknown	2002663	2002952	2413	+	.	TSTART=3494;TEND=3783;ID=RND-1_FAMILY-15;SHORTTE=F
Chr_02_case_1_incident	RepeatMasker	Unknown	2004809	2005867	1632	+	.	TSTART=69;TEND=1920;ID=RND-1_FAMILY-35;SHORTTE=F;TEGROUP=CTG_2|RND-1_FAMILY-35|1
Chr_03_case_1_incident	RepeatMasker	Unknown	93	1502	11676	-	.	TSTART=633;TEND=2068;ID=RND-1_FAMILY-35;SHORTTE=F;TEGROUP=CTG_3|RND-1_FAMILY-35|1
Chr_03_case_1_incident	RepeatMasker	Unknown	1514	1980	3772	-	.	TSTART=5;TEND=479;ID=RND-1_FAMILY-25;SHORTTE=F
Chr_03_case_1_incident	RepeatMasker	Unknown	7331	7664	2692	+	.	TSTART=1;TEND=334;ID=RND-1_FAMILY-3;SHORTTE=F
Chr_03_case_1_incident	RepeatMasker	Unknown	11070	11475	1194	+	.	TSTART=19;TEND=429;ID=RND-1_FAMILY-0;SHORTTE=F
Chr_03_case_1_incident	RepeatMasker	Unknown	13433	13791	2391	-	.	TSTART=5;TEND=506;ID=RND-1_FAMILY-27;SHORTTE=F
Chr_03_case_1_incident	RepeatMasker	LINE/CRE	28089	28688	4100	+	.	TSTART=361;TEND=964;ID=RND-1_FAMILY-22;SHORTTE=F
Chr_03_case_1_incident	RepeatMasker	Unknown	50281	50435	992	+	.	TSTART=2;TEND=183;ID=RND-1_FAMILY-28;SHORTTE=F
Chr_03_case_1_incident	RepeatMasker	Unknown	77246	77394	568	+	.	TSTART=19;TEND=172;ID=RND-1_FAMILY-0;SHORTTE=F
Chr_03_case_1_incident	RepeatMasker	Unknown	78168	78708	4600	+	.	TSTART=4;TEND=546;ID=RND-1_FAMILY-4;SHORTTE=F
Chr_03_case_1_incident	RepeatMasker	DNA/TcMar-Fot1	78709	78877	1410	-	.	TSTART=722;TEND=891;ID=RND-1_FAMILY-20;SHORTTE=F
Chr_03_case_1_incident	RepeatMasker	LINE/CRE	78878	79206	2138	+	.	TSTART=639;TEND=964;ID=RND-1_FAMILY-22;SHORTTE=F
Chr_03_case_1_incident	RepeatMasker	DNA/TcMar-Fot1	79207	79718	4096	+	.	TSTART=1315;TEND=1829;ID=RND-1_FAMILY-19;SHORTTE=F
Chr_03_case_1_incident	RepeatMasker	Low_complexity	97604	97718	19	+	.	TSTART=1;TEND=115;ID=GA-RICH;SHORTTE=F
Chr_03_case_1_incident	RepeatMasker	Low_complexity	133445	133599	33	+	.	TSTART=1;TEND=152;ID=G-RICH;SHORTTE=F
Chr_03_case_1_incident	RepeatMasker	DNA/TcMar-Tc1	173038	174378	12356	-	.	TSTART=2;TEND=1344;ID=RND-1_FAMILY-12;SHORTTE=F
Chr_03_case_1_incident	RepeatMasker	LTR/Gypsy	189280	189541	1697	+	.	TSTART=265;TEND=504;ID=RND-1_FAMILY-5;SHORTTE=F
Chr_03_case_1_incident	RepeatMasker	DNA/TcMar-Fot1	195864	197304	10261	-	.	TSTART=379;TEND=1829;ID=RND-1_FAMILY-19;SHORTTE=F
Chr_03_case_1_incident	RepeatMasker	Unknown	200103	200567	3741	+	.	TSTART=10;TEND=499;ID=RND-1_FAMILY-15;SHORTTE=F
Chr_03_case_1_incident	RepeatMasker	DNA/TcMar-Tc1	205033	206374	12375	-	.	TSTART=1;TEND=1344;ID=RND-1_FAMILY-12;SHORTTE=F
Chr_03_case_1_incident	RepeatMasker	Unknown	217287	217449	238	-	.	TSTART=155;TEND=311;ID=RND-1_FAMILY-27;SHORTTE=F
Chr_03_case_1_incident	RepeatMasker	Simple_repeat	228770	229095	377	+	.	TSTART=1;TEND=326;ID=(TTAT)N;SHORTTE=F
Chr_03_case_1_incident	RepeatMasker	Unknown	251366	251575	659	-	.	TSTART=27;TEND=225;ID=RND-1_FAMILY-3;SHORTTE=F
Chr_03_case_1_incident	RepeatMasker	Unknown	258838	259051	470	+	.	TSTART=143;TEND=329;ID=RND-1_FAMILY-3;SHORTTE=F
Chr_03_case_1_incident	RepeatMasker	LTR/Gypsy	264658	264854	978	+	.	TSTART=4401;TEND=4598;ID=RND-1_FAMILY-11;SHORTTE=F
Chr_03_case_1_incident	RepeatMasker	Unknown	435402	435738	226	-	.	TSTART=255;TEND=546;ID=RND-1_FAMILY-4;SHORTTE=T;TEGROUP=CTG_3|RND-1_FAMILY-4|1
Chr_03_case_1_incident	RepeatMasker	Unknown	459990	460118	536	-	.	TSTART=203;TEND=334;ID=RND-1_FAMILY-3;SHORTTE=F
Chr_03_case_1_incident	RepeatMasker	Unknown	472805	474041	9902	-	.	TSTART=1521;TEND=2749;ID=RND-1_FAMILY-26;SHORTTE=F
Chr_03_case_1_incident	RepeatMasker	Unknown	474256	475807	12261	+	.	TSTART=422;TEND=2014;ID=RND-1_FAMILY-36;SHORTTE=F
Chr_03_case_1_incident	RepeatMasker	Unknown	574452	574990	4434	+	.	TSTART=1;TEND=540;ID=RND-1_FAMILY-17;SHORTTE=F
Chr_03_case_1_incident	RepeatMasker	Unknown	577791	578334	4624	+	.	TSTART=1;TEND=546;ID=RND-1_FAMILY-4;SHORTTE=F
Chr_03_case_1_incident	RepeatMasker	LINE/CRE	578577	578924	640	+	.	TSTART=136;TEND=474;ID=RND-1_FAMILY-22;SHORTTE=F
Chr_03_case_1_incident	RepeatMasker	Unknown	578930	579103	1331	+	.	TSTART=4;TEND=180;ID=RND-1_FAMILY-28;SHORTTE=F
Chr_03_case_1_incident	RepeatMasker	LINE/CRE	579470	579607	767	+	.	TSTART=834;TEND=964;ID=RND-1_FAMILY-22;SHORTTE=F
Chr_03_case_1_incident	RepeatMasker	LTR/Gypsy	579740	579993	1527	+	.	TSTART=468;TEND=720;ID=RND-1_FAMILY-16;SHORTTE=F
Chr_03_case_1_incident	RepeatMasker	LTR/Gypsy	580273	580394	753	+	.	TSTART=699;TEND=820;ID=RND-1_FAMILY-16;SHORTTE=F
Chr_03_case_1_incident	RepeatMasker	DNA/TcMar-Tc1	653700	655040	11639	-	.	TSTART=1;TEND=1346;ID=RND-1_FAMILY-12;SHORTTE=F
Chr_03_case_1_incident	RepeatMasker	LTR/Gypsy	691507	692453	7002	-	.	TSTART=5570;TEND=6514;ID=RND-1_FAMILY-30;SHORTTE=F
Chr_03_case_1_incident	RepeatMasker	Unknown	707685	708223	4670	+	.	TSTART=1;TEND=540;ID=RND-1_FAMILY-17;SHORTTE=F
Chr_03_case_1_incident	RepeatMasker	Unknown	730671	731219	4495	+	.	TSTART=4;TEND=547;ID=RND-1_FAMILY-4;SHORTTE=F
Chr_03_case_1_incident	RepeatMasker	Simple_repeat	732585	732799	251	+	.	TSTART=1;TEND=215;ID=(TTCTCT)N;SHORTTE=F
Chr_03_case_1_incident	RepeatMasker	Simple_repeat	754595	754699	22	+	.	TSTART=1;TEND=105;ID=(CTTCTT)N;SHORTTE=F
Chr_03_case_1_incident	RepeatMasker	Unknown	821568	823558	28964	+	.	TSTART=193;TEND=3580;ID=RND-1_FAMILY-32;SHORTTE=F;TEGROUP=CTG_3|RND-1_FAMILY-32|1
Chr_03_case_1_incident	RepeatMasker	Unknown	825982	826219	722	+	.	TSTART=107;TEND=339;ID=RND-1_FAMILY-37;SHORTTE=F
Chr_03_case_1_incident	RepeatMasker	Unknown	826230	826478	2007	-	.	TSTART=298;TEND=548;ID=RND-1_FAMILY-4;SHORTTE=F
Chr_03_case_1_incident	RepeatMasker	DNA/TcMar-Tc1	830166	830483	1517	+	.	TSTART=1;TEND=302;ID=RND-1_FAMILY-12;SHORTTE=F
Chr_03_case_1_incident	RepeatMasker	Simple_repeat	1007683	1007814	19	+	.	TSTART=1;TEND=129;ID=(CTCCTT)N;SHORTTE=F
Chr_03_case_1_incident	RepeatMasker	Simple_repeat	1066931	1067044	23	+	.	TSTART=1;TEND=114;ID=(CTCTTC)N;SHORTTE=F
Chr_03_case_1_incident	RepeatMasker	LTR/Copia	1285503	1285654	1256	+	.	TSTART=767;TEND=918;ID=RND-1_FAMILY-23;SHORTTE=F
Chr_03_case_1_incident	RepeatMasker	Simple_repeat	1355940	1356040	100	+	.	TSTART=1;TEND=100;ID=(AGGAGAGA)N;SHORTTE=F
Chr_03_case_1_incident	RepeatMasker	Unknown	1439869	1439987	647	+	.	TSTART=218;TEND=334;ID=RND-1_FAMILY-3;SHORTTE=F
Chr_03_case_1_incident	RepeatMasker	Low_complexity	1479110	1479263	30	+	.	TSTART=1;TEND=151;ID=G-RICH;SHORTTE=F
Chr_03_case_1_incident	RepeatMasker	DNA/TcMar-Fot1	1506104	1507931	14117	-	.	TSTART=1;TEND=1827;ID=RND-1_FAMILY-20;SHORTTE=F
Chr_03_case_1_incident	RepeatMasker	LTR/Gypsy	1508110	1508262	1207	+	.	TSTART=837;TEND=989;ID=RND-1_FAMILY-5;SHORTTE=F
Chr_03_case_1_incident	RepeatMasker	LTR/Gypsy	1508283	1508462	6482	-	.	TSTART=5990;TEND=6164;ID=RND-1_FAMILY-30;SHORTTE=F
Chr_03_case_1_incident	RepeatMasker	Simple_repeat	1508463	1508638	204	+	.	TSTART=1;TEND=176;ID=(TATATATG)N;SHORTTE=F
Chr_03_case_1_incident	RepeatMasker	LTR/Gypsy	1508639	1510118	6538	-	.	TSTART=1515;TEND=2787;ID=RND-1_FAMILY-30;SHORTTE=F
Chr_03_case_1_incident	RepeatMasker	LTR/Gypsy	1510119	1510607	2582	+	.	TSTART=5442;TEND=5908;ID=RND-1_FAMILY-31;SHORTTE=F
Chr_03_case_1_incident	RepeatMasker	LTR/Gypsy	1510633	1511758	7656	+	.	TSTART=1564;TEND=2691;ID=RND-1_FAMILY-2;SHORTTE=F
Chr_03_case_1_incident	RepeatMasker	LTR/Gypsy	1511759	1513035	9889	+	.	TSTART=1313;TEND=2592;ID=RND-1_FAMILY-6;SHORTTE=F
Chr_03_case_1_incident	RepeatMasker	LTR/Gypsy	1513037	1513169	1018	+	.	TSTART=5;TEND=136;ID=RND-1_FAMILY-2;SHORTTE=F
Chr_03_case_1_incident	RepeatMasker	LTR/Gypsy	1513381	1513641	489	+	.	TSTART=1762;TEND=2022;ID=RND-1_FAMILY-6;SHORTTE=F
Chr_03_case_1_incident	RepeatMasker	LTR/Gypsy	1513642	1514133	2643	+	.	TSTART=5444;TEND=5867;ID=RND-1_FAMILY-31;SHORTTE=F
Chr_03_case_1_incident	RepeatMasker	LTR/Gypsy	1514210	1514428	381	-	.	TSTART=3513;TEND=3735;ID=RND-1_FAMILY-2;SHORTTE=F
Chr_03_case_1_incident	RepeatMasker	LTR/Gypsy	1514429	1514955	2718	+	.	TSTART=806;TEND=1484;ID=RND-1_FAMILY-14;SHORTTE=F
Chr_03_case_1_incident	RepeatMasker	LTR/Gypsy	1514956	1515451	3836	-	.	TSTART=4802;TEND=5295;ID=RND-1_FAMILY-31;SHORTTE=F
Chr_03_case_1_incident	RepeatMasker	LTR/Gypsy	1515634	1518227	21934	+	.	TSTART=4;TEND=2593;ID=RND-1_FAMILY-34;SHORTTE=F;LTRGROUP=CTG_3_G1
Chr_03_case_1_incident	RepeatMasker	LTR/Gypsy	1518228	1519334	934	+	.	TSTART=1;TEND=534;ID=RND-1_FAMILY-8;SHORTTE=F;LTRGROUP=CTG_3_G1;TEGROUP=CTG_3|RND-1_FAMILY-8|1
Chr_03_case_1_incident	RepeatMasker	LTR/Gypsy	1519335	1520982	9893	+	.	TSTART=1;TEND=1161;ID=RND-1_FAMILY-34;SHORTTE=F;LTRGROUP=CTG_3_G1;TEGROUP=CTG_3|RND-1_FAMILY-34|1
Chr_03_case_1_incident	RepeatMasker	LTR/Gypsy	1521021	1522125	12393	+	.	TSTART=390;TEND=1498;ID=RND-1_FAMILY-34;SHORTTE=F;LTRGROUP=CTG_3_G1
Chr_03_case_1_incident	RepeatMasker	LTR/Gypsy	1522126	1529543	64790	+	.	TSTART=5;TEND=7428;ID=RND-1_FAMILY-2;SHORTTE=F
Chr_03_case_1_incident	RepeatMasker	LTR/Gypsy	1529544	1531572	17229	+	.	TSTART=453;TEND=2473;ID=RND-1_FAMILY-16;SHORTTE=F
Chr_03_case_1_incident	RepeatMasker	LTR/Gypsy	1531573	1539471	46438	+	.	TSTART=1;TEND=5457;ID=RND-1_FAMILY-18;SHORTTE=F;LTRGROUP=CTG_3_G2
Chr_03_case_1_incident	RepeatMasker	LTR/Gypsy	1539472	1540329	7144	+	.	TSTART=2464;TEND=3322;ID=RND-1_FAMILY-16;SHORTTE=F
Chr_03_case_1_incident	RepeatMasker	LTR/Gypsy	1540331	1542139	10876	+	.	TSTART=946;TEND=5788;ID=RND-1_FAMILY-6;SHORTTE=F;TEGROUP=CTG_3|RND-1_FAMILY-6|1
Chr_03_case_1_incident	RepeatMasker	LTR/Gypsy	1542139	1543608	8619	-	.	TSTART=1;TEND=1386;ID=RND-1_FAMILY-31;SHORTTE=F;TEGROUP=CTG_3|RND-1_FAMILY-31|1
Chr_03_case_1_incident	RepeatMasker	LTR/Gypsy	1543780	1544671	1760	-	.	TSTART=1541;TEND=2251;ID=RND-1_FAMILY-2;SHORTTE=F;TEGROUP=CTG_3|RND-1_FAMILY-2|1
Chr_03_case_1_incident	RepeatMasker	Unknown	1544996	1545292	628	-	.	TSTART=2452;TEND=2748;ID=RND-1_FAMILY-26;SHORTTE=F
Chr_03_case_1_incident	RepeatMasker	LTR/Gypsy	1545807	1545909	266	-	.	TSTART=54;TEND=152;ID=RND-1_FAMILY-6;SHORTTE=F
Chr_03_case_1_incident	RepeatMasker	Unknown	1545918	1546767	912	-	.	TSTART=1368;TEND=2210;ID=RND-1_FAMILY-26;SHORTTE=F
Chr_03_case_1_incident	RepeatMasker	LTR/Gypsy	1673107	1673390	1938	-	.	TSTART=483;TEND=766;ID=RND-1_FAMILY-16;SHORTTE=F
Chr_03_case_1_incident	RepeatMasker	Unknown	1789001	1789237	1494	+	.	TSTART=301;TEND=548;ID=RND-1_FAMILY-4;SHORTTE=F
Chr_03_case_1_incident	RepeatMasker	Unknown	1789598	1790005	2416	+	.	TSTART=1;TEND=506;ID=RND-1_FAMILY-27;SHORTTE=F
Chr_03_case_1_incident	RepeatMasker	Unknown	1793034	1793274	2001	+	.	TSTART=25;TEND=271;ID=RND-1_FAMILY-3;SHORTTE=F
Chr_03_case_1_incident	RepeatMasker	Unknown	1793297	1793625	2130	+	.	TSTART=185;TEND=501;ID=RND-1_FAMILY-15;SHORTTE=F
Chr_03_case_1_incident	RepeatMasker	LTR/Copia	1804894	1805008	439	+	.	TSTART=796;TEND=918;ID=RND-1_FAMILY-23;SHORTTE=F
Chr_03_case_1_incident	RepeatMasker	Unknown	1837228	1837630	1945	-	.	TSTART=19;TEND=431;ID=RND-1_FAMILY-0;SHORTTE=F
Chr_03_case_1_incident	RepeatMasker	Unknown	1842575	1843012	1147	-	.	TSTART=15;TEND=426;ID=RND-1_FAMILY-0;SHORTTE=F
Chr_03_case_1_incident	RepeatMasker	Unknown	1860569	1860851	842	+	.	TSTART=3968;TEND=4152;ID=RND-1_FAMILY-15;SHORTTE=F
Chr_03_case_1_incident	RepeatMasker	DNA/TcMar-Fot1	1866958	1867067	764	+	.	TSTART=1;TEND=111;ID=RND-1_FAMILY-19;SHORTTE=F
Chr_04_case_1_incident	RepeatMasker	Unknown	3727	3870	416	-	.	TSTART=279;TEND=431;ID=RND-1_FAMILY-0;SHORTTE=F
Chr_04_case_1_incident	RepeatMasker	Unknown	8466	8714	363	+	.	TSTART=38;TEND=257;ID=RND-1_FAMILY-33;SHORTTE=F
Chr_04_case_1_incident	RepeatMasker	Unknown	20303	20709	2191	-	.	TSTART=16;TEND=429;ID=RND-1_FAMILY-0;SHORTTE=F
Chr_04_case_1_incident	RepeatMasker	DNA/TcMar-Tc1	68206	68598	2267	-	.	TSTART=3;TEND=380;ID=RND-1_FAMILY-12;SHORTTE=F
Chr_04_case_1_incident	RepeatMasker	Low_complexity	77902	78028	23	+	.	TSTART=1;TEND=124;ID=GA-RICH;SHORTTE=F
Chr_04_case_1_incident	RepeatMasker	LTR/Copia	110720	110999	1744	+	.	TSTART=4675;TEND=5005;ID=RND-1_FAMILY-7;SHORTTE=F
Chr_04_case_1_incident	RepeatMasker	Unknown	182281	182845	2592	-	.	TSTART=1;TEND=540;ID=RND-1_FAMILY-17;SHORTTE=F
Chr_04_case_1_incident	RepeatMasker	Low_complexity	231294	231400	20	+	.	TSTART=1;TEND=98;ID=A-RICH;SHORTTE=F
Chr_04_case_1_incident	RepeatMasker	DNA/TcMar-Tc1	348815	350164	11765	-	.	TSTART=1;TEND=1346;ID=RND-1_FAMILY-12;SHORTTE=F
Chr_04_case_1_incident	RepeatMasker	LTR/Copia	450125	450372	234	+	.	TSTART=641;TEND=885;ID=RND-1_FAMILY-7;SHORTTE=F
Chr_04_case_1_incident	RepeatMasker	LINE/CRE	493190	494028	1720	-	.	TSTART=144;TEND=964;ID=RND-1_FAMILY-22;SHORTTE=F
Chr_04_case_1_incident	RepeatMasker	Unknown	494092	494426	2663	+	.	TSTART=1;TEND=333;ID=RND-1_FAMILY-33;SHORTTE=F
Chr_04_case_1_incident	RepeatMasker	Unknown	495143	495444	2203	+	.	TSTART=5;TEND=313;ID=RND-1_FAMILY-33;SHORTTE=F
Chr_04_case_1_incident	RepeatMasker	Unknown	497357	497866	3355	+	.	TSTART=4;TEND=546;ID=RND-1_FAMILY-4;SHORTTE=F
Chr_04_case_1_incident	RepeatMasker	Simple_repeat	539501	539643	29	+	.	TSTART=1;TEND=141;ID=(GGAGGC)N;SHORTTE=F
Chr_04_case_1_incident	RepeatMasker	Simple_repeat	679514	679965	149	+	.	TSTART=1;TEND=447;ID=(TCC)N;SHORTTE=F
Chr_04_case_1_incident	RepeatMasker	Unknown	727491	727849	2225	+	.	TSTART=132;TEND=504;ID=RND-1_FAMILY-27;SHORTTE=F
Chr_04_case_1_incident	RepeatMasker	Low_complexity	742739	742871	16	+	.	TSTART=1;TEND=53;ID=G-RICH;SHORTTE=F;TEGROUP=CTG_4|G-RICH|1
Chr_04_case_1_incident	RepeatMasker	Unknown	773164	773571	2575	-	.	TSTART=15;TEND=431;ID=RND-1_FAMILY-0;SHORTTE=F
Chr_04_case_1_incident	RepeatMasker	LTR/Copia	781169	781412	1778	-	.	TSTART=4763;TEND=5009;ID=RND-1_FAMILY-7;SHORTTE=F
Chr_04_case_1_incident	RepeatMasker	Unknown	781590	782070	3826	-	.	TSTART=6;TEND=499;ID=RND-1_FAMILY-15;SHORTTE=F
Chr_04_case_1_incident	RepeatMasker	LTR/Copia	782261	782498	1514	-	.	TSTART=77;TEND=307;ID=RND-1_FAMILY-7;SHORTTE=F
Chr_04_case_1_incident	RepeatMasker	Unknown	782501	782838	2182	+	.	TSTART=91;TEND=431;ID=RND-1_FAMILY-0;SHORTTE=F
Chr_04_case_1_incident	RepeatMasker	LTR/Copia	783488	783651	301	+	.	TSTART=715;TEND=878;ID=RND-1_FAMILY-7;SHORTTE=F
Chr_04_case_1_incident	RepeatMasker	LTR/Gypsy	788152	789736	12320	-	.	TSTART=1;TEND=1484;ID=RND-1_FAMILY-14;SHORTTE=F
Chr_04_case_1_incident	RepeatMasker	LTR/Gypsy	789909	791102	7600	-	.	TSTART=4558;TEND=7431;ID=RND-1_FAMILY-2;SHORTTE=F;TEGROUP=CTG_4|RND-1_FAMILY-2|1
Chr_04_case_1_incident	RepeatMasker	LTR/Gypsy	791390	791738	623	-	.	TSTART=3946;TEND=4294;ID=RND-1_FAMILY-2;SHORTTE=F
Chr_04_case_1_incident	RepeatMasker	LTR/Gypsy	791916	792409	784	-	.	TSTART=3269;TEND=3595;ID=RND-1_FAMILY-2;SHORTTE=F
Chr_04_case_1_incident	RepeatMasker	LTR/Gypsy	792410	795787	26987	+	.	TSTART=1;TEND=3377;ID=RND-1_FAMILY-34;SHORTTE=F
Chr_04_case_1_incident	RepeatMasker	LTR/Gypsy	795788	799723	34402	+	.	TSTART=2214;TEND=6170;ID=RND-1_FAMILY-1;SHORTTE=F
Chr_04_case_1_incident	RepeatMasker	LTR/Gypsy	801065	807104	29370	-	.	TSTART=1;TEND=5315;ID=RND-1_FAMILY-34;SHORTTE=F;LTRGROUP=CTG_4_G1
Chr_04_case_1_incident	RepeatMasker	LTR/Gypsy	807338	808638	1641	+	.	TSTART=1213;TEND=5404;ID=RND-1_FAMILY-6;SHORTTE=F;TEGROUP=CTG_4|RND-1_FAMILY-6|1
Chr_04_case_1_incident	RepeatMasker	LTR/Gypsy	808638	809570	7411	+	.	TSTART=4974;TEND=5908;ID=RND-1_FAMILY-31;SHORTTE=F
Chr_04_case_1_incident	RepeatMasker	LTR/Gypsy	809596	810160	4494	-	.	TSTART=815;TEND=1379;ID=RND-1_FAMILY-14;SHORTTE=F
Chr_04_case_1_incident	RepeatMasker	LTR/Gypsy	810407	811079	5608	+	.	TSTART=812;TEND=1484;ID=RND-1_FAMILY-14;SHORTTE=F
Chr_04_case_1_incident	RepeatMasker	LTR/Gypsy	813964	816225	19175	-	.	TSTART=407;TEND=2671;ID=RND-1_FAMILY-8;SHORTTE=F
Chr_04_case_1_incident	RepeatMasker	LTR/Gypsy	816226	816897	5525	+	.	TSTART=809;TEND=1484;ID=RND-1_FAMILY-14;SHORTTE=F
Chr_04_case_1_incident	RepeatMasker	Unknown	816898	817252	2844	-	.	TSTART=10;TEND=376;ID=RND-1_FAMILY-15;SHORTTE=F
Chr_04_case_1_incident	RepeatMasker	DNA/TcMar-Tc1	817269	817539	1857	+	.	TSTART=522;TEND=793;ID=RND-1_FAMILY-12;SHORTTE=F
Chr_04_case_1_incident	RepeatMasker	Unknown	817540	818083	3728	-	.	TSTART=1;TEND=550;ID=RND-1_FAMILY-4;SHORTTE=F
Chr_04_case_1_incident	RepeatMasker	DNA/TcMar-Tc1	818084	818652	4181	+	.	TSTART=787;TEND=1347;ID=RND-1_FAMILY-12;SHORTTE=F
Chr_04_case_1_incident	RepeatMasker	LINE/CRE	845470	845772	679	+	.	TSTART=570;TEND=869;ID=RND-1_FAMILY-22;SHORTTE=F
Chr_04_case_1_incident	RepeatMasker	Unknown	845947	846231	493	+	.	TSTART=255;TEND=550;ID=RND-1_FAMILY-4;SHORTTE=F
Chr_04_case_1_incident	RepeatMasker	Unknown	985499	986881	2974	-	.	TSTART=1329;TEND=2725;ID=RND-1_FAMILY-26;SHORTTE=F
Chr_04_case_1_incident	RepeatMasker	Unknown	1045681	1046056	2673	-	.	TSTART=168;TEND=546;ID=RND-1_FAMILY-4;SHORTTE=F
Chr_04_case_1_incident	RepeatMasker	Unknown	1046466	1046709	1790	-	.	TSTART=9;TEND=255;ID=RND-1_FAMILY-33;SHORTTE=F
Chr_04_case_1_incident	RepeatMasker	Unknown	1057772	1057946	1359	+	.	TSTART=4;TEND=181;ID=RND-1_FAMILY-28;SHORTTE=F
Chr_04_case_1_incident	RepeatMasker	Unknown	1077910	1078083	1367	+	.	TSTART=4;TEND=180;ID=RND-1_FAMILY-28;SHORTTE=F
Chr_04_case_1_incident	RepeatMasker	Unknown	1113501	1113647	870	+	.	TSTART=188;TEND=334;ID=RND-1_FAMILY-3;SHORTTE=F
Chr_04_case_1_incident	RepeatMasker	Simple_repeat	1197036	1197173	28	+	.	TSTART=1;TEND=138;ID=(GCT)N;SHORTTE=F
Chr_04_case_1_incident	RepeatMasker	LINE/CRE	1198506	1199118	1135	-	.	TSTART=465;TEND=937;ID=RND-1_FAMILY-22;SHORTTE=F;TEGROUP=CTG_4|RND-1_FAMILY-22|1
Chr_04_case_1_incident	RepeatMasker	Unknown	1199295	1199615	2253	+	.	TSTART=1;TEND=333;ID=RND-1_FAMILY-33;SHORTTE=F
Chr_04_case_1_incident	RepeatMasker	Simple_repeat	1257476	1257627	64	+	.	TSTART=1;TEND=152;ID=(TGTCTG)N;SHORTTE=F
Chr_04_case_1_incident	RepeatMasker	Unknown	1309914	1310232	1111	+	.	TSTART=4;TEND=547;ID=RND-1_FAMILY-4;SHORTTE=F;TEGROUP=CTG_4|RND-1_FAMILY-4|1
Chr_04_case_1_incident	RepeatMasker	Unknown	1350482	1350630	729	+	.	TSTART=1;TEND=183;ID=RND-1_FAMILY-28;SHORTTE=F
Chr_04_case_1_incident	RepeatMasker	Unknown	1369825	1369942	690	+	.	TSTART=240;TEND=354;ID=RND-1_FAMILY-27;SHORTTE=F
Chr_04_case_1_incident	RepeatMasker	Unknown	1416323	1417602	8770	-	.	TSTART=734;TEND=2009;ID=RND-1_FAMILY-36;SHORTTE=F
Chr_04_case_1_incident	RepeatMasker	Unknown	1417694	1418043	5358	+	.	TSTART=146;TEND=675;ID=RND-1_FAMILY-35;SHORTTE=F
Chr_04_case_1_incident	RepeatMasker	Simple_repeat	1418044	1418258	197	+	.	TSTART=1;TEND=215;ID=(CATC)N;SHORTTE=F
Chr_04_case_1_incident	RepeatMasker	Unknown	1418259	1418854	5358	+	.	TSTART=676;TEND=1271;ID=RND-1_FAMILY-35;SHORTTE=F
Chr_05_case_1_incident	RepeatMasker	Unknown	9178	14071	34657	-	.	TSTART=1;TEND=4152;ID=RND-1_FAMILY-15;SHORTTE=F
Chr_05_case_1_incident	RepeatMasker	Unknown	16827	17216	913	-	.	TSTART=20;TEND=501;ID=RND-1_FAMILY-27;SHORTTE=F
Chr_05_case_1_incident	RepeatMasker	DNA/TcMar-Fot1	30007	30428	3333	+	.	TSTART=1;TEND=429;ID=RND-1_FAMILY-19;SHORTTE=F
Chr_05_case_1_incident	RepeatMasker	LINE/CRE	30498	30894	477	+	.	TSTART=443;TEND=838;ID=RND-1_FAMILY-22;SHORTTE=F
Chr_05_case_1_incident	RepeatMasker	DNA/TcMar-Fot1	76237	78076	13244	-	.	TSTART=1;TEND=1829;ID=RND-1_FAMILY-19;SHORTTE=F
Chr_05_case_1_incident	RepeatMasker	Unknown	96202	96373	699	+	.	TSTART=3523;TEND=3689;ID=RND-1_FAMILY-15;SHORTTE=F
Chr_05_case_1_incident	RepeatMasker	Unknown	147449	147781	2630	-	.	TSTART=1;TEND=334;ID=RND-1_FAMILY-3;SHORTTE=F
Chr_05_case_1_incident	RepeatMasker	Unknown	152978	153284	2427	+	.	TSTART=25;TEND=334;ID=RND-1_FAMILY-3;SHORTTE=F
Chr_05_case_1_incident	RepeatMasker	Unknown	235167	235624	3470	+	.	TSTART=10;TEND=499;ID=RND-1_FAMILY-15;SHORTTE=F
Chr_05_case_1_incident	RepeatMasker	LINE/CRE	346741	347106	933	+	.	TSTART=77;TEND=430;ID=RND-1_FAMILY-22;SHORTTE=F
Chr_05_case_1_incident	RepeatMasker	Unknown	347520	347974	2950	+	.	TSTART=4;TEND=458;ID=RND-1_FAMILY-37;SHORTTE=F
Chr_05_case_1_incident	RepeatMasker	DNA/TcMar-Fot1	349863	351172	9548	+	.	TSTART=1;TEND=1325;ID=RND-1_FAMILY-19;SHORTTE=F
Chr_05_case_1_incident	RepeatMasker	LINE/CRE	351174	351714	921	+	.	TSTART=434;TEND=964;ID=RND-1_FAMILY-22;SHORTTE=F
Chr_05_case_1_incident	RepeatMasker	DNA/TcMar-Fot1	351715	352214	4075	-	.	TSTART=1;TEND=505;ID=RND-1_FAMILY-20;SHORTTE=F
Chr_05_case_1_incident	RepeatMasker	Unknown	375117	375235	398	+	.	TSTART=640;TEND=760;ID=RND-1_FAMILY-15;SHORTTE=F
Chr_05_case_1_incident	RepeatMasker	LINE/CRE	376515	377293	965	-	.	TSTART=93;TEND=844;ID=RND-1_FAMILY-22;SHORTTE=F
Chr_05_case_1_incident	RepeatMasker	Unknown	514606	514822	1117	-	.	TSTART=25;TEND=240;ID=RND-1_FAMILY-3;SHORTTE=F
Chr_05_case_1_incident	RepeatMasker	Unknown	517633	517950	2405	-	.	TSTART=9;TEND=333;ID=RND-1_FAMILY-33;SHORTTE=F
Chr_05_case_1_incident	RepeatMasker	Unknown	518929	519319	3112	-	.	TSTART=153;TEND=546;ID=RND-1_FAMILY-4;SHORTTE=F
Chr_05_case_1_incident	RepeatMasker	Unknown	519615	519739	919	-	.	TSTART=4;TEND=128;ID=RND-1_FAMILY-4;SHORTTE=F
Chr_05_case_1_incident	RepeatMasker	LTR/Copia	576112	576302	856	-	.	TSTART=4772;TEND=4960;ID=RND-1_FAMILY-7;SHORTTE=F
Chr_05_case_1_incident	RepeatMasker	Low_complexity	598645	598773	35	+	.	TSTART=1;TEND=127;ID=GA-RICH;SHORTTE=F
Chr_05_case_1_incident	RepeatMasker	Unknown	620254	620367	354	+	.	TSTART=1;TEND=93;ID=RND-1_FAMILY-37;SHORTTE=F
Chr_05_case_1_incident	RepeatMasker	Simple_repeat	665450	665567	19	+	.	TSTART=1;TEND=111;ID=(TTTCTC)N;SHORTTE=F
Chr_05_case_1_incident	RepeatMasker	Unknown	679950	680293	1200	+	.	TSTART=3;TEND=334;ID=RND-1_FAMILY-3;SHORTTE=F
Chr_05_case_1_incident	RepeatMasker	Unknown	813822	814511	411	-	.	TSTART=1519;TEND=3184;ID=RND-1_FAMILY-32;SHORTTE=F;TEGROUP=CTG_5|RND-1_FAMILY-32|1
Chr_05_case_1_incident	RepeatMasker	Unknown	840015	840352	867	-	.	TSTART=9;TEND=334;ID=RND-1_FAMILY-3;SHORTTE=F
Chr_05_case_1_incident	RepeatMasker	Simple_repeat	888892	889005	124	+	.	TSTART=1;TEND=114;ID=(AG)N;SHORTTE=F
Chr_05_case_1_incident	RepeatMasker	Unknown	889230	889728	3099	-	.	TSTART=10;TEND=493;ID=RND-1_FAMILY-15;SHORTTE=F
Chr_05_case_1_incident	RepeatMasker	LTR/Gypsy	889868	890392	4230	+	.	TSTART=1;TEND=537;ID=RND-1_FAMILY-8;SHORTTE=F
Chr_05_case_1_incident	RepeatMasker	LTR/Gypsy	890469	890933	3791	+	.	TSTART=5444;TEND=5908;ID=RND-1_FAMILY-31;SHORTTE=F
Chr_05_case_1_incident	RepeatMasker	LTR/Gypsy	890959	892119	9514	+	.	TSTART=1745;TEND=2902;ID=RND-1_FAMILY-16;SHORTTE=F
Chr_05_case_1_incident	RepeatMasker	LTR/Gypsy	892120	892855	4804	-	.	TSTART=4878;TEND=5474;ID=RND-1_FAMILY-6;SHORTTE=F
Chr_05_case_1_incident	RepeatMasker	LTR/Gypsy	892856	893246	3097	+	.	TSTART=2898;TEND=3322;ID=RND-1_FAMILY-16;SHORTTE=F
Chr_05_case_1_incident	RepeatMasker	LTR/Gypsy	893247	896361	25331	-	.	TSTART=531;TEND=3644;ID=RND-1_FAMILY-31;SHORTTE=F
Chr_05_case_1_incident	RepeatMasker	LTR/Gypsy	896362	896963	5252	-	.	TSTART=5570;TEND=6170;ID=RND-1_FAMILY-1;SHORTTE=F
Chr_05_case_1_incident	RepeatMasker	LTR/Gypsy	896964	897164	1775	-	.	TSTART=1097;TEND=1300;ID=RND-1_FAMILY-30;SHORTTE=F
Chr_05_case_1_incident	RepeatMasker	LTR/Gypsy	897165	921981	79651	+	.	TSTART=5;TEND=11721;ID=RND-1_FAMILY-2;SHORTTE=F
Chr_05_case_1_incident	RepeatMasker	LTR/Gypsy	921982	926133	36210	+	.	TSTART=1998;TEND=6170;ID=RND-1_FAMILY-1;SHORTTE=F
Chr_05_case_1_incident	RepeatMasker	LTR/Gypsy	926134	926465	2947	+	.	TSTART=1296;TEND=1627;ID=RND-1_FAMILY-30;SHORTTE=F
Chr_05_case_1_incident	RepeatMasker	LTR/Gypsy	926466	926797	2885	-	.	TSTART=2991;TEND=3322;ID=RND-1_FAMILY-16;SHORTTE=F
Chr_05_case_1_incident	RepeatMasker	LTR/Gypsy	926798	928411	14076	+	.	TSTART=1623;TEND=3239;ID=RND-1_FAMILY-30;SHORTTE=F
Chr_05_case_1_incident	RepeatMasker	LTR/Gypsy	928412	929160	3077	-	.	TSTART=4;TEND=1113;ID=RND-1_FAMILY-31;SHORTTE=F;TEGROUP=CTG_5|RND-1_FAMILY-31|1
Chr_05_case_1_incident	RepeatMasker	LTR/Gypsy	929693	930368	5492	+	.	TSTART=812;TEND=1484;ID=RND-1_FAMILY-14;SHORTTE=F
Chr_05_case_1_incident	RepeatMasker	LTR/Gypsy	930369	931031	2444	-	.	TSTART=5444;TEND=5908;ID=RND-1_FAMILY-31;SHORTTE=F
Chr_05_case_1_incident	RepeatMasker	LTR/Gypsy	931036	932692	6048	-	.	TSTART=541;TEND=2221;ID=RND-1_FAMILY-21;SHORTTE=F
Chr_05_case_1_incident	RepeatMasker	LTR/Gypsy	932725	933164	2654	-	.	TSTART=5432;TEND=5868;ID=RND-1_FAMILY-31;SHORTTE=F
Chr_05_case_1_incident	RepeatMasker	LTR/Copia	933758	934006	1814	+	.	TSTART=77;TEND=303;ID=RND-1_FAMILY-7;SHORTTE=F
Chr_05_case_1_incident	RepeatMasker	LTR/Copia	934345	934514	362	-	.	TSTART=715;TEND=884;ID=RND-1_FAMILY-7;SHORTTE=F
Chr_05_case_1_incident	RepeatMasker	LTR/Copia	935100	940109	42652	+	.	TSTART=1;TEND=5009;ID=RND-1_FAMILY-7;SHORTTE=F
Chr_05_case_1_incident	RepeatMasker	Unknown	940110	940430	2198	+	.	TSTART=222;TEND=548;ID=RND-1_FAMILY-4;SHORTTE=F
Chr_05_case_1_incident	RepeatMasker	LTR/Copia	941096	941347	1518	-	.	TSTART=4707;TEND=5009;ID=RND-1_FAMILY-7;SHORTTE=F
Chr_05_case_1_incident	RepeatMasker	Unknown	941429	941542	806	-	.	TSTART=393;TEND=506;ID=RND-1_FAMILY-27;SHORTTE=F
Chr_05_case_1_incident	RepeatMasker	Simple_repeat	984404	984530	15	+	.	TSTART=1;TEND=125;ID=(AGGATG)N;SHORTTE=F
Chr_05_case_1_incident	RepeatMasker	Low_complexity	1052704	1052808	18	+	.	TSTART=1;TEND=102;ID=GA-RICH;SHORTTE=F
Chr_05_case_1_incident	RepeatMasker	Simple_repeat	1317627	1317743	108	+	.	TSTART=1;TEND=117;ID=(TGCTGTGGG)N;SHORTTE=F
Chr_05_case_1_incident	RepeatMasker	Unknown	1371291	1371658	1337	+	.	TSTART=61;TEND=431;ID=RND-1_FAMILY-0;SHORTTE=F
Chr_05_case_1_incident	RepeatMasker	Unknown	1381696	1381968	951	+	.	TSTART=216;TEND=502;ID=RND-1_FAMILY-27;SHORTTE=F
Chr_05_case_1_incident	RepeatMasker	Unknown	1384047	1384649	4866	+	.	TSTART=1;TEND=597;ID=RND-1_FAMILY-13;SHORTTE=F
Chr_06_case_1_incident	RepeatMasker	Unknown	7838	7982	231	-	.	TSTART=120;TEND=267;ID=RND-1_FAMILY-0;SHORTTE=F
Chr_06_case_1_incident	RepeatMasker	DNA/TcMar-Tc1	42829	43345	227	-	.	TSTART=1;TEND=1345;ID=RND-1_FAMILY-12;SHORTTE=T;TEGROUP=CTG_6|RND-1_FAMILY-12|1
Chr_06_case_1_incident	RepeatMasker	Unknown	84185	84640	2598	+	.	TSTART=1;TEND=458;ID=RND-1_FAMILY-37;SHORTTE=F
Chr_06_case_1_incident	RepeatMasker	LINE/CRE	147398	147544	275	-	.	TSTART=447;TEND=594;ID=RND-1_FAMILY-22;SHORTTE=F
Chr_06_case_1_incident	RepeatMasker	Unknown	200414	201966	12564	-	.	TSTART=443;TEND=2011;ID=RND-1_FAMILY-36;SHORTTE=F
Chr_06_case_1_incident	RepeatMasker	Unknown	203217	203761	4345	+	.	TSTART=4;TEND=544;ID=RND-1_FAMILY-17;SHORTTE=F
Chr_06_case_1_incident	RepeatMasker	Simple_repeat	209793	209957	143	+	.	TSTART=1;TEND=165;ID=(TTGATATTGC)N;SHORTTE=F
Chr_06_case_1_incident	RepeatMasker	LINE/CRE	255473	256007	630	+	.	TSTART=132;TEND=669;ID=RND-1_FAMILY-22;SHORTTE=F
Chr_06_case_1_incident	RepeatMasker	Simple_repeat	332895	332996	29	+	.	TSTART=1;TEND=106;ID=(GCTCAA)N;SHORTTE=F
Chr_06_case_1_incident	RepeatMasker	Simple_repeat	353051	353244	30	+	.	TSTART=1;TEND=185;ID=(CTTTTT)N;SHORTTE=F
Chr_06_case_1_incident	RepeatMasker	LTR/Gypsy	519656	524443	42205	+	.	TSTART=1;TEND=4786;ID=RND-1_FAMILY-18;SHORTTE=F
Chr_06_case_1_incident	RepeatMasker	LTR/Gypsy	524448	524999	2783	+	.	TSTART=5443;TEND=5901;ID=RND-1_FAMILY-31;SHORTTE=F
Chr_06_case_1_incident	RepeatMasker	LTR/Gypsy	525028	525701	5261	+	.	TSTART=814;TEND=1484;ID=RND-1_FAMILY-14;SHORTTE=F
Chr_06_case_1_incident	RepeatMasker	LTR/Gypsy	525702	526796	4236	+	.	TSTART=702;TEND=1815;ID=RND-1_FAMILY-21;SHORTTE=F
Chr_06_case_1_incident	RepeatMasker	LTR/Gypsy	526796	527475	4075	+	.	TSTART=4883;TEND=5368;ID=RND-1_FAMILY-6;SHORTTE=F
Chr_06_case_1_incident	RepeatMasker	LTR/Gypsy	527476	529534	18548	+	.	TSTART=1288;TEND=3346;ID=RND-1_FAMILY-34;SHORTTE=F
Chr_06_case_1_incident	RepeatMasker	LTR/Gypsy	529535	530195	5873	-	.	TSTART=5511;TEND=6170;ID=RND-1_FAMILY-1;SHORTTE=F
Chr_06_case_1_incident	RepeatMasker	LTR/Gypsy	530195	530527	3008	+	.	TSTART=2990;TEND=3322;ID=RND-1_FAMILY-16;SHORTTE=F
Chr_06_case_1_incident	RepeatMasker	LTR/Gypsy	530528	532136	14092	-	.	TSTART=1279;TEND=2887;ID=RND-1_FAMILY-1;SHORTTE=F
Chr_06_case_1_incident	RepeatMasker	LTR/Gypsy	532137	532291	1308	-	.	TSTART=1330;TEND=1484;ID=RND-1_FAMILY-14;SHORTTE=F
Chr_06_case_1_incident	RepeatMasker	LTR/Gypsy	532293	532626	2972	-	.	TSTART=2;TEND=335;ID=RND-1_FAMILY-34;SHORTTE=F
Chr_06_case_1_incident	RepeatMasker	LTR/Gypsy	532627	533811	10155	-	.	TSTART=1;TEND=1182;ID=RND-1_FAMILY-14;SHORTTE=F
Chr_06_case_1_incident	RepeatMasker	LTR/Gypsy	533835	540808	44985	-	.	TSTART=883;TEND=5908;ID=RND-1_FAMILY-31;SHORTTE=F;LTRGROUP=CTG_6_G1
Chr_06_case_1_incident	RepeatMasker	LTR/Gypsy	540859	541440	825	-	.	TSTART=4487;TEND=4858;ID=RND-1_FAMILY-2;SHORTTE=F
Chr_06_case_1_incident	RepeatMasker	LTR/Gypsy	541657	542005	729	-	.	TSTART=3946;TEND=4294;ID=RND-1_FAMILY-2;SHORTTE=F
Chr_06_case_1_incident	RepeatMasker	LTR/Gypsy	542166	543087	1867	-	.	TSTART=2859;TEND=3779;ID=RND-1_FAMILY-2;SHORTTE=F
Chr_06_case_1_incident	RepeatMasker	LTR/Gypsy	544789	545456	5590	-	.	TSTART=815;TEND=1484;ID=RND-1_FAMILY-14;SHORTTE=F
Chr_06_case_1_incident	RepeatMasker	LTR/Gypsy	545513	546747	5379	-	.	TSTART=2634;TEND=3909;ID=RND-1_FAMILY-9;SHORTTE=F
Chr_06_case_1_incident	RepeatMasker	LTR/Gypsy	546748	547391	4026	-	.	TSTART=2132;TEND=2739;ID=RND-1_FAMILY-16;SHORTTE=F
Chr_06_case_1_incident	RepeatMasker	LTR/Gypsy	547417	547880	3924	-	.	TSTART=5442;TEND=5908;ID=RND-1_FAMILY-31;SHORTTE=F
Chr_06_case_1_incident	RepeatMasker	LTR/Gypsy	547881	548447	5094	+	.	TSTART=2755;TEND=3322;ID=RND-1_FAMILY-16;SHORTTE=F
Chr_06_case_1_incident	RepeatMasker	LTR/Gypsy	548448	550222	14772	-	.	TSTART=2221;TEND=3998;ID=RND-1_FAMILY-2;SHORTTE=F
Chr_06_case_1_incident	RepeatMasker	LTR/Gypsy	550223	550956	5012	-	.	TSTART=4884;TEND=5474;ID=RND-1_FAMILY-6;SHORTTE=F
Chr_06_case_1_incident	RepeatMasker	LTR/Gypsy	550957	551617	1824	+	.	TSTART=3380;TEND=5905;ID=RND-1_FAMILY-31;SHORTTE=F;TEGROUP=CTG_6|RND-1_FAMILY-31|1
Chr_06_case_1_incident	RepeatMasker	LTR/Gypsy	553240	553359	571	+	.	TSTART=5673;TEND=5791;ID=RND-1_FAMILY-1;SHORTTE=F
Chr_06_case_1_incident	RepeatMasker	LTR/Gypsy	553360	553814	2299	+	.	TSTART=813;TEND=1275;ID=RND-1_FAMILY-14;SHORTTE=F
Chr_06_case_1_incident	RepeatMasker	DNA/TcMar-Tc1	553815	555166	10617	-	.	TSTART=1;TEND=1346;ID=RND-1_FAMILY-12;SHORTTE=F
Chr_06_case_1_incident	RepeatMasker	LTR/Gypsy	555167	555307	377	+	.	TSTART=1371;TEND=1484;ID=RND-1_FAMILY-14;SHORTTE=F
Chr_06_case_1_incident	RepeatMasker	LTR/Gypsy	555309	555642	1583	+	.	TSTART=5783;TEND=6171;ID=RND-1_FAMILY-1;SHORTTE=F
Chr_06_case_1_incident	RepeatMasker	LTR/Gypsy	555699	555811	794	+	.	TSTART=1;TEND=123;ID=RND-1_FAMILY-8;SHORTTE=F
Chr_06_case_1_incident	RepeatMasker	LTR/Gypsy	555812	555978	1501	+	.	TSTART=262;TEND=445;ID=RND-1_FAMILY-18;SHORTTE=F
Chr_06_case_1_incident	RepeatMasker	Unknown	555979	556515	4630	+	.	TSTART=1;TEND=548;ID=RND-1_FAMILY-4;SHORTTE=F
Chr_06_case_1_incident	RepeatMasker	Simple_repeat	572101	572290	221	+	.	TSTART=1;TEND=190;ID=(ATTT)N;SHORTTE=F
Chr_06_case_1_incident	RepeatMasker	Unknown	572291	572526	1800	-	.	TSTART=6;TEND=244;ID=RND-1_FAMILY-33;SHORTTE=F
Chr_06_case_1_incident	RepeatMasker	Unknown	578978	579123	477	-	.	TSTART=103;TEND=272;ID=RND-1_FAMILY-3;SHORTTE=F
Chr_06_case_1_incident	RepeatMasker	Unknown	586686	586987	1055	-	.	TSTART=36;TEND=334;ID=RND-1_FAMILY-3;SHORTTE=F
Chr_06_case_1_incident	RepeatMasker	LTR/Copia	784514	784665	1305	-	.	TSTART=767;TEND=918;ID=RND-1_FAMILY-23;SHORTTE=F
Chr_06_case_1_incident	RepeatMasker	Unknown	1058668	1058926	633	+	.	TSTART=67;TEND=332;ID=RND-1_FAMILY-3;SHORTTE=F
Chr_06_case_1_incident	RepeatMasker	Unknown	1152690	1153006	1582	+	.	TSTART=20;TEND=339;ID=RND-1_FAMILY-0;SHORTTE=F
Chr_06_case_1_incident	RepeatMasker	Unknown	1153352	1153528	1260	-	.	TSTART=288;TEND=466;ID=RND-1_FAMILY-27;SHORTTE=F
Chr_06_case_1_incident	RepeatMasker	Unknown	1257638	1258056	1957	-	.	TSTART=20;TEND=429;ID=RND-1_FAMILY-0;SHORTTE=F
Chr_06_case_1_incident	RepeatMasker	LTR/Copia	1262891	1263131	1613	-	.	TSTART=4772;TEND=5009;ID=RND-1_FAMILY-7;SHORTTE=F
Chr_06_case_1_incident	RepeatMasker	LTR/Gypsy	1263297	1263465	1048	-	.	TSTART=5267;TEND=5432;ID=RND-1_FAMILY-5;SHORTTE=F
Chr_06_case_1_incident	RepeatMasker	Unknown	1331889	1332325	1379	-	.	TSTART=22;TEND=429;ID=RND-1_FAMILY-0;SHORTTE=F
Chr_06_case_1_incident	RepeatMasker	Low_complexity	1333148	1333381	13	+	.	TSTART=1;TEND=61;ID=G-RICH;SHORTTE=F;TEGROUP=CTG_6|G-RICH|1
Chr_06_case_1_incident	RepeatMasker	DNA/TcMar-Fot1	1343825	1344117	1567	-	.	TSTART=1525;TEND=1827;ID=RND-1_FAMILY-19;SHORTTE=F
Chr_06_case_1_incident	RepeatMasker	Unknown	1376916	1377144	1968	-	.	TSTART=310;TEND=540;ID=RND-1_FAMILY-17;SHORTTE=F
Chr_06_case_1_incident	RepeatMasker	Unknown	1377548	1377924	1379	+	.	TSTART=69;TEND=540;ID=RND-1_FAMILY-35;SHORTTE=F;TEGROUP=CTG_6|RND-1_FAMILY-35|1
Chr_06_case_1_incident	RepeatMasker	Unknown	1379714	1380192	3744	+	.	TSTART=3;TEND=592;ID=RND-1_FAMILY-25;SHORTTE=F
Chr_06_case_1_incident	RepeatMasker	Simple_repeat	1380193	1380359	157	+	.	TSTART=1;TEND=167;ID=(CATC)N;SHORTTE=F
Chr_06_case_1_incident	RepeatMasker	Unknown	1380360	1381797	12538	+	.	TSTART=676;TEND=2136;ID=RND-1_FAMILY-35;SHORTTE=F
Chr_08_case_1_incident	RepeatMasker	Unknown	1056	1666	1927	-	.	TSTART=644;TEND=1273;ID=RND-1_FAMILY-35;SHORTTE=F
Chr_08_case_1_incident	RepeatMasker	Unknown	4183	4585	1528	-	.	TSTART=11;TEND=507;ID=RND-1_FAMILY-27;SHORTTE=F
Chr_08_case_1_incident	RepeatMasker	Unknown	4593	4728	311	-	.	TSTART=3523;TEND=3655;ID=RND-1_FAMILY-15;SHORTTE=F
Chr_08_case_1_incident	RepeatMasker	Unknown	32095	32506	2900	-	.	TSTART=16;TEND=429;ID=RND-1_FAMILY-0;SHORTTE=F
Chr_08_case_1_incident	RepeatMasker	Simple_repeat	38970	39079	30	+	.	TSTART=1;TEND=107;ID=(CTATCT)N;SHORTTE=F
Chr_08_case_1_incident	RepeatMasker	Unknown	64836	65156	819	+	.	TSTART=64;TEND=431;ID=RND-1_FAMILY-0;SHORTTE=F
Chr_08_case_1_incident	RepeatMasker	Unknown	65438	65850	1535	-	.	TSTART=17;TEND=429;ID=RND-1_FAMILY-0;SHORTTE=F
Chr_08_case_1_incident	RepeatMasker	Unknown	89767	89937	578	+	.	TSTART=277;TEND=449;ID=RND-1_FAMILY-37;SHORTTE=F
Chr_08_case_1_incident	RepeatMasker	Unknown	90581	90989	2207	-	.	TSTART=16;TEND=507;ID=RND-1_FAMILY-27;SHORTTE=F
Chr_08_case_1_incident	RepeatMasker	Unknown	193099	193321	1139	+	.	TSTART=10;TEND=158;ID=RND-1_FAMILY-15;SHORTTE=F;TEGROUP=CTG_7|RND-1_FAMILY-15|1
Chr_08_case_1_incident	RepeatMasker	Low_complexity	270599	270823	24	+	.	TSTART=1;TEND=58;ID=GA-RICH;SHORTTE=F;TEGROUP=CTG_7|GA-RICH|1
Chr_08_case_1_incident	RepeatMasker	Simple_repeat	287173	287285	52	+	.	TSTART=1;TEND=115;ID=(TTTGTGA)N;SHORTTE=F
Chr_08_case_1_incident	RepeatMasker	Unknown	571795	572337	4357	+	.	TSTART=1;TEND=546;ID=RND-1_FAMILY-4;SHORTTE=F
Chr_08_case_1_incident	RepeatMasker	Low_complexity	621059	621286	21	+	.	TSTART=1;TEND=103;ID=GA-RICH;SHORTTE=F;TEGROUP=CTG_7|GA-RICH|2
Chr_08_case_1_incident	RepeatMasker	Simple_repeat	667225	667328	21	+	.	TSTART=1;TEND=101;ID=(TCATCC)N;SHORTTE=F
Chr_08_case_1_incident	RepeatMasker	DNA/TcMar-Fot1	781594	783420	9616	+	.	TSTART=7;TEND=1818;ID=RND-1_FAMILY-19;SHORTTE=F
Chr_08_case_1_incident	RepeatMasker	LTR/Copia	785955	786086	631	+	.	TSTART=4772;TEND=4902;ID=RND-1_FAMILY-7;SHORTTE=F
Chr_08_case_1_incident	RepeatMasker	DNA/TcMar-Tc1	786091	787223	8789	-	.	TSTART=207;TEND=1345;ID=RND-1_FAMILY-12;SHORTTE=F
Chr_08_case_1_incident	RepeatMasker	LTR/Gypsy	787224	792654	44411	+	.	TSTART=1;TEND=5452;ID=RND-1_FAMILY-5;SHORTTE=F
Chr_08_case_1_incident	RepeatMasker	LTR/Gypsy	792839	793335	1243	-	.	TSTART=1;TEND=521;ID=RND-1_FAMILY-8;SHORTTE=F;TEGROUP=CTG_7|RND-1_FAMILY-8|1
Chr_08_case_1_incident	RepeatMasker	Unknown	793372	793872	3716	+	.	TSTART=1;TEND=511;ID=RND-1_FAMILY-4;SHORTTE=F
Chr_08_case_1_incident	RepeatMasker	LTR/Gypsy	793872	795983	10407	+	.	TSTART=1219;TEND=5474;ID=RND-1_FAMILY-6;SHORTTE=F;TEGROUP=CTG_7|RND-1_FAMILY-6|1
Chr_08_case_1_incident	RepeatMasker	LTR/Gypsy	795984	796970	7680	+	.	TSTART=1483;TEND=2483;ID=RND-1_FAMILY-34;SHORTTE=F
Chr_08_case_1_incident	RepeatMasker	LTR/Gypsy	797264	798722	11609	+	.	TSTART=2410;TEND=3870;ID=RND-1_FAMILY-31;SHORTTE=F
Chr_08_case_1_incident	RepeatMasker	LTR/Gypsy	798795	799124	2916	-	.	TSTART=2635;TEND=2971;ID=RND-1_FAMILY-30;SHORTTE=F
Chr_08_case_1_incident	RepeatMasker	LTR/Gypsy	799214	825574	62165	-	.	TSTART=5;TEND=7430;ID=RND-1_FAMILY-2;SHORTTE=F
Chr_08_case_1_incident	RepeatMasker	LTR/Gypsy	825575	828228	15847	-	.	TSTART=1;TEND=3377;ID=RND-1_FAMILY-16;SHORTTE=F;TEGROUP=CTG_7|RND-1_FAMILY-16|1
Chr_08_case_1_incident	RepeatMasker	LTR/Gypsy	828229	829314	8707	+	.	TSTART=5410;TEND=6496;ID=RND-1_FAMILY-2;SHORTTE=F
Chr_08_case_1_incident	RepeatMasker	LTR/Gypsy	829603	830317	4095	+	.	TSTART=4848;TEND=5361;ID=RND-1_FAMILY-6;SHORTTE=F
Chr_08_case_1_incident	RepeatMasker	Unknown	830986	831264	2107	+	.	TSTART=9;TEND=292;ID=RND-1_FAMILY-33;SHORTTE=F
Chr_08_case_1_incident	RepeatMasker	Simple_repeat	831265	831455	222	+	.	TSTART=1;TEND=191;ID=(AATA)N;SHORTTE=F
Chr_08_case_1_incident	RepeatMasker	LTR/Gypsy	831834	832493	4199	-	.	TSTART=903;TEND=1559;ID=RND-1_FAMILY-31;SHORTTE=F
Chr_08_case_1_incident	RepeatMasker	LTR/Gypsy	832788	832913	877	-	.	TSTART=5239;TEND=5364;ID=RND-1_FAMILY-11;SHORTTE=F
Chr_08_case_1_incident	RepeatMasker	LTR/Gypsy	832914	833089	657	-	.	TSTART=1876;TEND=2052;ID=RND-1_FAMILY-21;SHORTTE=F
Chr_08_case_1_incident	RepeatMasker	LTR/Gypsy	833089	833321	835	-	.	TSTART=1228;TEND=1460;ID=RND-1_FAMILY-31;SHORTTE=F
Chr_08_case_1_incident	RepeatMasker	LTR/Gypsy	833389	834200	4086	-	.	TSTART=4709;TEND=5530;ID=RND-1_FAMILY-9;SHORTTE=F
Chr_08_case_1_incident	RepeatMasker	Low_complexity	932565	932735	29	+	.	TSTART=1;TEND=168;ID=GA-RICH;SHORTTE=F
Chr_08_case_1_incident	RepeatMasker	Low_complexity	982764	982879	14	+	.	TSTART=1;TEND=116;ID=GA-RICH;SHORTTE=F
Chr_08_case_1_incident	RepeatMasker	Simple_repeat	983754	983862	125	+	.	TSTART=1;TEND=109;ID=(ATAA)N;SHORTTE=F
Chr_08_case_1_incident	RepeatMasker	Simple_repeat	992007	992108	21	+	.	TSTART=1;TEND=96;ID=(TTCCCT)N;SHORTTE=F
Chr_08_case_1_incident	RepeatMasker	Unknown	1151016	1151173	859	+	.	TSTART=1;TEND=168;ID=RND-1_FAMILY-28;SHORTTE=F
Chr_08_case_1_incident	RepeatMasker	Unknown	1151317	1151795	2847	-	.	TSTART=1;TEND=456;ID=RND-1_FAMILY-37;SHORTTE=F
Chr_08_case_1_incident	RepeatMasker	Unknown	1157567	1157948	3195	-	.	TSTART=164;TEND=545;ID=RND-1_FAMILY-17;SHORTTE=F
Chr_08_case_1_incident	RepeatMasker	Unknown	1158090	1158569	3793	+	.	TSTART=2;TEND=592;ID=RND-1_FAMILY-25;SHORTTE=F
Chr_08_case_1_incident	RepeatMasker	Simple_repeat	1158570	1158760	180	+	.	TSTART=1;TEND=191;ID=(CATC)N;SHORTTE=F
Chr_08_case_1_incident	RepeatMasker	Unknown	1158761	1160147	12158	+	.	TSTART=676;TEND=2084;ID=RND-1_FAMILY-35;SHORTTE=F
Chr_09_case_1_incident	RepeatMasker	Unknown	18011	18114	324	-	.	TSTART=3736;TEND=3839;ID=RND-1_FAMILY-32;SHORTTE=F
Chr_09_case_1_incident	RepeatMasker	Unknown	19447	19624	1418	-	.	TSTART=3;TEND=182;ID=RND-1_FAMILY-28;SHORTTE=F
Chr_09_case_1_incident	RepeatMasker	Low_complexity	42132	42258	52	+	.	TSTART=1;TEND=127;ID=A-RICH;SHORTTE=F
Chr_09_case_1_incident	RepeatMasker	Unknown	52278	52395	333	-	.	TSTART=648;TEND=760;ID=RND-1_FAMILY-15;SHORTTE=F
Chr_09_case_1_incident	RepeatMasker	Low_complexity	74624	74724	24	+	.	TSTART=1;TEND=99;ID=GA-RICH;SHORTTE=F
Chr_09_case_1_incident	RepeatMasker	Unknown	89321	89746	2085	+	.	TSTART=19;TEND=429;ID=RND-1_FAMILY-0;SHORTTE=F
Chr_09_case_1_incident	RepeatMasker	Unknown	119428	119864	3701	+	.	TSTART=64;TEND=499;ID=RND-1_FAMILY-15;SHORTTE=F
Chr_09_case_1_incident	RepeatMasker	Unknown	128819	128948	497	-	.	TSTART=207;TEND=334;ID=RND-1_FAMILY-3;SHORTTE=F
Chr_09_case_1_incident	RepeatMasker	LTR/Gypsy	176252	176789	4559	-	.	TSTART=1;TEND=534;ID=RND-1_FAMILY-8;SHORTTE=F
Chr_09_case_1_incident	RepeatMasker	LTR/Gypsy	179961	180371	2495	+	.	TSTART=1359;TEND=1765;ID=RND-1_FAMILY-31;SHORTTE=F
Chr_09_case_1_incident	RepeatMasker	LTR/Gypsy	180467	180821	3040	+	.	TSTART=138;TEND=509;ID=RND-1_FAMILY-18;SHORTTE=F
Chr_09_case_1_incident	RepeatMasker	LTR/Gypsy	180821	181176	2244	+	.	TSTART=1757;TEND=2110;ID=RND-1_FAMILY-31;SHORTTE=F
Chr_09_case_1_incident	RepeatMasker	LTR/Copia	181177	181487	2632	+	.	TSTART=1;TEND=302;ID=RND-1_FAMILY-7;SHORTTE=F
Chr_09_case_1_incident	RepeatMasker	LTR/Gypsy	181488	182234	3678	+	.	TSTART=2377;TEND=6170;ID=RND-1_FAMILY-21;SHORTTE=F;TEGROUP=CTG_8|RND-1_FAMILY-21|1
Chr_09_case_1_incident	RepeatMasker	LTR/Gypsy	185607	186368	5381	-	.	TSTART=2412;TEND=3234;ID=RND-1_FAMILY-30;SHORTTE=F
Chr_09_case_1_incident	RepeatMasker	LTR/Gypsy	186687	187274	2441	+	.	TSTART=5444;TEND=5899;ID=RND-1_FAMILY-31;SHORTTE=F
Chr_09_case_1_incident	RepeatMasker	LTR/Gypsy	187280	187618	2824	-	.	TSTART=2985;TEND=3322;ID=RND-1_FAMILY-16;SHORTTE=F
Chr_09_case_1_incident	RepeatMasker	LTR/Gypsy	187634	188476	2850	+	.	TSTART=698;TEND=1558;ID=RND-1_FAMILY-21;SHORTTE=F
Chr_09_case_1_incident	RepeatMasker	LTR/Gypsy	188896	189657	5369	+	.	TSTART=2412;TEND=3234;ID=RND-1_FAMILY-30;SHORTTE=F
Chr_09_case_1_incident	RepeatMasker	LTR/Gypsy	190535	196330	48093	+	.	TSTART=338;TEND=6170;ID=RND-1_FAMILY-21;SHORTTE=F
Chr_09_case_1_incident	RepeatMasker	LTR/Gypsy	196355	197413	9090	+	.	TSTART=2169;TEND=3233;ID=RND-1_FAMILY-30;SHORTTE=F
Chr_09_case_1_incident	RepeatMasker	LTR/Gypsy	197508	198483	7537	+	.	TSTART=588;TEND=1563;ID=RND-1_FAMILY-6;SHORTTE=F
Chr_09_case_1_incident	RepeatMasker	LTR/Gypsy	198484	200832	2917	-	.	TSTART=1;TEND=3377;ID=RND-1_FAMILY-16;SHORTTE=F;TEGROUP=CTG_8|RND-1_FAMILY-16|1
Chr_09_case_1_incident	RepeatMasker	LTR/Gypsy	200832	201164	2894	-	.	TSTART=5838;TEND=6170;ID=RND-1_FAMILY-1;SHORTTE=F
Chr_09_case_1_incident	RepeatMasker	LTR/Gypsy	201190	201586	3247	-	.	TSTART=5515;TEND=5908;ID=RND-1_FAMILY-31;SHORTTE=F
Chr_09_case_1_incident	RepeatMasker	LTR/Gypsy	201587	202139	4859	+	.	TSTART=5570;TEND=6124;ID=RND-1_FAMILY-1;SHORTTE=F
Chr_09_case_1_incident	RepeatMasker	LTR/Gypsy	202140	210542	4128	-	.	TSTART=414;TEND=908;ID=RND-1_FAMILY-2;SHORTTE=F;LTRGROUP=CTG_8_G1
Chr_09_case_1_incident	RepeatMasker	LTR/Gypsy	210543	224097	56978	-	.	TSTART=385;TEND=7223;ID=RND-1_FAMILY-2;SHORTTE=F
Chr_09_case_1_incident	RepeatMasker	LTR/Gypsy	224150	229825	45706	-	.	TSTART=1;TEND=5908;ID=RND-1_FAMILY-31;SHORTTE=F
Chr_09_case_1_incident	RepeatMasker	LTR/Gypsy	229826	230090	2063	+	.	TSTART=2971;TEND=3234;ID=RND-1_FAMILY-30;SHORTTE=F
Chr_09_case_1_incident	RepeatMasker	LTR/Gypsy	230090	232182	17727	-	.	TSTART=1;TEND=2092;ID=RND-1_FAMILY-34;SHORTTE=F
Chr_09_case_1_incident	RepeatMasker	LTR/Gypsy	234312	234511	283	-	.	TSTART=560;TEND=762;ID=RND-1_FAMILY-14;SHORTTE=F
Chr_09_case_1_incident	RepeatMasker	LTR/Gypsy	234514	235416	7316	-	.	TSTART=5;TEND=908;ID=RND-1_FAMILY-2;SHORTTE=F
Chr_09_case_1_incident	RepeatMasker	LTR/Gypsy	235423	235709	829	-	.	TSTART=270;TEND=563;ID=RND-1_FAMILY-14;SHORTTE=F
Chr_09_case_1_incident	RepeatMasker	LTR/Gypsy	235710	236284	4126	-	.	TSTART=5573;TEND=6172;ID=RND-1_FAMILY-1;SHORTTE=F
Chr_09_case_1_incident	RepeatMasker	LTR/Gypsy	236285	238857	11707	-	.	TSTART=3068;TEND=5661;ID=RND-1_FAMILY-9;SHORTTE=F
Chr_09_case_1_incident	RepeatMasker	LTR/Gypsy	238862	239040	995	-	.	TSTART=5441;TEND=5612;ID=RND-1_FAMILY-31;SHORTTE=F
Chr_09_case_1_incident	RepeatMasker	LTR/Gypsy	239041	239367	2008	-	.	TSTART=1203;TEND=1535;ID=RND-1_FAMILY-34;SHORTTE=F
Chr_09_case_1_incident	RepeatMasker	LINE/CRE	240806	240944	932	+	.	TSTART=551;TEND=691;ID=RND-1_FAMILY-22;SHORTTE=F
Chr_09_case_1_incident	RepeatMasker	Unknown	240948	241560	3737	-	.	TSTART=2140;TEND=2749;ID=RND-1_FAMILY-26;SHORTTE=F
Chr_09_case_1_incident	RepeatMasker	Unknown	241561	241959	2525	+	.	TSTART=229;TEND=630;ID=RND-1_FAMILY-36;SHORTTE=F
Chr_09_case_1_incident	RepeatMasker	Unknown	241960	242666	4371	-	.	TSTART=136;TEND=866;ID=RND-1_FAMILY-26;SHORTTE=F
Chr_09_case_1_incident	RepeatMasker	Unknown	242667	243186	4215	+	.	TSTART=1;TEND=541;ID=RND-1_FAMILY-17;SHORTTE=F
Chr_09_case_1_incident	RepeatMasker	Unknown	243187	243366	1043	+	.	TSTART=1827;TEND=2014;ID=RND-1_FAMILY-36;SHORTTE=F
Chr_09_case_1_incident	RepeatMasker	Unknown	273286	273769	4081	-	.	TSTART=4;TEND=499;ID=RND-1_FAMILY-15;SHORTTE=F
Chr_09_case_1_incident	RepeatMasker	DNA/TcMar-Tc1	289218	289415	928	-	.	TSTART=1146;TEND=1342;ID=RND-1_FAMILY-12;SHORTTE=F
Chr_09_case_1_incident	RepeatMasker	LINE/CRE	313647	313776	298	+	.	TSTART=690;TEND=822;ID=RND-1_FAMILY-22;SHORTTE=F
Chr_09_case_1_incident	RepeatMasker	Unknown	331752	331858	382	+	.	TSTART=654;TEND=759;ID=RND-1_FAMILY-15;SHORTTE=F
Chr_09_case_1_incident	RepeatMasker	Simple_repeat	391618	391744	26	+	.	TSTART=1;TEND=128;ID=(CTCCAT)N;SHORTTE=F
Chr_09_case_1_incident	RepeatMasker	DNA/TcMar-Fot1	542158	543982	14671	-	.	TSTART=1;TEND=1827;ID=RND-1_FAMILY-20;SHORTTE=F
Chr_09_case_1_incident	RepeatMasker	LTR/Gypsy	615745	615905	875	+	.	TSTART=151;TEND=311;ID=RND-1_FAMILY-8;SHORTTE=F
Chr_09_case_1_incident	RepeatMasker	Low_complexity	761177	761303	30	+	.	TSTART=1;TEND=120;ID=G-RICH;SHORTTE=F
Chr_09_case_1_incident	RepeatMasker	Simple_repeat	772386	772503	16	+	.	TSTART=1;TEND=121;ID=(TCCTCG)N;SHORTTE=F
Chr_09_case_1_incident	RepeatMasker	Simple_repeat	851694	851860	194	+	.	TSTART=1;TEND=167;ID=(ACT)N;SHORTTE=F
Chr_09_case_1_incident	RepeatMasker	LTR/Copia	860807	860963	562	+	.	TSTART=766;TEND=918;ID=RND-1_FAMILY-23;SHORTTE=F
Chr_09_case_1_incident	RepeatMasker	Low_complexity	936328	936431	17	+	.	TSTART=1;TEND=101;ID=GA-RICH;SHORTTE=F
Chr_09_case_1_incident	RepeatMasker	Low_complexity	1040787	1040968	76	+	.	TSTART=1;TEND=194;ID=GA-RICH;SHORTTE=F
Chr_09_case_1_incident	RepeatMasker	LTR/Copia	1046121	1047038	8211	-	.	TSTART=1;TEND=918;ID=RND-1_FAMILY-23;SHORTTE=F;LTRGROUP=CTG_8_G3
Chr_09_case_1_incident	RepeatMasker	Simple_repeat	1048506	1048631	48	+	.	TSTART=1;TEND=126;ID=(CCACCA)N;SHORTTE=F
Chr_09_case_1_incident	RepeatMasker	LTR/Copia	1051172	1051323	1330	-	.	TSTART=767;TEND=918;ID=RND-1_FAMILY-23;SHORTTE=F;LTRGROUP=CTG_8_G3
Chr_09_case_1_incident	RepeatMasker	Unknown	1057299	1057871	515	-	.	TSTART=1195;TEND=1822;ID=RND-1_FAMILY-25;SHORTTE=F;TEGROUP=CTG_8|RND-1_FAMILY-25|1
Chr_09_case_1_incident	RepeatMasker	Simple_repeat	1061554	1061658	29	+	.	TSTART=1;TEND=104;ID=(CCTCCC)N;SHORTTE=F
Chr_09_case_1_incident	RepeatMasker	Unknown	1104593	1104945	699	+	.	TSTART=1166;TEND=1496;ID=RND-1_FAMILY-35;SHORTTE=F
Chr_09_case_1_incident	RepeatMasker	Unknown	1108444	1108844	1326	+	.	TSTART=16;TEND=504;ID=RND-1_FAMILY-27;SHORTTE=F
Chr_09_case_1_incident	RepeatMasker	Unknown	1118163	1118296	793	+	.	TSTART=49;TEND=181;ID=RND-1_FAMILY-13;SHORTTE=F
Chr_09_case_1_incident	RepeatMasker	Unknown	1118307	1118475	1419	-	.	TSTART=1846;TEND=2014;ID=RND-1_FAMILY-36;SHORTTE=F
Chr_09_case_1_incident	RepeatMasker	Unknown	1118523	1119687	11472	+	.	TSTART=70;TEND=2136;ID=RND-1_FAMILY-35;SHORTTE=F;TEGROUP=CTG_8|RND-1_FAMILY-35|1
Chr_11_case_1_incident	RepeatMasker	Unknown	3285	3625	1014	-	.	TSTART=1468;TEND=1822;ID=RND-1_FAMILY-25;SHORTTE=F
Chr_11_case_1_incident	RepeatMasker	Unknown	4321	4922	4752	-	.	TSTART=3;TEND=604;ID=RND-1_FAMILY-25;SHORTTE=F
Chr_11_case_1_incident	RepeatMasker	Unknown	5536	5691	511	-	.	TSTART=146;TEND=303;ID=RND-1_FAMILY-35;SHORTTE=F
Chr_11_case_1_incident	RepeatMasker	Unknown	5808	6896	8159	-	.	TSTART=1;TEND=1251;ID=RND-1_FAMILY-13;SHORTTE=F
Chr_11_case_1_incident	RepeatMasker	Unknown	12570	13059	4132	-	.	TSTART=9;TEND=499;ID=RND-1_FAMILY-15;SHORTTE=F
Chr_11_case_1_incident	RepeatMasker	LTR/Copia	13260	13562	2540	+	.	TSTART=4708;TEND=5009;ID=RND-1_FAMILY-7;SHORTTE=F
Chr_11_case_1_incident	RepeatMasker	Unknown	13563	13775	1514	+	.	TSTART=136;TEND=368;ID=RND-1_FAMILY-27;SHORTTE=F
Chr_11_case_1_incident	RepeatMasker	Unknown	13776	14313	4362	-	.	TSTART=1;TEND=547;ID=RND-1_FAMILY-4;SHORTTE=F
Chr_11_case_1_incident	RepeatMasker	Unknown	14314	14455	1140	+	.	TSTART=360;TEND=504;ID=RND-1_FAMILY-27;SHORTTE=F
Chr_11_case_1_incident	RepeatMasker	LTR/Copia	29663	29963	2305	+	.	TSTART=4706;TEND=5005;ID=RND-1_FAMILY-7;SHORTTE=F
Chr_11_case_1_incident	RepeatMasker	Simple_repeat	72614	72723	23	+	.	TSTART=1;TEND=110;ID=(CACCCC)N;SHORTTE=F
Chr_11_case_1_incident	RepeatMasker	Simple_repeat	88830	88982	46	+	.	TSTART=1;TEND=153;ID=(CTT)N;SHORTTE=F
Chr_11_case_1_incident	RepeatMasker	LTR/Copia	128379	128497	434	-	.	TSTART=4842;TEND=4957;ID=RND-1_FAMILY-7;SHORTTE=F
Chr_11_case_1_incident	RepeatMasker	LTR/Copia	128499	128647	612	-	.	TSTART=767;TEND=918;ID=RND-1_FAMILY-23;SHORTTE=F
Chr_11_case_1_incident	RepeatMasker	Unknown	183670	183913	313	+	.	TSTART=1;TEND=232;ID=RND-1_FAMILY-37;SHORTTE=F
Chr_11_case_1_incident	RepeatMasker	Simple_repeat	310684	310913	42	+	.	TSTART=1;TEND=221;ID=(TTCTTC)N;SHORTTE=F
Chr_11_case_1_incident	RepeatMasker	Unknown	382076	382610	4613	+	.	TSTART=6;TEND=545;ID=RND-1_FAMILY-17;SHORTTE=F
Chr_11_case_1_incident	RepeatMasker	Unknown	443126	443481	2169	+	.	TSTART=1;TEND=355;ID=RND-1_FAMILY-37;SHORTTE=F
Chr_11_case_1_incident	RepeatMasker	Unknown	456926	457333	2588	+	.	TSTART=10;TEND=504;ID=RND-1_FAMILY-27;SHORTTE=F
Chr_11_case_1_incident	RepeatMasker	LTR/Copia	557293	557535	353	-	.	TSTART=1599;TEND=1841;ID=RND-1_FAMILY-7;SHORTTE=F
Chr_11_case_1_incident	RepeatMasker	Simple_repeat	723414	723525	26	+	.	TSTART=1;TEND=111;ID=(GGC)N;SHORTTE=F
Chr_11_case_1_incident	RepeatMasker	Simple_repeat	727082	727189	21	+	.	TSTART=1;TEND=85;ID=(CAC)N;SHORTTE=F;TEGROUP=CTG_9|(CAC)N|1
Chr_11_case_1_incident	RepeatMasker	Unknown	730351	730736	1890	+	.	TSTART=22;TEND=429;ID=RND-1_FAMILY-0;SHORTTE=F
Chr_11_case_1_incident	RepeatMasker	LTR/Copia	730977	731139	531	+	.	TSTART=766;TEND=918;ID=RND-1_FAMILY-23;SHORTTE=F
Chr_11_case_1_incident	RepeatMasker	Unknown	776389	776689	1344	+	.	TSTART=27;TEND=333;ID=RND-1_FAMILY-3;SHORTTE=F
Chr_11_case_1_incident	RepeatMasker	LTR/Gypsy	822075	822434	2339	+	.	TSTART=6542;TEND=6910;ID=RND-1_FAMILY-2;SHORTTE=F
Chr_11_case_1_incident	RepeatMasker	LTR/Gypsy	822848	823474	3946	+	.	TSTART=3253;TEND=3882;ID=RND-1_FAMILY-31;SHORTTE=F
Chr_11_case_1_incident	RepeatMasker	Unknown	823475	823951	3819	-	.	TSTART=10;TEND=500;ID=RND-1_FAMILY-15;SHORTTE=F
Chr_11_case_1_incident	RepeatMasker	LTR/Gypsy	823952	824346	2902	-	.	TSTART=1617;TEND=2040;ID=RND-1_FAMILY-1;SHORTTE=F
Chr_11_case_1_incident	RepeatMasker	LTR/Copia	824376	824676	2459	+	.	TSTART=4707;TEND=5009;ID=RND-1_FAMILY-7;SHORTTE=F
Chr_11_case_1_incident	RepeatMasker	LTR/Gypsy	824677	825354	5364	+	.	TSTART=6869;TEND=7546;ID=RND-1_FAMILY-9;SHORTTE=F
Chr_11_case_1_incident	RepeatMasker	LTR/Gypsy	825355	825952	5299	+	.	TSTART=5573;TEND=6170;ID=RND-1_FAMILY-1;SHORTTE=F
Chr_11_case_1_incident	RepeatMasker	LTR/Gypsy	825953	826892	7299	+	.	TSTART=4960;TEND=5906;ID=RND-1_FAMILY-31;SHORTTE=F
Chr_11_case_1_incident	RepeatMasker	LTR/Gypsy	826920	827631	5725	+	.	TSTART=4432;TEND=5143;ID=RND-1_FAMILY-2;SHORTTE=F
Chr_11_case_1_incident	RepeatMasker	LTR/Gypsy	827632	829122	2889	+	.	TSTART=400;TEND=3322;ID=RND-1_FAMILY-16;SHORTTE=F;TEGROUP=CTG_9|RND-1_FAMILY-16|1
Chr_11_case_1_incident	RepeatMasker	LTR/Gypsy	829407	830934	12750	+	.	TSTART=1548;TEND=3073;ID=RND-1_FAMILY-16;SHORTTE=F
Chr_11_case_1_incident	RepeatMasker	LTR/Gypsy	830935	835248	37682	-	.	TSTART=1836;TEND=6170;ID=RND-1_FAMILY-1;SHORTTE=F
Chr_11_case_1_incident	RepeatMasker	LTR/Gypsy	835249	836843	13790	+	.	TSTART=2;TEND=1599;ID=RND-1_FAMILY-2;SHORTTE=F
Chr_11_case_1_incident	RepeatMasker	LTR/Gypsy	836844	837311	3905	+	.	TSTART=5444;TEND=5908;ID=RND-1_FAMILY-31;SHORTTE=F
Chr_11_case_1_incident	RepeatMasker	LTR/Gypsy	837337	843172	51087	+	.	TSTART=1593;TEND=7428;ID=RND-1_FAMILY-2;SHORTTE=F
Chr_11_case_1_incident	RepeatMasker	LTR/Gypsy	843173	844648	12573	+	.	TSTART=1723;TEND=3233;ID=RND-1_FAMILY-30;SHORTTE=F
Chr_11_case_1_incident	RepeatMasker	Unknown	844649	844769	949	-	.	TSTART=10;TEND=130;ID=RND-1_FAMILY-15;SHORTTE=F
Chr_11_case_1_incident	RepeatMasker	LTR/Gypsy	844920	845315	3095	-	.	TSTART=1564;TEND=1960;ID=RND-1_FAMILY-30;SHORTTE=F
Chr_11_case_1_incident	RepeatMasker	LTR/Gypsy	845428	845697	1821	-	.	TSTART=3244;TEND=3516;ID=RND-1_FAMILY-31;SHORTTE=F
Chr_11_case_1_incident	RepeatMasker	LTR/Gypsy	845800	846513	4355	-	.	TSTART=4837;TEND=5574;ID=RND-1_FAMILY-30;SHORTTE=F
Chr_11_case_1_incident	RepeatMasker	LTR/Gypsy	847794	848070	327	-	.	TSTART=1025;TEND=1397;ID=RND-1_FAMILY-14;SHORTTE=F
Chr_11_case_1_incident	RepeatMasker	LTR/Gypsy	848432	848631	484	-	.	TSTART=7828;TEND=8025;ID=RND-1_FAMILY-2;SHORTTE=F
Chr_11_case_1_incident	RepeatMasker	Simple_repeat	859245	859398	19	+	.	TSTART=1;TEND=27;ID=(T)N;SHORTTE=F;TEGROUP=CTG_9|(T)N|1
Chr_11_case_1_incident	RepeatMasker	LTR/Gypsy	881610	881784	1097	-	.	TSTART=198;TEND=369;ID=RND-1_FAMILY-5;SHORTTE=F
Chr_11_case_1_incident	RepeatMasker	LTR/Copia	1014061	1014212	1334	+	.	TSTART=767;TEND=918;ID=RND-1_FAMILY-23;SHORTTE=F
Chr_11_case_1_incident	RepeatMasker	Simple_repeat	1016753	1016861	40	+	.	TSTART=1;TEND=109;ID=(TGG)N;SHORTTE=F
Chr_11_case_1_incident	RepeatMasker	LTR/Copia	1018320	1019237	8189	+	.	TSTART=1;TEND=918;ID=RND-1_FAMILY-23;SHORTTE=F
Chr_11_case_1_incident	RepeatMasker	Unknown	1027866	1028270	2300	-	.	TSTART=13;TEND=429;ID=RND-1_FAMILY-0;SHORTTE=F
Chr_11_case_1_incident	RepeatMasker	LTR/Gypsy	1028279	1028790	4238	-	.	TSTART=1;TEND=504;ID=RND-1_FAMILY-5;SHORTTE=F
Chr_11_case_1_incident	RepeatMasker	Unknown	1032268	1032420	391	+	.	TSTART=2121;TEND=2261;ID=RND-1_FAMILY-15;SHORTTE=F
Chr_11_case_1_incident	RepeatMasker	Unknown	1032760	1032947	684	+	.	TSTART=2804;TEND=2988;ID=RND-1_FAMILY-32;SHORTTE=F
Chr_11_case_1_incident	RepeatMasker	Unknown	1036974	1038628	12819	-	.	TSTART=348;TEND=2014;ID=RND-1_FAMILY-36;SHORTTE=F

## Sheet: Case_7_incident
Seqid	Source	Type	Start (bp)	End (bp)	Score	Strand	Phase	Attributes
Chr_01_case_7_incident	RepeatMasker	LINE/CRE	90	3512	29187	+	.	TSTART=1605;TEND=5135;ID=RND-2_FAMILY-215;SHORTTE=F;TEGROUP=CTG_1|RND-2_FAMILY-215|1
Chr_01_case_7_incident	RepeatMasker	LINE/CRE	3613	5073	12028	+	.	TSTART=162;TEND=1615;ID=RND-2_FAMILY-215;SHORTTE=F
Chr_01_case_7_incident	RepeatMasker	Unknown	8991	9341	784	+	.	TSTART=3546;TEND=3788;ID=RND-1_FAMILY-10;SHORTTE=F;TEGROUP=CTG_1|RND-1_FAMILY-10|1
Chr_01_case_7_incident	RepeatMasker	LINE/CRE	9614	10416	2968	+	.	TSTART=1031;TEND=5141;ID=RND-2_FAMILY-215;SHORTTE=F;TEGROUP=CTG_1|RND-2_FAMILY-215|2
Chr_01_case_7_incident	RepeatMasker	Unknown	10417	12543	15613	-	.	TSTART=270;TEND=2413;ID=RND-1_FAMILY-28;SHORTTE=F
Chr_01_case_7_incident	RepeatMasker	Unknown	12631	13210	3742	+	.	TSTART=3581;TEND=4168;ID=RND-1_FAMILY-10;SHORTTE=F
Chr_01_case_7_incident	RepeatMasker	Unknown	13215	14082	621	+	.	TSTART=21;TEND=893;ID=RND-1_FAMILY-35;SHORTTE=F;TEGROUP=CTG_1|RND-1_FAMILY-35|1
Chr_01_case_7_incident	RepeatMasker	Unknown	14296	14636	867	+	.	TSTART=1026;TEND=1239;ID=RND-1_FAMILY-35;SHORTTE=F;TEGROUP=CTG_1|RND-1_FAMILY-35|2
Chr_01_case_7_incident	RepeatMasker	Unknown	34642	35172	4538	+	.	TSTART=3;TEND=538;ID=RND-1_FAMILY-19;SHORTTE=F
Chr_01_case_7_incident	RepeatMasker	DNA/Zisupton	47689	57788	90868	-	.	TSTART=1;TEND=10100;ID=RND-1_FAMILY-18;SHORTTE=F
Chr_01_case_7_incident	RepeatMasker	Unknown	72949	73490	4620	-	.	TSTART=2;TEND=545;ID=RND-1_FAMILY-5;SHORTTE=F
Chr_01_case_7_incident	RepeatMasker	Unknown	124333	124505	797	-	.	TSTART=237;TEND=413;ID=RND-1_FAMILY-1;SHORTTE=F
Chr_01_case_7_incident	RepeatMasker	Unknown	136044	136147	542	-	.	TSTART=653;TEND=752;ID=RND-1_FAMILY-15;SHORTTE=F
Chr_01_case_7_incident	RepeatMasker	LINE/CRE	137951	139000	3790	+	.	TSTART=8;TEND=1028;ID=RND-2_FAMILY-69;SHORTTE=F
Chr_01_case_7_incident	RepeatMasker	Low_complexity	153067	153182	21	+	.	TSTART=1;TEND=115;ID=GA-RICH;SHORTTE=F
Chr_01_case_7_incident	RepeatMasker	Unknown	154317	154561	1189	-	.	TSTART=453;TEND=738;ID=RND-1_FAMILY-15;SHORTTE=F
Chr_01_case_7_incident	RepeatMasker	Unknown	249929	250328	1178	-	.	TSTART=10;TEND=413;ID=RND-1_FAMILY-1;SHORTTE=F
Chr_01_case_7_incident	RepeatMasker	Simple_repeat	396181	396317	29	+	.	TSTART=1;TEND=137;ID=(GAAGAC)N;SHORTTE=F
Chr_01_case_7_incident	RepeatMasker	Low_complexity	428182	428420	41	+	.	TSTART=1;TEND=239;ID=GA-RICH;SHORTTE=F
Chr_01_case_7_incident	RepeatMasker	DNA/Zisupton	508243	514660	57746	+	.	TSTART=2;TEND=6419;ID=RND-1_FAMILY-20;SHORTTE=F
Chr_01_case_7_incident	RepeatMasker	Unknown	550502	551005	3598	-	.	TSTART=2;TEND=544;ID=RND-1_FAMILY-5;SHORTTE=F
Chr_01_case_7_incident	RepeatMasker	DNA/CMC-EnSpm	624402	624699	660	+	.	TSTART=1522;TEND=1818;ID=RND-1_FAMILY-27;SHORTTE=F
Chr_01_case_7_incident	RepeatMasker	Unknown	624700	624976	675	+	.	TSTART=712;TEND=997;ID=RND-1_FAMILY-33;SHORTTE=F
Chr_01_case_7_incident	RepeatMasker	Unknown	624976	625299	744	-	.	TSTART=1;TEND=545;ID=RND-1_FAMILY-5;SHORTTE=F;TEGROUP=CTG_1|RND-1_FAMILY-5|1
Chr_01_case_7_incident	RepeatMasker	DNA/CMC-EnSpm	625300	625531	442	+	.	TSTART=2164;TEND=2410;ID=RND-1_FAMILY-27;SHORTTE=F
Chr_01_case_7_incident	RepeatMasker	Unknown	625742	625870	382	+	.	TSTART=1446;TEND=1574;ID=RND-1_FAMILY-33;SHORTTE=F
Chr_01_case_7_incident	RepeatMasker	Unknown	625924	626124	406	-	.	TSTART=71;TEND=267;ID=RND-1_FAMILY-1;SHORTTE=F
Chr_01_case_7_incident	RepeatMasker	LINE/CRE	702833	703145	229	+	.	TSTART=805;TEND=1118;ID=RND-2_FAMILY-69;SHORTTE=F
Chr_01_case_7_incident	RepeatMasker	DNA/TcMar-Fot1	768984	770817	15739	+	.	TSTART=1;TEND=1835;ID=RND-1_FAMILY-14;SHORTTE=F
Chr_01_case_7_incident	RepeatMasker	Simple_repeat	866681	866801	30	+	.	TSTART=1;TEND=118;ID=(CCG)N;SHORTTE=F
Chr_01_case_7_incident	RepeatMasker	DNA/Zisupton	884964	885631	2182	-	.	TSTART=9416;TEND=10100;ID=RND-1_FAMILY-18;SHORTTE=F
Chr_01_case_7_incident	RepeatMasker	LINE/CRE	885632	885784	896	-	.	TSTART=1063;TEND=1226;ID=RND-2_FAMILY-215;SHORTTE=F
Chr_01_case_7_incident	RepeatMasker	DNA/TcMar-Tc1	980851	981659	6513	-	.	TSTART=1;TEND=811;ID=RND-1_FAMILY-9;SHORTTE=F
Chr_01_case_7_incident	RepeatMasker	DNA/TcMar-Fot1	981660	983409	11571	+	.	TSTART=61;TEND=1797;ID=RND-1_FAMILY-14;SHORTTE=F
Chr_01_case_7_incident	RepeatMasker	Unknown	983432	983659	401	-	.	TSTART=4;TEND=223;ID=RND-1_FAMILY-1;SHORTTE=F
Chr_01_case_7_incident	RepeatMasker	Unknown	992428	992678	2015	+	.	TSTART=174;TEND=427;ID=RND-1_FAMILY-16;SHORTTE=F
Chr_01_case_7_incident	RepeatMasker	LTR/Copia	994196	994931	4402	+	.	TSTART=1;TEND=887;ID=RND-1_FAMILY-29;SHORTTE=F
Chr_01_case_7_incident	RepeatMasker	Unknown	994932	995278	2545	-	.	TSTART=45;TEND=425;ID=RND-1_FAMILY-16;SHORTTE=F
Chr_01_case_7_incident	RepeatMasker	LTR/Copia	995279	995775	4739	+	.	TSTART=880;TEND=1425;ID=RND-1_FAMILY-29;SHORTTE=F
Chr_01_case_7_incident	RepeatMasker	LTR/Gypsy	995776	996299	4467	+	.	TSTART=5;TEND=538;ID=RND-1_FAMILY-21;SHORTTE=F
Chr_01_case_7_incident	RepeatMasker	LTR/Copia	996300	999891	31294	+	.	TSTART=1421;TEND=5021;ID=RND-1_FAMILY-29;SHORTTE=F
Chr_01_case_7_incident	RepeatMasker	LTR/Gypsy	999892	1000614	5954	-	.	TSTART=3853;TEND=4575;ID=RND-2_FAMILY-407;SHORTTE=F
Chr_01_case_7_incident	RepeatMasker	Unknown	1000614	1000858	1980	+	.	TSTART=174;TEND=423;ID=RND-1_FAMILY-16;SHORTTE=F
Chr_01_case_7_incident	RepeatMasker	LTR/Gypsy	1000859	1001149	2275	-	.	TSTART=3569;TEND=3860;ID=RND-2_FAMILY-407;SHORTTE=F
Chr_01_case_7_incident	RepeatMasker	LTR/Gypsy	1001150	1004612	15445	+	.	TSTART=3;TEND=3654;ID=RND-1_FAMILY-0;SHORTTE=F;TEGROUP=CTG_1|RND-1_FAMILY-0|1
Chr_01_case_7_incident	RepeatMasker	LTR/Copia	1004613	1009717	42889	-	.	TSTART=1;TEND=5021;ID=RND-1_FAMILY-29;SHORTTE=F;LTRGROUP=CTG_1_G1
Chr_01_case_7_incident	RepeatMasker	LTR/Gypsy	1009718	1012146	20362	+	.	TSTART=3654;TEND=6073;ID=RND-1_FAMILY-0;SHORTTE=F
Chr_01_case_7_incident	RepeatMasker	LTR/Gypsy	1012147	1013810	9454	-	.	TSTART=1;TEND=1701;ID=RND-1_FAMILY-6;SHORTTE=F
Chr_01_case_7_incident	RepeatMasker	LTR/Gypsy	1015013	1017837	45503	+	.	TSTART=2;TEND=5268;ID=RND-2_FAMILY-407;SHORTTE=F;TEGROUP=CTG_1|RND-2_FAMILY-407|1
Chr_01_case_7_incident	RepeatMasker	LTR/Gypsy	1020293	1020860	4873	+	.	TSTART=3;TEND=576;ID=RND-1_FAMILY-6;SHORTTE=F
Chr_01_case_7_incident	RepeatMasker	LTR/Gypsy	1020861	1021723	7106	+	.	TSTART=5264;TEND=6142;ID=RND-2_FAMILY-407;SHORTTE=F
Chr_01_case_7_incident	RepeatMasker	LTR/Gypsy	1021724	1021835	863	-	.	TSTART=1;TEND=112;ID=RND-1_FAMILY-25;SHORTTE=F
Chr_01_case_7_incident	RepeatMasker	LTR/Gypsy	1021870	1022437	4642	+	.	TSTART=3;TEND=571;ID=RND-1_FAMILY-6;SHORTTE=F
Chr_01_case_7_incident	RepeatMasker	LTR/Gypsy	1022438	1025556	14859	-	.	TSTART=1760;TEND=4870;ID=RND-1_FAMILY-0;SHORTTE=F
Chr_01_case_7_incident	RepeatMasker	LTR/Gypsy	1025558	1026082	4481	-	.	TSTART=5;TEND=538;ID=RND-1_FAMILY-21;SHORTTE=F
Chr_01_case_7_incident	RepeatMasker	LTR/Gypsy	1026083	1026828	1407	-	.	TSTART=1059;TEND=1779;ID=RND-1_FAMILY-0;SHORTTE=F;TEGROUP=CTG_1|RND-1_FAMILY-0|2
Chr_01_case_7_incident	RepeatMasker	LTR/Gypsy	1026889	1026992	488	-	.	TSTART=2;TEND=107;ID=RND-1_FAMILY-6;SHORTTE=F
Chr_01_case_7_incident	RepeatMasker	LTR/Gypsy	1027333	1027445	481	-	.	TSTART=2526;TEND=2635;ID=RND-2_FAMILY-407;SHORTTE=F
Chr_01_case_7_incident	RepeatMasker	Unknown	1027446	1027734	1633	-	.	TSTART=2;TEND=329;ID=RND-1_FAMILY-17;SHORTTE=F
Chr_01_case_7_incident	RepeatMasker	LTR/Gypsy	1027735	1028162	2056	-	.	TSTART=2187;TEND=2613;ID=RND-1_FAMILY-0;SHORTTE=F
Chr_01_case_7_incident	RepeatMasker	Unknown	1028165	1028677	2506	-	.	TSTART=938;TEND=1467;ID=RND-1_FAMILY-33;SHORTTE=F
Chr_01_case_7_incident	RepeatMasker	Unknown	1028703	1030623	10007	-	.	TSTART=60;TEND=2008;ID=RND-1_FAMILY-32;SHORTTE=F
Chr_01_case_7_incident	RepeatMasker	Unknown	1037839	1038371	4541	-	.	TSTART=1;TEND=538;ID=RND-1_FAMILY-19;SHORTTE=F
Chr_01_case_7_incident	RepeatMasker	Low_complexity	1136797	1136905	24	+	.	TSTART=1;TEND=110;ID=GA-RICH;SHORTTE=F
Chr_01_case_7_incident	RepeatMasker	Simple_repeat	1143933	1144070	29	+	.	TSTART=1;TEND=141;ID=(CCTTCT)N;SHORTTE=F
Chr_01_case_7_incident	RepeatMasker	Simple_repeat	1254384	1254506	31	+	.	TSTART=1;TEND=126;ID=(ACCGCC)N;SHORTTE=F
Chr_01_case_7_incident	RepeatMasker	Simple_repeat	1288978	1289082	32	+	.	TSTART=1;TEND=105;ID=(TGCTGC)N;SHORTTE=F
Chr_01_case_7_incident	RepeatMasker	Simple_repeat	1289338	1289469	73	+	.	TSTART=1;TEND=132;ID=(TTG)N;SHORTTE=F
Chr_01_case_7_incident	RepeatMasker	Simple_repeat	1317554	1317751	30	+	.	TSTART=1;TEND=192;ID=(TTCCTT)N;SHORTTE=F
Chr_01_case_7_incident	RepeatMasker	LINE/CRE	1441769	1442137	695	-	.	TSTART=813;TEND=1139;ID=RND-2_FAMILY-69;SHORTTE=F
Chr_01_case_7_incident	RepeatMasker	LINE/CRE	1445247	1445663	793	-	.	TSTART=474;TEND=1193;ID=RND-2_FAMILY-69;SHORTTE=F;TEGROUP=CTG_1|RND-2_FAMILY-69|1
Chr_01_case_7_incident	RepeatMasker	LINE/CRE	1448837	1448950	544	-	.	TSTART=339;TEND=451;ID=RND-2_FAMILY-69;SHORTTE=F
Chr_01_case_7_incident	RepeatMasker	Unknown	1449063	1449549	3578	-	.	TSTART=5;TEND=495;ID=RND-1_FAMILY-19;SHORTTE=F
Chr_01_case_7_incident	RepeatMasker	LINE/CRE	1556988	1557274	792	+	.	TSTART=959;TEND=1256;ID=RND-2_FAMILY-69;SHORTTE=F
Chr_01_case_7_incident	RepeatMasker	DNA/TcMar-Tc1	1579264	1579714	3473	-	.	TSTART=909;TEND=1355;ID=RND-1_FAMILY-9;SHORTTE=F
Chr_01_case_7_incident	RepeatMasker	Unknown	1580604	1581137	4416	-	.	TSTART=1;TEND=539;ID=RND-1_FAMILY-19;SHORTTE=F
Chr_01_case_7_incident	RepeatMasker	DNA/TcMar-Fot1	1676397	1678226	15738	+	.	TSTART=3;TEND=1833;ID=RND-1_FAMILY-14;SHORTTE=F
Chr_01_case_7_incident	RepeatMasker	Simple_repeat	1687948	1688094	36	+	.	TSTART=1;TEND=143;ID=(TCCTCT)N;SHORTTE=F
Chr_01_case_7_incident	RepeatMasker	LINE/CRE	1786882	1787131	645	-	.	TSTART=914;TEND=1146;ID=RND-2_FAMILY-69;SHORTTE=F
Chr_01_case_7_incident	RepeatMasker	DNA/TcMar-Tc1	1861107	1862222	2445	+	.	TSTART=7;TEND=1351;ID=RND-1_FAMILY-9;SHORTTE=F;TEGROUP=CTG_1|RND-1_FAMILY-9|1
Chr_01_case_7_incident	RepeatMasker	Unknown	1878484	1878757	1555	-	.	TSTART=1;TEND=279;ID=RND-1_FAMILY-1;SHORTTE=F
Chr_01_case_7_incident	RepeatMasker	LINE/CRE	1928641	1928786	327	+	.	TSTART=1008;TEND=1151;ID=RND-2_FAMILY-69;SHORTTE=F
Chr_01_case_7_incident	RepeatMasker	LINE/CRE	1937928	1938124	437	+	.	TSTART=954;TEND=1146;ID=RND-2_FAMILY-69;SHORTTE=F
Chr_01_case_7_incident	RepeatMasker	LTR/Gypsy	1944625	1945124	3848	+	.	TSTART=3;TEND=538;ID=RND-1_FAMILY-21;SHORTTE=F
Chr_01_case_7_incident	RepeatMasker	Unknown	1963069	1963497	366	+	.	TSTART=3;TEND=542;ID=RND-1_FAMILY-19;SHORTTE=T;TEGROUP=CTG_1|RND-1_FAMILY-19|1
Chr_01_case_7_incident	RepeatMasker	Low_complexity	2163487	2163597	13	+	.	TSTART=1;TEND=45;ID=A-RICH;SHORTTE=F;TEGROUP=CTG_1|A-RICH|1
Chr_01_case_7_incident	RepeatMasker	Low_complexity	2258766	2258878	17	+	.	TSTART=1;TEND=113;ID=GA-RICH;SHORTTE=F
Chr_01_case_7_incident	RepeatMasker	Simple_repeat	2265353	2265488	30	+	.	TSTART=1;TEND=129;ID=(TCT)N;SHORTTE=F
Chr_01_case_7_incident	RepeatMasker	Unknown	2270353	2270530	389	-	.	TSTART=256;TEND=416;ID=RND-1_FAMILY-16;SHORTTE=F
Chr_01_case_7_incident	RepeatMasker	Unknown	2293823	2294069	1953	+	.	TSTART=55;TEND=307;ID=RND-1_FAMILY-13;SHORTTE=F
Chr_01_case_7_incident	RepeatMasker	Unknown	2295252	2295524	1055	-	.	TSTART=125;TEND=410;ID=RND-1_FAMILY-1;SHORTTE=F
Chr_01_case_7_incident	RepeatMasker	Unknown	2305562	2305949	1325	-	.	TSTART=18;TEND=414;ID=RND-1_FAMILY-1;SHORTTE=F
Chr_01_case_7_incident	RepeatMasker	LINE/CRE	2308821	2311932	4139	-	.	TSTART=1953;TEND=5347;ID=RND-2_FAMILY-215;SHORTTE=F;TEGROUP=CTG_1|RND-2_FAMILY-215|3
Chr_01_case_7_incident	RepeatMasker	LINE/CRE	2309648	2310033	5126	-	.	TSTART=4652;TEND=5039;ID=RND-2_FAMILY-215;SHORTTE=F
Chr_01_case_7_incident	RepeatMasker	LINE/CRE	2310034	2310566	28221	-	.	TSTART=4914;TEND=5347;ID=RND-2_FAMILY-215;SHORTTE=F
Chr_01_case_7_incident	RepeatMasker	LINE/CRE	2310602	2313649	28221	-	.	TSTART=1956;TEND=5039;ID=RND-2_FAMILY-215;SHORTTE=F
Chr_11_case_7_incident	RepeatMasker	LINE/CRE	108	3535	3451	+	.	TSTART=2016;TEND=5147;ID=RND-2_FAMILY-215;SHORTTE=F;TEGROUP=CTG_10|RND-2_FAMILY-215|1
Chr_11_case_7_incident	RepeatMasker	Unknown	3536	6955	27281	-	.	TSTART=218;TEND=3746;ID=RND-1_FAMILY-28;SHORTTE=F;TEGROUP=CTG_10|RND-1_FAMILY-28|1
Chr_11_case_7_incident	RepeatMasker	Unknown	7019	7548	3516	+	.	TSTART=3581;TEND=4168;ID=RND-1_FAMILY-10;SHORTTE=F
Chr_11_case_7_incident	RepeatMasker	DNA/TcMar-Fot1	11249	11360	730	-	.	TSTART=4;TEND=116;ID=RND-1_FAMILY-14;SHORTTE=F
Chr_11_case_7_incident	RepeatMasker	Unknown	34977	35414	1214	+	.	TSTART=1;TEND=409;ID=RND-1_FAMILY-1;SHORTTE=F
Chr_11_case_7_incident	RepeatMasker	Unknown	40400	40800	1881	+	.	TSTART=5;TEND=412;ID=RND-1_FAMILY-1;SHORTTE=F
Chr_11_case_7_incident	RepeatMasker	Unknown	72971	73085	338	+	.	TSTART=5;TEND=129;ID=RND-1_FAMILY-23;SHORTTE=F
Chr_11_case_7_incident	RepeatMasker	LTR/Gypsy	84381	84707	2121	-	.	TSTART=2373;TEND=2687;ID=RND-1_FAMILY-2;SHORTTE=F
Chr_11_case_7_incident	RepeatMasker	Unknown	84730	85402	5160	-	.	TSTART=1;TEND=689;ID=RND-1_FAMILY-15;SHORTTE=F
Chr_11_case_7_incident	RepeatMasker	Unknown	87963	88359	2545	-	.	TSTART=1;TEND=414;ID=RND-1_FAMILY-1;SHORTTE=F
Chr_11_case_7_incident	RepeatMasker	Unknown	88548	89086	4548	-	.	TSTART=2;TEND=545;ID=RND-1_FAMILY-5;SHORTTE=F
Chr_11_case_7_incident	RepeatMasker	Unknown	89276	89518	1582	+	.	TSTART=2;TEND=247;ID=RND-1_FAMILY-5;SHORTTE=F
Chr_11_case_7_incident	RepeatMasker	LTR/Gypsy	205708	205991	1973	+	.	TSTART=3197;TEND=3480;ID=RND-2_FAMILY-407;SHORTTE=F
Chr_11_case_7_incident	RepeatMasker	Unknown	331252	332101	922	+	.	TSTART=493;TEND=1047;ID=RND-1_FAMILY-33;SHORTTE=F
Chr_11_case_7_incident	RepeatMasker	Unknown	332727	333029	655	+	.	TSTART=1291;TEND=1593;ID=RND-1_FAMILY-33;SHORTTE=F
Chr_11_case_7_incident	RepeatMasker	LTR/Gypsy	333582	333947	2422	-	.	TSTART=2537;TEND=2913;ID=RND-1_FAMILY-7;SHORTTE=F
Chr_11_case_7_incident	RepeatMasker	LTR/Gypsy	335092	335584	4218	+	.	TSTART=3;TEND=497;ID=RND-1_FAMILY-0;SHORTTE=F
Chr_11_case_7_incident	RepeatMasker	LTR/Gypsy	335585	338543	23640	-	.	TSTART=258;TEND=3020;ID=RND-1_FAMILY-25;SHORTTE=F
Chr_11_case_7_incident	RepeatMasker	LTR/Gypsy	338544	341089	8994	+	.	TSTART=3;TEND=4160;ID=RND-2_FAMILY-407;SHORTTE=F;TEGROUP=CTG_10|RND-2_FAMILY-407|1
Chr_11_case_7_incident	RepeatMasker	LTR/Gypsy	342557	343090	4200	-	.	TSTART=1;TEND=571;ID=RND-1_FAMILY-6;SHORTTE=F
Chr_11_case_7_incident	RepeatMasker	LTR/Gypsy	343091	349655	5331	-	.	TSTART=5;TEND=6142;ID=RND-2_FAMILY-407;SHORTTE=F;TEGROUP=CTG_10|RND-2_FAMILY-407|2
Chr_11_case_7_incident	RepeatMasker	LTR/Gypsy	349848	350950	9356	+	.	TSTART=3492;TEND=4595;ID=RND-2_FAMILY-407;SHORTTE=F
Chr_11_case_7_incident	RepeatMasker	LTR/Gypsy	350951	351916	6440	+	.	TSTART=258;TEND=1798;ID=RND-1_FAMILY-25;SHORTTE=F
Chr_11_case_7_incident	RepeatMasker	LTR/Gypsy	351917	353454	12707	-	.	TSTART=4547;TEND=6073;ID=RND-1_FAMILY-0;SHORTTE=F;LTRGROUP=CTG_10_G2
Chr_11_case_7_incident	RepeatMasker	LTR/Gypsy	353455	356701	53909	+	.	TSTART=5;TEND=6143;ID=RND-2_FAMILY-407;SHORTTE=F;LTRGROUP=CTG_10_G2;TEGROUP=CTG_10|RND-2_FAMILY-407|3
Chr_11_case_7_incident	RepeatMasker	LTR/Gypsy	359595	364136	39684	-	.	TSTART=1;TEND=4550;ID=RND-1_FAMILY-0;SHORTTE=F
Chr_11_case_7_incident	RepeatMasker	LTR/Gypsy	364137	366134	17080	+	.	TSTART=1019;TEND=3019;ID=RND-1_FAMILY-25;SHORTTE=F
Chr_11_case_7_incident	RepeatMasker	LTR/Gypsy	366135	372213	52447	-	.	TSTART=3;TEND=6073;ID=RND-1_FAMILY-0;SHORTTE=F
Chr_11_case_7_incident	RepeatMasker	LTR/Gypsy	372214	373094	1027	-	.	TSTART=2322;TEND=3522;ID=RND-2_FAMILY-407;SHORTTE=F
Chr_11_case_7_incident	RepeatMasker	LTR/Gypsy	373095	373447	1924	+	.	TSTART=2366;TEND=3045;ID=RND-1_FAMILY-7;SHORTTE=F
Chr_11_case_7_incident	RepeatMasker	LTR/Gypsy	374539	376629	2430	+	.	TSTART=3;TEND=6072;ID=RND-1_FAMILY-0;SHORTTE=F;TEGROUP=CTG_10|RND-1_FAMILY-0|1
Chr_11_case_7_incident	RepeatMasker	LTR/Gypsy	376790	377104	2513	-	.	TSTART=2858;TEND=3172;ID=RND-1_FAMILY-2;SHORTTE=F
Chr_11_case_7_incident	RepeatMasker	DNA/TcMar-Fot1	377349	379187	14053	-	.	TSTART=1;TEND=1838;ID=RND-1_FAMILY-14;SHORTTE=F
Chr_11_case_7_incident	RepeatMasker	Simple_repeat	406033	406223	51	+	.	TSTART=1;TEND=193;ID=(CTCCCC)N;SHORTTE=F
Chr_11_case_7_incident	RepeatMasker	Simple_repeat	406324	406483	36	+	.	TSTART=1;TEND=160;ID=(CCC)N;SHORTTE=F
Chr_11_case_7_incident	RepeatMasker	Unknown	445539	445661	803	+	.	TSTART=3;TEND=131;ID=RND-1_FAMILY-4;SHORTTE=F
Chr_11_case_7_incident	RepeatMasker	Unknown	536155	536432	867	+	.	TSTART=470;TEND=752;ID=RND-1_FAMILY-15;SHORTTE=F
Chr_11_case_7_incident	RepeatMasker	Simple_repeat	660060	660175	32	+	.	TSTART=1;TEND=122;ID=(GATAGA)N;SHORTTE=F
Chr_11_case_7_incident	RepeatMasker	Unknown	666925	667025	605	-	.	TSTART=516;TEND=617;ID=RND-1_FAMILY-24;SHORTTE=F
Chr_11_case_7_incident	RepeatMasker	LTR/Copia	667038	667231	528	+	.	TSTART=4259;TEND=4453;ID=RND-1_FAMILY-29;SHORTTE=F
Chr_11_case_7_incident	RepeatMasker	LTR/Copia	667571	667707	633	+	.	TSTART=4494;TEND=4630;ID=RND-1_FAMILY-29;SHORTTE=F
Chr_11_case_7_incident	RepeatMasker	LTR/Copia	667739	668115	1314	+	.	TSTART=2;TEND=177;ID=RND-1_FAMILY-30;SHORTTE=F;TEGROUP=CTG_10|RND-1_FAMILY-30|1
Chr_11_case_7_incident	RepeatMasker	LTR/Copia	674356	674475	709	+	.	TSTART=101;TEND=213;ID=RND-1_FAMILY-29;SHORTTE=F
Chr_11_case_7_incident	RepeatMasker	Unknown	703152	703598	3268	-	.	TSTART=175;TEND=616;ID=RND-1_FAMILY-24;SHORTTE=F
Chr_11_case_7_incident	RepeatMasker	Unknown	703598	703753	1146	-	.	TSTART=5;TEND=163;ID=RND-1_FAMILY-23;SHORTTE=F
Chr_11_case_7_incident	RepeatMasker	Unknown	705954	706144	367	+	.	TSTART=183;TEND=369;ID=RND-1_FAMILY-1;SHORTTE=F
Chr_11_case_7_incident	RepeatMasker	LTR/Gypsy	708491	708793	541	+	.	TSTART=1086;TEND=1296;ID=RND-1_FAMILY-7;SHORTTE=F
Chr_11_case_7_incident	RepeatMasker	Unknown	709263	709463	1681	-	.	TSTART=223;TEND=423;ID=RND-1_FAMILY-16;SHORTTE=F
Chr_11_case_7_incident	RepeatMasker	LINE/CRE	710324	710443	395	+	.	TSTART=1040;TEND=1160;ID=RND-2_FAMILY-69;SHORTTE=F
Chr_11_case_7_incident	RepeatMasker	Simple_repeat	748119	748256	31	+	.	TSTART=1;TEND=138;ID=(AGAGTC)N;SHORTTE=F
Chr_11_case_7_incident	RepeatMasker	Simple_repeat	797547	797674	28	+	.	TSTART=1;TEND=125;ID=(TCATCT)N;SHORTTE=F
Chr_11_case_7_incident	RepeatMasker	Unknown	927035	927284	1947	+	.	TSTART=74;TEND=327;ID=RND-1_FAMILY-17;SHORTTE=F
Chr_11_case_7_incident	RepeatMasker	LTR/Gypsy	959990	960165	1377	-	.	TSTART=2514;TEND=2688;ID=RND-1_FAMILY-2;SHORTTE=F
Chr_11_case_7_incident	RepeatMasker	DNA/TcMar-Tc1	1058402	1059755	11797	-	.	TSTART=1;TEND=1356;ID=RND-1_FAMILY-9;SHORTTE=F
Chr_11_case_7_incident	RepeatMasker	Unknown	1070656	1071976	7985	-	.	TSTART=1;TEND=1273;ID=RND-1_FAMILY-35;SHORTTE=F;TEGROUP=CTG_10|RND-1_FAMILY-35|1
Chr_11_case_7_incident	RepeatMasker	Unknown	1072270	1072568	936	+	.	TSTART=22;TEND=322;ID=RND-1_FAMILY-17;SHORTTE=F
Chr_11_case_7_incident	RepeatMasker	Unknown	1072572	1075152	19827	+	.	TSTART=599;TEND=3192;ID=RND-1_FAMILY-34;SHORTTE=F
Chr_11_case_7_incident	RepeatMasker	Unknown	1075496	1075919	645	-	.	TSTART=1009;TEND=1239;ID=RND-1_FAMILY-35;SHORTTE=F;TEGROUP=CTG_10|RND-1_FAMILY-35|2
Chr_11_case_7_incident	RepeatMasker	Unknown	1076738	1077802	1747	-	.	TSTART=2;TEND=951;ID=RND-1_FAMILY-35;SHORTTE=F;TEGROUP=CTG_10|RND-1_FAMILY-35|3
Chr_11_case_7_incident	RepeatMasker	Unknown	1078598	1078811	838	-	.	TSTART=1026;TEND=1239;ID=RND-1_FAMILY-35;SHORTTE=F
Chr_11_case_7_incident	RepeatMasker	Unknown	1079053	1079941	1040	-	.	TSTART=1;TEND=893;ID=RND-1_FAMILY-35;SHORTTE=F;TEGROUP=CTG_10|RND-1_FAMILY-35|4
Chr_11_case_7_incident	RepeatMasker	LTR/Gypsy	1081465	1082006	4392	+	.	TSTART=1;TEND=548;ID=RND-1_FAMILY-8;SHORTTE=F
Chr_11_case_7_incident	RepeatMasker	LINE/CRE	1082683	1082956	2265	-	.	TSTART=4869;TEND=5148;ID=RND-2_FAMILY-215;SHORTTE=F
Chr_12_case_7_incident	RepeatMasker	LINE/CRE	111	3894	17469	+	.	TSTART=1229;TEND=5133;ID=RND-2_FAMILY-215;SHORTTE=F;TEGROUP=CTG_11|RND-2_FAMILY-215|1
Chr_12_case_7_incident	RepeatMasker	LINE/CRE	2483	5403	25343	+	.	TSTART=2178;TEND=5140;ID=RND-2_FAMILY-215;SHORTTE=F
Chr_12_case_7_incident	RepeatMasker	LINE/CRE	5711	6849	10015	+	.	TSTART=4007;TEND=5152;ID=RND-2_FAMILY-215;SHORTTE=F
Chr_12_case_7_incident	RepeatMasker	LINE/CRE	6850	9120	20137	+	.	TSTART=2863;TEND=5143;ID=RND-2_FAMILY-215;SHORTTE=F
Chr_12_case_7_incident	RepeatMasker	LINE/CRE	9121	10671	13711	+	.	TSTART=3583;TEND=5143;ID=RND-2_FAMILY-215;SHORTTE=F
Chr_12_case_7_incident	RepeatMasker	LINE/CRE	10672	12222	13711	+	.	TSTART=3583;TEND=5143;ID=RND-2_FAMILY-215;SHORTTE=F
Chr_12_case_7_incident	RepeatMasker	LINE/CRE	12223	13780	13699	+	.	TSTART=3583;TEND=5148;ID=RND-2_FAMILY-215;SHORTTE=F
Chr_12_case_7_incident	RepeatMasker	LINE/CRE	13782	14012	1871	+	.	TSTART=1257;TEND=1493;ID=RND-2_FAMILY-215;SHORTTE=F
Chr_12_case_7_incident	RepeatMasker	LINE/CRE	14012	14468	3921	+	.	TSTART=4677;TEND=5142;ID=RND-2_FAMILY-215;SHORTTE=F
Chr_12_case_7_incident	RepeatMasker	Unknown	14469	16191	12360	-	.	TSTART=2;TEND=2194;ID=RND-1_FAMILY-28;SHORTTE=F;TEGROUP=CTG_11|RND-1_FAMILY-28|1
Chr_12_case_7_incident	RepeatMasker	Unknown	16819	16926	507	+	.	TSTART=1125;TEND=1231;ID=RND-1_FAMILY-35;SHORTTE=F
Chr_12_case_7_incident	RepeatMasker	Unknown	35789	35996	677	-	.	TSTART=6;TEND=221;ID=RND-1_FAMILY-1;SHORTTE=F
Chr_12_case_7_incident	RepeatMasker	Unknown	36173	36491	2382	-	.	TSTART=1;TEND=327;ID=RND-1_FAMILY-17;SHORTTE=F
Chr_12_case_7_incident	RepeatMasker	Unknown	38001	38107	280	-	.	TSTART=968;TEND=1066;ID=RND-1_FAMILY-33;SHORTTE=F
Chr_12_case_7_incident	RepeatMasker	DNA/TcMar-Fot1	126784	127499	1023	-	.	TSTART=1;TEND=897;ID=RND-1_FAMILY-14;SHORTTE=F;TEGROUP=CTG_11|RND-1_FAMILY-14|1
Chr_12_case_7_incident	RepeatMasker	Unknown	189938	190049	275	+	.	TSTART=1;TEND=45;ID=RND-1_FAMILY-4;SHORTTE=T;TEGROUP=CTG_11|RND-1_FAMILY-4|1
Chr_12_case_7_incident	RepeatMasker	Simple_repeat	216832	216936	24	+	.	TSTART=1;TEND=106;ID=(CATGAC)N;SHORTTE=F
Chr_12_case_7_incident	RepeatMasker	Simple_repeat	315007	315115	20	+	.	TSTART=1;TEND=107;ID=(TCT)N;SHORTTE=F
Chr_12_case_7_incident	RepeatMasker	Unknown	350127	350668	4410	+	.	TSTART=1;TEND=544;ID=RND-1_FAMILY-5;SHORTTE=F
Chr_12_case_7_incident	RepeatMasker	DNA/TcMar-Tc1	362702	363453	5116	+	.	TSTART=3;TEND=751;ID=RND-1_FAMILY-9;SHORTTE=F
Chr_12_case_7_incident	RepeatMasker	Simple_repeat	419911	420016	27	+	.	TSTART=1;TEND=115;ID=(TCCTCT)N;SHORTTE=F
Chr_12_case_7_incident	RepeatMasker	Simple_repeat	424494	424925	475	+	.	TSTART=1;TEND=432;ID=(CATTA)N;SHORTTE=F
Chr_12_case_7_incident	RepeatMasker	DNA/CMC-EnSpm	458013	460777	22886	+	.	TSTART=1;TEND=2760;ID=RND-1_FAMILY-27;SHORTTE=F
Chr_12_case_7_incident	RepeatMasker	LTR/Gypsy	460821	461471	1880	+	.	TSTART=1365;TEND=1971;ID=RND-1_FAMILY-0;SHORTTE=F
Chr_12_case_7_incident	RepeatMasker	Unknown	461475	461800	2503	+	.	TSTART=1;TEND=330;ID=RND-1_FAMILY-17;SHORTTE=F
Chr_12_case_7_incident	RepeatMasker	LTR/Gypsy	462201	462561	3197	-	.	TSTART=2304;TEND=2687;ID=RND-1_FAMILY-2;SHORTTE=F
Chr_12_case_7_incident	RepeatMasker	LTR/Gypsy	466471	467255	5113	+	.	TSTART=290;TEND=3370;ID=RND-1_FAMILY-0;SHORTTE=F;TEGROUP=CTG_11|RND-1_FAMILY-0|1
Chr_12_case_7_incident	RepeatMasker	LTR/Gypsy	467256	468082	1645	-	.	TSTART=2321;TEND=5301;ID=RND-1_FAMILY-7;SHORTTE=F;TEGROUP=CTG_11|RND-1_FAMILY-7|1
Chr_12_case_7_incident	RepeatMasker	LTR/Gypsy	468592	469256	5318	-	.	TSTART=206;TEND=862;ID=RND-1_FAMILY-25;SHORTTE=F
Chr_12_case_7_incident	RepeatMasker	LTR/Gypsy	469257	473676	38037	+	.	TSTART=3;TEND=4432;ID=RND-1_FAMILY-0;SHORTTE=F
Chr_12_case_7_incident	RepeatMasker	LTR/Gypsy	473677	474090	3523	-	.	TSTART=4886;TEND=5301;ID=RND-1_FAMILY-7;SHORTTE=F
Chr_12_case_7_incident	RepeatMasker	LTR/Gypsy	474091	474288	1695	+	.	TSTART=4428;TEND=4625;ID=RND-1_FAMILY-0;SHORTTE=F
Chr_12_case_7_incident	RepeatMasker	LTR/Gypsy	474289	474835	1882	+	.	TSTART=1504;TEND=2943;ID=RND-1_FAMILY-31;SHORTTE=F;TEGROUP=CTG_11|RND-1_FAMILY-31|1
Chr_12_case_7_incident	RepeatMasker	LTR/Gypsy	474847	478514	45058	-	.	TSTART=1;TEND=5153;ID=RND-1_FAMILY-7;SHORTTE=F
Chr_12_case_7_incident	RepeatMasker	LTR/Gypsy	478515	480893	54615	+	.	TSTART=1;TEND=3882;ID=RND-1_FAMILY-31;SHORTTE=F
Chr_12_case_7_incident	RepeatMasker	LTR/Gypsy	480894	486191	46412	-	.	TSTART=1;TEND=5301;ID=RND-1_FAMILY-7;SHORTTE=F
Chr_12_case_7_incident	RepeatMasker	LTR/Gypsy	486192	487084	54615	+	.	TSTART=3883;TEND=4778;ID=RND-1_FAMILY-31;SHORTTE=F
Chr_12_case_7_incident	RepeatMasker	LTR/Gypsy	487085	492385	46455	-	.	TSTART=1;TEND=5301;ID=RND-1_FAMILY-7;SHORTTE=F
Chr_12_case_7_incident	RepeatMasker	LTR/Gypsy	492386	493278	54615	+	.	TSTART=4779;TEND=5674;ID=RND-1_FAMILY-31;SHORTTE=F
Chr_12_case_7_incident	RepeatMasker	LTR/Gypsy	493279	498579	46549	-	.	TSTART=1;TEND=5301;ID=RND-1_FAMILY-7;SHORTTE=F
Chr_12_case_7_incident	RepeatMasker	LTR/Gypsy	498580	499003	54615	+	.	TSTART=5675;TEND=6105;ID=RND-1_FAMILY-31;SHORTTE=F
Chr_12_case_7_incident	RepeatMasker	LTR/Gypsy	499003	500656	13846	-	.	TSTART=4428;TEND=6073;ID=RND-1_FAMILY-0;SHORTTE=F
Chr_12_case_7_incident	RepeatMasker	LTR/Gypsy	500657	501070	3510	+	.	TSTART=4886;TEND=5301;ID=RND-1_FAMILY-7;SHORTTE=F
Chr_12_case_7_incident	RepeatMasker	LTR/Gypsy	501071	505491	38026	-	.	TSTART=3;TEND=4432;ID=RND-1_FAMILY-0;SHORTTE=F
Chr_12_case_7_incident	RepeatMasker	LTR/Gypsy	505492	506701	9663	+	.	TSTART=1529;TEND=2740;ID=RND-1_FAMILY-8;SHORTTE=F
Chr_12_case_7_incident	RepeatMasker	LTR/Gypsy	508145	511742	29791	-	.	TSTART=2138;TEND=5804;ID=RND-1_FAMILY-2;SHORTTE=F
Chr_12_case_7_incident	RepeatMasker	Unknown	511743	511977	1740	+	.	TSTART=48;TEND=292;ID=RND-1_FAMILY-5;SHORTTE=F
Chr_12_case_7_incident	RepeatMasker	Unknown	511977	512274	2343	-	.	TSTART=119;TEND=424;ID=RND-1_FAMILY-16;SHORTTE=F
Chr_12_case_7_incident	RepeatMasker	Unknown	512275	512530	1950	+	.	TSTART=279;TEND=545;ID=RND-1_FAMILY-5;SHORTTE=F
Chr_12_case_7_incident	RepeatMasker	LTR/Copia	512531	513625	5411	+	.	TSTART=2371;TEND=3483;ID=RND-1_FAMILY-29;SHORTTE=F
Chr_12_case_7_incident	RepeatMasker	Simple_repeat	570759	570869	116	+	.	TSTART=1;TEND=111;ID=(AGATGGGTT)N;SHORTTE=F
Chr_12_case_7_incident	RepeatMasker	Unknown	640984	641280	1757	-	.	TSTART=1;TEND=327;ID=RND-1_FAMILY-17;SHORTTE=F
Chr_12_case_7_incident	RepeatMasker	Unknown	641280	644524	26553	+	.	TSTART=1;TEND=3325;ID=RND-1_FAMILY-34;SHORTTE=F
Chr_12_case_7_incident	RepeatMasker	Unknown	735050	735187	614	-	.	TSTART=481;TEND=615;ID=RND-1_FAMILY-24;SHORTTE=F
Chr_12_case_7_incident	RepeatMasker	Simple_repeat	744396	744533	31	+	.	TSTART=1;TEND=136;ID=(CGCCCGC)N;SHORTTE=F
Chr_12_case_7_incident	RepeatMasker	Simple_repeat	836427	836538	30	+	.	TSTART=1;TEND=112;ID=(GTGACT)N;SHORTTE=F
Chr_12_case_7_incident	RepeatMasker	Low_complexity	874519	874621	23	+	.	TSTART=1;TEND=103;ID=G-RICH;SHORTTE=F
Chr_12_case_7_incident	RepeatMasker	Unknown	960557	960704	519	-	.	TSTART=1081;TEND=1233;ID=RND-1_FAMILY-35;SHORTTE=F
Chr_12_case_7_incident	RepeatMasker	Unknown	967745	968278	4582	+	.	TSTART=1;TEND=539;ID=RND-1_FAMILY-19;SHORTTE=F
Chr_12_case_7_incident	RepeatMasker	Unknown	969831	971398	911	-	.	TSTART=2;TEND=1239;ID=RND-1_FAMILY-35;SHORTTE=F;TEGROUP=CTG_11|RND-1_FAMILY-35|1
Chr_12_case_7_incident	RepeatMasker	Unknown	972950	973192	867	-	.	TSTART=996;TEND=1239;ID=RND-1_FAMILY-35;SHORTTE=F
Chr_12_case_7_incident	RepeatMasker	Unknown	975725	976899	3902	+	.	TSTART=1;TEND=2181;ID=RND-1_FAMILY-11;SHORTTE=F;TEGROUP=CTG_11|RND-1_FAMILY-11|1
Chr_12_case_7_incident	RepeatMasker	LINE/CRE	977609	983691	26738	-	.	TSTART=2095;TEND=5152;ID=RND-2_FAMILY-215;SHORTTE=F;TEGROUP=CTG_11|RND-2_FAMILY-215|2
Chr_12_case_7_incident	RepeatMasker	LINE/CRE	983692	986088	20791	-	.	TSTART=1516;TEND=5161;ID=RND-2_FAMILY-215;SHORTTE=F
Chr_12_case_7_incident	RepeatMasker	LINE/CRE	986202	986382	1753	-	.	TSTART=4858;TEND=5039;ID=RND-2_FAMILY-215;SHORTTE=F
Chr_12_case_7_incident	RepeatMasker	LINE/CRE	986383	987413	9059	-	.	TSTART=4108;TEND=5145;ID=RND-2_FAMILY-215;SHORTTE=F
Chr_13_case_7_incident	RepeatMasker	LINE/CRE	100	1029	2873	+	.	TSTART=1218;TEND=5152;ID=RND-2_FAMILY-215;SHORTTE=F;TEGROUP=CTG_12|RND-2_FAMILY-215|1
Chr_13_case_7_incident	RepeatMasker	LINE/CRE	1030	2338	11432	+	.	TSTART=3832;TEND=5148;ID=RND-2_FAMILY-215;SHORTTE=F
Chr_13_case_7_incident	RepeatMasker	LINE/CRE	2345	3220	6415	+	.	TSTART=780;TEND=1624;ID=RND-2_FAMILY-215;SHORTTE=F
Chr_13_case_7_incident	RepeatMasker	Simple_repeat	90740	90841	27	+	.	TSTART=1;TEND=99;ID=(GATGAA)N;SHORTTE=F
Chr_13_case_7_incident	RepeatMasker	Unknown	93503	94039	3612	-	.	TSTART=70;TEND=616;ID=RND-1_FAMILY-24;SHORTTE=F
Chr_13_case_7_incident	RepeatMasker	LTR/Copia	94040	94216	1034	+	.	TSTART=2;TEND=181;ID=RND-1_FAMILY-30;SHORTTE=F
Chr_13_case_7_incident	RepeatMasker	Unknown	167426	167824	1791	+	.	TSTART=8;TEND=412;ID=RND-1_FAMILY-1;SHORTTE=F
Chr_13_case_7_incident	RepeatMasker	DNA/Zisupton	182268	192368	90697	+	.	TSTART=1;TEND=10100;ID=RND-1_FAMILY-18;SHORTTE=F
Chr_13_case_7_incident	RepeatMasker	Low_complexity	213662	213766	20	+	.	TSTART=1;TEND=105;ID=G-RICH;SHORTTE=F
Chr_13_case_7_incident	RepeatMasker	DNA/TcMar-Tc1	220603	221790	5798	-	.	TSTART=1;TEND=1341;ID=RND-1_FAMILY-9;SHORTTE=F;TEGROUP=CTG_12|RND-1_FAMILY-9|1
Chr_13_case_7_incident	RepeatMasker	Simple_repeat	258016	258236	252	+	.	TSTART=1;TEND=221;ID=(GAAGGTAG)N;SHORTTE=F
Chr_13_case_7_incident	RepeatMasker	LTR/Gypsy	275171	275283	508	-	.	TSTART=2582;TEND=2687;ID=RND-1_FAMILY-2;SHORTTE=F
Chr_13_case_7_incident	RepeatMasker	DNA/Zisupton	283469	284447	1949	+	.	TSTART=1;TEND=1000;ID=RND-1_FAMILY-18;SHORTTE=F
Chr_13_case_7_incident	RepeatMasker	Simple_repeat	329353	329480	21	+	.	TSTART=1;TEND=130;ID=(TTCTCC)N;SHORTTE=F
Chr_13_case_7_incident	RepeatMasker	Low_complexity	407116	407440	14	+	.	TSTART=1;TEND=164;ID=GA-RICH;SHORTTE=F;TEGROUP=CTG_12|GA-RICH|1
Chr_13_case_7_incident	RepeatMasker	Simple_repeat	452814	452970	37	+	.	TSTART=1;TEND=166;ID=(CCAGCA)N;SHORTTE=F
Chr_13_case_7_incident	RepeatMasker	Unknown	500720	500834	297	+	.	TSTART=467;TEND=569;ID=RND-1_FAMILY-26;SHORTTE=F
Chr_13_case_7_incident	RepeatMasker	Unknown	501118	501238	427	+	.	TSTART=1;TEND=75;ID=RND-1_FAMILY-4;SHORTTE=T;TEGROUP=CTG_12|RND-1_FAMILY-4|1
Chr_13_case_7_incident	RepeatMasker	LINE/CRE	526088	527443	2127	+	.	TSTART=3617;TEND=4978;ID=RND-2_FAMILY-215;SHORTTE=F
Chr_13_case_7_incident	RepeatMasker	Unknown	527851	528032	840	+	.	TSTART=176;TEND=359;ID=RND-1_FAMILY-24;SHORTTE=F
Chr_13_case_7_incident	RepeatMasker	LTR/Copia	614968	615146	1360	+	.	TSTART=1;TEND=177;ID=RND-1_FAMILY-30;SHORTTE=F
Chr_13_case_7_incident	RepeatMasker	LTR/Gypsy	616506	616997	4037	-	.	TSTART=3;TEND=500;ID=RND-1_FAMILY-0;SHORTTE=F
Chr_13_case_7_incident	RepeatMasker	LTR/Gypsy	617405	617945	4529	-	.	TSTART=1;TEND=538;ID=RND-1_FAMILY-21;SHORTTE=F
Chr_13_case_7_incident	RepeatMasker	LTR/Gypsy	619599	619765	1232	-	.	TSTART=5;TEND=172;ID=RND-2_FAMILY-407;SHORTTE=F
Chr_13_case_7_incident	RepeatMasker	LTR/Gypsy	619781	620273	4100	+	.	TSTART=3;TEND=497;ID=RND-1_FAMILY-0;SHORTTE=F
Chr_13_case_7_incident	RepeatMasker	LTR/Copia	620548	620930	819	-	.	TSTART=2376;TEND=2758;ID=RND-1_FAMILY-29;SHORTTE=F
Chr_13_case_7_incident	RepeatMasker	LTR/Gypsy	620931	621502	4688	-	.	TSTART=3;TEND=573;ID=RND-1_FAMILY-6;SHORTTE=F
Chr_13_case_7_incident	RepeatMasker	LTR/Copia	621513	622430	1337	-	.	TSTART=1451;TEND=2368;ID=RND-1_FAMILY-29;SHORTTE=F
Chr_13_case_7_incident	RepeatMasker	LTR/Gypsy	622530	622731	1758	-	.	TSTART=5942;TEND=6143;ID=RND-2_FAMILY-407;SHORTTE=F
Chr_13_case_7_incident	RepeatMasker	LTR/Gypsy	622732	625559	23888	+	.	TSTART=3;TEND=2841;ID=RND-1_FAMILY-0;SHORTTE=F
Chr_13_case_7_incident	RepeatMasker	LTR/Gypsy	625560	625872	1856	-	.	TSTART=5043;TEND=5301;ID=RND-1_FAMILY-7;SHORTTE=F;TEGROUP=CTG_12|RND-1_FAMILY-7|1
Chr_13_case_7_incident	RepeatMasker	LTR/Gypsy	625886	626151	2100	-	.	TSTART=4883;TEND=5146;ID=RND-1_FAMILY-7;SHORTTE=F
Chr_13_case_7_incident	RepeatMasker	LTR/Gypsy	626152	627686	12905	+	.	TSTART=2837;TEND=4375;ID=RND-1_FAMILY-0;SHORTTE=F
Chr_13_case_7_incident	RepeatMasker	LTR/Gypsy	627687	628188	3477	-	.	TSTART=2685;TEND=3102;ID=RND-1_FAMILY-31;SHORTTE=F;TEGROUP=CTG_12|RND-1_FAMILY-31|1
Chr_13_case_7_incident	RepeatMasker	LTR/Gypsy	628189	629141	7823	+	.	TSTART=461;TEND=5288;ID=RND-1_FAMILY-0;SHORTTE=F;TEGROUP=CTG_12|RND-1_FAMILY-0|1
Chr_13_case_7_incident	RepeatMasker	LTR/Gypsy	629142	630401	2014	-	.	TSTART=1100;TEND=3100;ID=RND-1_FAMILY-31;SHORTTE=F;LTRGROUP=CTG_12_G1;TEGROUP=CTG_12|RND-1_FAMILY-31|2
Chr_13_case_7_incident	RepeatMasker	LTR/Gypsy	630402	633652	53912	+	.	TSTART=2;TEND=6143;ID=RND-2_FAMILY-407;SHORTTE=F;LTRGROUP=CTG_12_G1;TEGROUP=CTG_12|RND-2_FAMILY-407|1
Chr_13_case_7_incident	RepeatMasker	LTR/Gypsy	636545	637335	6781	+	.	TSTART=693;TEND=1488;ID=RND-1_FAMILY-7;SHORTTE=F
Chr_13_case_7_incident	RepeatMasker	LTR/Gypsy	637336	638243	7345	-	.	TSTART=1504;TEND=2413;ID=RND-1_FAMILY-31;SHORTTE=F
Chr_13_case_7_incident	RepeatMasker	LTR/Gypsy	638243	640611	19977	+	.	TSTART=3712;TEND=6073;ID=RND-1_FAMILY-0;SHORTTE=F
Chr_13_case_7_incident	RepeatMasker	LTR/Gypsy	640612	640925	2748	-	.	TSTART=4660;TEND=4975;ID=RND-1_FAMILY-31;SHORTTE=F
Chr_13_case_7_incident	RepeatMasker	LTR/Gypsy	640926	641260	2903	+	.	TSTART=5805;TEND=6143;ID=RND-2_FAMILY-407;SHORTTE=F
Chr_13_case_7_incident	RepeatMasker	LTR/Gypsy	641261	642054	6679	+	.	TSTART=3323;TEND=4116;ID=RND-1_FAMILY-7;SHORTTE=F
Chr_13_case_7_incident	RepeatMasker	LTR/Gypsy	642721	644079	8736	+	.	TSTART=4109;TEND=5146;ID=RND-1_FAMILY-7;SHORTTE=F;TEGROUP=CTG_12|RND-1_FAMILY-7|2
Chr_13_case_7_incident	RepeatMasker	LTR/Gypsy	644080	644534	3848	-	.	TSTART=5;TEND=465;ID=RND-1_FAMILY-0;SHORTTE=F
Chr_13_case_7_incident	RepeatMasker	LTR/Gypsy	644537	644944	3387	+	.	TSTART=325;TEND=733;ID=RND-1_FAMILY-25;SHORTTE=F
Chr_13_case_7_incident	RepeatMasker	LTR/Gypsy	644944	645216	1959	-	.	TSTART=2020;TEND=2295;ID=RND-1_FAMILY-0;SHORTTE=F
Chr_13_case_7_incident	RepeatMasker	LTR/Copia	645217	645511	2373	-	.	TSTART=4727;TEND=5018;ID=RND-1_FAMILY-29;SHORTTE=F
Chr_13_case_7_incident	RepeatMasker	LTR/Gypsy	645512	646715	2798	-	.	TSTART=4;TEND=2068;ID=RND-1_FAMILY-21;SHORTTE=F;TEGROUP=CTG_12|RND-1_FAMILY-21|1
Chr_13_case_7_incident	RepeatMasker	Unknown	649794	649906	385	-	.	TSTART=458;TEND=568;ID=RND-1_FAMILY-26;SHORTTE=F
Chr_13_case_7_incident	RepeatMasker	Unknown	717682	717827	461	+	.	TSTART=100;TEND=235;ID=RND-1_FAMILY-13;SHORTTE=F
Chr_13_case_7_incident	RepeatMasker	Simple_repeat	723022	723161	20	+	.	TSTART=1;TEND=140;ID=(TCT)N;SHORTTE=F
Chr_13_case_7_incident	RepeatMasker	LTR/Gypsy	748876	749114	727	-	.	TSTART=2441;TEND=2687;ID=RND-1_FAMILY-2;SHORTTE=F
Chr_13_case_7_incident	RepeatMasker	Unknown	763581	764008	668	-	.	TSTART=1009;TEND=1239;ID=RND-1_FAMILY-35;SHORTTE=F;TEGROUP=CTG_12|RND-1_FAMILY-35|1
Chr_13_case_7_incident	RepeatMasker	Unknown	764099	764327	298	-	.	TSTART=899;TEND=1094;ID=RND-1_FAMILY-35;SHORTTE=F
Chr_13_case_7_incident	RepeatMasker	Unknown	768757	770214	3720	+	.	TSTART=122;TEND=1599;ID=RND-1_FAMILY-33;SHORTTE=F
Chr_13_case_7_incident	RepeatMasker	LINE/CRE	770224	776304	25717	-	.	TSTART=980;TEND=5344;ID=RND-2_FAMILY-215;SHORTTE=F;TEGROUP=CTG_12|RND-2_FAMILY-215|2
Chr_13_case_7_incident	RepeatMasker	LINE/CRE	776305	776948	25462	-	.	TSTART=2178;TEND=5141;ID=RND-2_FAMILY-215;SHORTTE=F
Chr_13_case_7_incident	RepeatMasker	LINE/CRE	777014	778000	5431	-	.	TSTART=1059;TEND=2178;ID=RND-2_FAMILY-215;SHORTTE=F
Chr_13_case_7_incident	RepeatMasker	LINE/CRE	778599	779493	7826	-	.	TSTART=4246;TEND=5148;ID=RND-2_FAMILY-215;SHORTTE=F
Chr_13_case_7_incident	RepeatMasker	LINE/CRE	779493	782413	25449	-	.	TSTART=2178;TEND=5141;ID=RND-2_FAMILY-215;SHORTTE=F
Chr_13_case_7_incident	RepeatMasker	LINE/CRE	782479	783284	5431	-	.	TSTART=1240;TEND=2178;ID=RND-2_FAMILY-215;SHORTTE=F
Chr_13_case_7_incident	RepeatMasker	LINE/CRE	783288	783524	1915	-	.	TSTART=4899;TEND=5141;ID=RND-2_FAMILY-215;SHORTTE=F
Chr_13_case_7_incident	RepeatMasker	LINE/CRE	783528	784075	4449	-	.	TSTART=4784;TEND=5347;ID=RND-2_FAMILY-215;SHORTTE=F
Chr_13_case_7_incident	RepeatMasker	LINE/CRE	784075	785325	4572	-	.	TSTART=952;TEND=1492;ID=RND-2_FAMILY-215;SHORTTE=F
Chr_13_case_7_incident	RepeatMasker	LINE/CRE	785326	786838	13298	-	.	TSTART=3635;TEND=5148;ID=RND-2_FAMILY-215;SHORTTE=F
Chr_13_case_7_incident	RepeatMasker	LINE/CRE	786839	787837	8511	-	.	TSTART=597;TEND=1622;ID=RND-2_FAMILY-215;SHORTTE=F
Chr_13_case_7_incident	RepeatMasker	LINE/CRE	787837	790758	25487	-	.	TSTART=2178;TEND=5141;ID=RND-2_FAMILY-215;SHORTTE=F
Chr_13_case_7_incident	RepeatMasker	LINE/CRE	790824	791629	5431	-	.	TSTART=1240;TEND=2178;ID=RND-2_FAMILY-215;SHORTTE=F
Chr_13_case_7_incident	RepeatMasker	LINE/CRE	791630	791870	1920	-	.	TSTART=4899;TEND=5145;ID=RND-2_FAMILY-215;SHORTTE=F
Chr_13_case_7_incident	RepeatMasker	LINE/CRE	791874	792422	4487	-	.	TSTART=4784;TEND=5347;ID=RND-2_FAMILY-215;SHORTTE=F
Chr_13_case_7_incident	RepeatMasker	LINE/CRE	792422	793673	4609	-	.	TSTART=952;TEND=1492;ID=RND-2_FAMILY-215;SHORTTE=F
Chr_13_case_7_incident	RepeatMasker	LINE/CRE	793674	795186	13298	-	.	TSTART=3635;TEND=5148;ID=RND-2_FAMILY-215;SHORTTE=F
Chr_13_case_7_incident	RepeatMasker	LINE/CRE	795187	796186	8549	-	.	TSTART=597;TEND=1622;ID=RND-2_FAMILY-215;SHORTTE=F
Chr_13_case_7_incident	RepeatMasker	LINE/CRE	796186	799106	25449	-	.	TSTART=2178;TEND=5141;ID=RND-2_FAMILY-215;SHORTTE=F
Chr_13_case_7_incident	RepeatMasker	LINE/CRE	799172	799976	5431	-	.	TSTART=1240;TEND=2178;ID=RND-2_FAMILY-215;SHORTTE=F
Chr_13_case_7_incident	RepeatMasker	LINE/CRE	799977	800216	1882	-	.	TSTART=4899;TEND=5145;ID=RND-2_FAMILY-215;SHORTTE=F
Chr_13_case_7_incident	RepeatMasker	LINE/CRE	800220	800767	4449	-	.	TSTART=4784;TEND=5347;ID=RND-2_FAMILY-215;SHORTTE=F
Chr_13_case_7_incident	RepeatMasker	LINE/CRE	800767	802018	4572	-	.	TSTART=952;TEND=1492;ID=RND-2_FAMILY-215;SHORTTE=F
Chr_13_case_7_incident	RepeatMasker	LINE/CRE	802019	803532	13337	-	.	TSTART=3635;TEND=5148;ID=RND-2_FAMILY-215;SHORTTE=F
Chr_13_case_7_incident	RepeatMasker	LINE/CRE	803533	804532	8549	-	.	TSTART=597;TEND=1622;ID=RND-2_FAMILY-215;SHORTTE=F
Chr_13_case_7_incident	RepeatMasker	LINE/CRE	804532	807451	25411	-	.	TSTART=2178;TEND=5141;ID=RND-2_FAMILY-215;SHORTTE=F
Chr_13_case_7_incident	RepeatMasker	LINE/CRE	807517	808322	5431	-	.	TSTART=1240;TEND=2178;ID=RND-2_FAMILY-215;SHORTTE=F
Chr_13_case_7_incident	RepeatMasker	LINE/CRE	808323	808563	1920	-	.	TSTART=4899;TEND=5145;ID=RND-2_FAMILY-215;SHORTTE=F
Chr_13_case_7_incident	RepeatMasker	LINE/CRE	808567	809114	4449	-	.	TSTART=4784;TEND=5347;ID=RND-2_FAMILY-215;SHORTTE=F
Chr_13_case_7_incident	RepeatMasker	LINE/CRE	809114	810364	4572	-	.	TSTART=952;TEND=1492;ID=RND-2_FAMILY-215;SHORTTE=F
Chr_13_case_7_incident	RepeatMasker	LINE/CRE	810365	811878	13337	-	.	TSTART=3635;TEND=5148;ID=RND-2_FAMILY-215;SHORTTE=F
Chr_13_case_7_incident	RepeatMasker	LINE/CRE	811879	812862	8373	-	.	TSTART=597;TEND=1622;ID=RND-2_FAMILY-215;SHORTTE=F
Chr_13_case_7_incident	RepeatMasker	LINE/CRE	812862	815783	25487	-	.	TSTART=2178;TEND=5141;ID=RND-2_FAMILY-215;SHORTTE=F
Chr_13_case_7_incident	RepeatMasker	LINE/CRE	815849	816652	5401	-	.	TSTART=1240;TEND=2178;ID=RND-2_FAMILY-215;SHORTTE=F
Chr_13_case_7_incident	RepeatMasker	LINE/CRE	816653	816893	1920	-	.	TSTART=4899;TEND=5145;ID=RND-2_FAMILY-215;SHORTTE=F
Chr_13_case_7_incident	RepeatMasker	LINE/CRE	816897	817445	4487	-	.	TSTART=4784;TEND=5347;ID=RND-2_FAMILY-215;SHORTTE=F
Chr_13_case_7_incident	RepeatMasker	LINE/CRE	817445	818694	4572	-	.	TSTART=952;TEND=1492;ID=RND-2_FAMILY-215;SHORTTE=F
Chr_13_case_7_incident	RepeatMasker	LINE/CRE	818695	820207	13298	-	.	TSTART=3635;TEND=5148;ID=RND-2_FAMILY-215;SHORTTE=F
Chr_13_case_7_incident	RepeatMasker	LINE/CRE	820208	821190	8328	-	.	TSTART=597;TEND=1622;ID=RND-2_FAMILY-215;SHORTTE=F
Chr_13_case_7_incident	RepeatMasker	LINE/CRE	821190	824110	25449	-	.	TSTART=2178;TEND=5141;ID=RND-2_FAMILY-215;SHORTTE=F
Chr_13_case_7_incident	RepeatMasker	LINE/CRE	824176	825108	7609	-	.	TSTART=1209;TEND=2178;ID=RND-2_FAMILY-215;SHORTTE=F
Chr_14_case_7_incident	RepeatMasker	LINE/CRE	102	642	2162	+	.	TSTART=1216;TEND=5148;ID=RND-2_FAMILY-215;SHORTTE=F;TEGROUP=CTG_13|RND-2_FAMILY-215|1
Chr_14_case_7_incident	RepeatMasker	LINE/CRE	645	810	1646	+	.	TSTART=4873;TEND=5038;ID=RND-2_FAMILY-215;SHORTTE=F
Chr_14_case_7_incident	RepeatMasker	LINE/CRE	928	1195	2160	+	.	TSTART=4868;TEND=5141;ID=RND-2_FAMILY-215;SHORTTE=F
Chr_14_case_7_incident	RepeatMasker	LINE/CRE	1195	2083	4964	+	.	TSTART=4562;TEND=5225;ID=RND-2_FAMILY-215;SHORTTE=F
Chr_14_case_7_incident	RepeatMasker	LINE/CRE	5911	6311	407	-	.	TSTART=956;TEND=1349;ID=RND-2_FAMILY-215;SHORTTE=F
Chr_14_case_7_incident	RepeatMasker	Simple_repeat	23327	23499	35	+	.	TSTART=1;TEND=176;ID=(CAAGCT)N;SHORTTE=F
Chr_14_case_7_incident	RepeatMasker	Unknown	61481	61772	1771	+	.	TSTART=1;TEND=329;ID=RND-1_FAMILY-17;SHORTTE=F
Chr_14_case_7_incident	RepeatMasker	Unknown	130921	131071	639	+	.	TSTART=2;TEND=170;ID=RND-1_FAMILY-24;SHORTTE=F
Chr_14_case_7_incident	RepeatMasker	Simple_repeat	287557	287678	49	+	.	TSTART=1;TEND=122;ID=(CAAGCT)N;SHORTTE=F
Chr_14_case_7_incident	RepeatMasker	LINE/CRE	555644	555836	392	-	.	TSTART=969;TEND=1152;ID=RND-2_FAMILY-69;SHORTTE=F
Chr_14_case_7_incident	RepeatMasker	LTR/Gypsy	561878	569364	31158	+	.	TSTART=2137;TEND=5804;ID=RND-1_FAMILY-2;SHORTTE=F;LTRGROUP=CTG_13_G1
Chr_14_case_7_incident	RepeatMasker	Unknown	570291	570614	1715	+	.	TSTART=2;TEND=327;ID=RND-1_FAMILY-17;SHORTTE=F
Chr_14_case_7_incident	RepeatMasker	Unknown	570900	571132	782	-	.	TSTART=91;TEND=307;ID=RND-1_FAMILY-13;SHORTTE=F
Chr_14_case_7_incident	RepeatMasker	Unknown	571134	571674	4170	+	.	TSTART=1;TEND=545;ID=RND-1_FAMILY-5;SHORTTE=F
Chr_14_case_7_incident	RepeatMasker	LTR/Gypsy	575519	576019	2756	+	.	TSTART=3;TEND=495;ID=RND-1_FAMILY-0;SHORTTE=F
Chr_14_case_7_incident	RepeatMasker	LTR/Gypsy	576117	576792	3697	+	.	TSTART=258;TEND=733;ID=RND-1_FAMILY-25;SHORTTE=F
Chr_14_case_7_incident	RepeatMasker	LTR/Gypsy	576793	577567	5979	-	.	TSTART=2782;TEND=3557;ID=RND-1_FAMILY-7;SHORTTE=F
Chr_14_case_7_incident	RepeatMasker	LTR/Gypsy	577568	577901	2792	-	.	TSTART=4;TEND=339;ID=RND-2_FAMILY-407;SHORTTE=F
Chr_14_case_7_incident	RepeatMasker	Unknown	577902	578507	4512	+	.	TSTART=757;TEND=1365;ID=RND-1_FAMILY-32;SHORTTE=F
Chr_14_case_7_incident	RepeatMasker	LTR/Gypsy	578508	580230	14881	+	.	TSTART=3;TEND=1731;ID=RND-1_FAMILY-0;SHORTTE=F
Chr_14_case_7_incident	RepeatMasker	LTR/Gypsy	580232	580918	3819	-	.	TSTART=1494;TEND=2405;ID=RND-1_FAMILY-31;SHORTTE=F
Chr_14_case_7_incident	RepeatMasker	LTR/Gypsy	582854	583397	2302	-	.	TSTART=2300;TEND=3205;ID=RND-1_FAMILY-25;SHORTTE=F
Chr_14_case_7_incident	RepeatMasker	LTR/Gypsy	583398	583944	1387	+	.	TSTART=2319;TEND=3216;ID=RND-2_FAMILY-407;SHORTTE=F
Chr_14_case_7_incident	RepeatMasker	LTR/Gypsy	583945	587263	25718	-	.	TSTART=1;TEND=3062;ID=RND-1_FAMILY-25;SHORTTE=F
Chr_14_case_7_incident	RepeatMasker	LTR/Gypsy	587264	588167	1822	-	.	TSTART=5;TEND=6143;ID=RND-2_FAMILY-407;SHORTTE=F;TEGROUP=CTG_13|RND-2_FAMILY-407|1
Chr_14_case_7_incident	RepeatMasker	LTR/Gypsy	588168	588968	6996	-	.	TSTART=1556;TEND=2356;ID=RND-2_FAMILY-407;SHORTTE=F
Chr_14_case_7_incident	RepeatMasker	LTR/Gypsy	588969	595018	51728	-	.	TSTART=3;TEND=6073;ID=RND-1_FAMILY-0;SHORTTE=F
Chr_14_case_7_incident	RepeatMasker	LTR/Gypsy	595019	596049	8590	+	.	TSTART=4274;TEND=5301;ID=RND-1_FAMILY-7;SHORTTE=F
Chr_14_case_7_incident	RepeatMasker	LTR/Gypsy	596050	596492	2988	-	.	TSTART=4870;TEND=5354;ID=RND-2_FAMILY-407;SHORTTE=F
Chr_14_case_7_incident	RepeatMasker	LTR/Gypsy	596493	597396	7257	-	.	TSTART=1504;TEND=2407;ID=RND-1_FAMILY-31;SHORTTE=F
Chr_14_case_7_incident	RepeatMasker	LTR/Gypsy	597503	597778	823	-	.	TSTART=1275;TEND=1550;ID=RND-1_FAMILY-7;SHORTTE=F
Chr_14_case_7_incident	RepeatMasker	LTR/Gypsy	597778	598281	2786	-	.	TSTART=3;TEND=496;ID=RND-1_FAMILY-0;SHORTTE=F
Chr_14_case_7_incident	RepeatMasker	LTR/Gypsy	598282	599271	2778	-	.	TSTART=290;TEND=1279;ID=RND-1_FAMILY-7;SHORTTE=F
Chr_14_case_7_incident	RepeatMasker	LTR/Gypsy	600156	600743	2896	-	.	TSTART=34;TEND=591;ID=RND-1_FAMILY-6;SHORTTE=F
Chr_14_case_7_incident	RepeatMasker	LTR/Gypsy	602750	603161	1104	-	.	TSTART=845;TEND=1260;ID=RND-1_FAMILY-0;SHORTTE=F
Chr_14_case_7_incident	RepeatMasker	LTR/Gypsy	603162	603650	2954	+	.	TSTART=2141;TEND=2687;ID=RND-1_FAMILY-2;SHORTTE=F
Chr_14_case_7_incident	RepeatMasker	Unknown	645682	645844	512	-	.	TSTART=4;TEND=158;ID=RND-1_FAMILY-23;SHORTTE=F
Chr_14_case_7_incident	RepeatMasker	Unknown	645844	646019	556	+	.	TSTART=3;TEND=183;ID=RND-1_FAMILY-1;SHORTTE=F
Chr_14_case_7_incident	RepeatMasker	Unknown	656311	656701	1971	+	.	TSTART=2;TEND=397;ID=RND-1_FAMILY-1;SHORTTE=F
Chr_14_case_7_incident	RepeatMasker	Unknown	702481	702745	1966	+	.	TSTART=51;TEND=320;ID=RND-1_FAMILY-13;SHORTTE=F
Chr_14_case_7_incident	RepeatMasker	Unknown	702883	703291	537	-	.	TSTART=105;TEND=412;ID=RND-1_FAMILY-1;SHORTTE=F;TEGROUP=CTG_13|RND-1_FAMILY-1|1
Chr_14_case_7_incident	RepeatMasker	Unknown	703296	703405	311	-	.	TSTART=207;TEND=315;ID=RND-1_FAMILY-16;SHORTTE=F
Chr_14_case_7_incident	RepeatMasker	Unknown	708876	709190	2017	+	.	TSTART=111;TEND=412;ID=RND-1_FAMILY-1;SHORTTE=F
Chr_14_case_7_incident	RepeatMasker	Unknown	714343	714912	3976	-	.	TSTART=708;TEND=1271;ID=RND-1_FAMILY-35;SHORTTE=F
Chr_14_case_7_incident	RepeatMasker	Unknown	714913	715526	4691	+	.	TSTART=1;TEND=618;ID=RND-1_FAMILY-24;SHORTTE=F
Chr_14_case_7_incident	RepeatMasker	DNA/Zisupton	716062	716813	404	-	.	TSTART=6990;TEND=7741;ID=RND-1_FAMILY-18;SHORTTE=F
Chr_14_case_7_incident	RepeatMasker	DNA/CMC-EnSpm	717856	720647	23625	+	.	TSTART=441;TEND=3245;ID=RND-1_FAMILY-27;SHORTTE=F
Chr_14_case_7_incident	RepeatMasker	Unknown	720648	721177	21907	+	.	TSTART=2072;TEND=2597;ID=RND-1_FAMILY-33;SHORTTE=F
Chr_14_case_7_incident	RepeatMasker	Unknown	721815	722364	4335	+	.	TSTART=806;TEND=1831;ID=RND-1_FAMILY-11;SHORTTE=T;TEGROUP=CTG_13|RND-1_FAMILY-11|1
Chr_14_case_7_incident	RepeatMasker	LTR/Gypsy	723017	723223	1111	-	.	TSTART=302;TEND=518;ID=RND-1_FAMILY-21;SHORTTE=F
Chr_14_case_7_incident	RepeatMasker	Unknown	723849	724094	2012	+	.	TSTART=173;TEND=423;ID=RND-1_FAMILY-16;SHORTTE=F
Chr_14_case_7_incident	RepeatMasker	Unknown	726163	726585	651	-	.	TSTART=1009;TEND=1239;ID=RND-1_FAMILY-35;SHORTTE=F;TEGROUP=CTG_13|RND-1_FAMILY-35|1
Chr_14_case_7_incident	RepeatMasker	LTR/Gypsy	726859	727196	3914	+	.	TSTART=5;TEND=541;ID=RND-1_FAMILY-21;SHORTTE=F
Chr_14_case_7_incident	RepeatMasker	Unknown	727197	730285	28039	-	.	TSTART=523;TEND=3814;ID=RND-1_FAMILY-34;SHORTTE=F
Chr_14_case_7_incident	RepeatMasker	Unknown	730289	730636	2819	-	.	TSTART=925;TEND=1273;ID=RND-1_FAMILY-35;SHORTTE=F
Chr_14_case_7_incident	RepeatMasker	Unknown	730941	731518	3518	-	.	TSTART=3581;TEND=4167;ID=RND-1_FAMILY-10;SHORTTE=F
Chr_14_case_7_incident	RepeatMasker	Unknown	731557	732005	1596	+	.	TSTART=1;TEND=732;ID=RND-1_FAMILY-11;SHORTTE=F;TEGROUP=CTG_13|RND-1_FAMILY-11|2
Chr_14_case_7_incident	RepeatMasker	Unknown	732368	735485	932	-	.	TSTART=1;TEND=3494;ID=RND-1_FAMILY-10;SHORTTE=F;TEGROUP=CTG_13|RND-1_FAMILY-10|1
Chr_14_case_7_incident	RepeatMasker	LINE/CRE	735486	735732	2309	-	.	TSTART=1224;TEND=5146;ID=RND-2_FAMILY-215;SHORTTE=F;TEGROUP=CTG_13|RND-2_FAMILY-215|2
Chr_14_case_7_incident	RepeatMasker	LINE/CRE	735768	739445	30916	-	.	TSTART=1237;TEND=5039;ID=RND-2_FAMILY-215;SHORTTE=F
Chr_14_case_7_incident	RepeatMasker	LINE/CRE	739446	739706	2111	-	.	TSTART=1224;TEND=1492;ID=RND-2_FAMILY-215;SHORTTE=F
Chr_14_case_7_incident	RepeatMasker	LINE/CRE	739707	743507	30804	-	.	TSTART=1171;TEND=5146;ID=RND-2_FAMILY-215;SHORTTE=F
Chr_14_case_7_incident	RepeatMasker	LINE/CRE	743508	744033	4542	-	.	TSTART=4609;TEND=5142;ID=RND-2_FAMILY-215;SHORTTE=F
Chr_14_case_7_incident	RepeatMasker	LINE/CRE	744042	745357	11452	-	.	TSTART=170;TEND=1492;ID=RND-2_FAMILY-215;SHORTTE=F
Chr_14_case_7_incident	RepeatMasker	LINE/CRE	745360	749411	34531	-	.	TSTART=1098;TEND=5148;ID=RND-2_FAMILY-215;SHORTTE=F
Chr_04_case_7_incident	RepeatMasker	LINE/CRE	123	3962	6767	+	.	TSTART=1259;TEND=5141;ID=RND-2_FAMILY-215;SHORTTE=F;TEGROUP=CTG_14|RND-2_FAMILY-215|1
Chr_04_case_7_incident	RepeatMasker	LINE/CRE	3963	4590	5329	+	.	TSTART=4517;TEND=5153;ID=RND-2_FAMILY-215;SHORTTE=F
Chr_04_case_7_incident	RepeatMasker	LINE/CRE	4591	4851	2183	+	.	TSTART=4869;TEND=5147;ID=RND-2_FAMILY-215;SHORTTE=F
Chr_04_case_7_incident	RepeatMasker	Unknown	4852	6958	17004	-	.	TSTART=2;TEND=2589;ID=RND-1_FAMILY-11;SHORTTE=F;TEGROUP=CTG_14|RND-1_FAMILY-11|1
Chr_04_case_7_incident	RepeatMasker	Unknown	7414	7889	3667	+	.	TSTART=2647;TEND=3122;ID=RND-1_FAMILY-10;SHORTTE=F
Chr_04_case_7_incident	RepeatMasker	Unknown	7946	8413	2999	-	.	TSTART=1;TEND=465;ID=RND-1_FAMILY-11;SHORTTE=F
Chr_04_case_7_incident	RepeatMasker	Unknown	8451	9165	7228	+	.	TSTART=2607;TEND=3500;ID=RND-1_FAMILY-10;SHORTTE=F;TEGROUP=CTG_14|RND-1_FAMILY-10|1
Chr_04_case_7_incident	RepeatMasker	Unknown	9448	9671	1363	-	.	TSTART=243;TEND=468;ID=RND-1_FAMILY-11;SHORTTE=F
Chr_04_case_7_incident	RepeatMasker	Unknown	39048	39293	711	-	.	TSTART=2864;TEND=3189;ID=RND-1_FAMILY-34;SHORTTE=F
Chr_04_case_7_incident	RepeatMasker	Unknown	56920	60878	19696	-	.	TSTART=1;TEND=3325;ID=RND-1_FAMILY-34;SHORTTE=F;TEGROUP=CTG_14|RND-1_FAMILY-34|1
Chr_04_case_7_incident	RepeatMasker	Unknown	67486	70339	24596	-	.	TSTART=286;TEND=3119;ID=RND-1_FAMILY-26;SHORTTE=F
Chr_04_case_7_incident	RepeatMasker	Simple_repeat	88231	88334	24	+	.	TSTART=1;TEND=104;ID=(TCC)N;SHORTTE=F
Chr_04_case_7_incident	RepeatMasker	Simple_repeat	102451	102603	40	+	.	TSTART=1;TEND=149;ID=(AGATGA)N;SHORTTE=F
Chr_04_case_7_incident	RepeatMasker	Simple_repeat	111044	111221	93	+	.	TSTART=1;TEND=175;ID=(CAACAG)N;SHORTTE=F
Chr_04_case_7_incident	RepeatMasker	DNA/Zisupton	125931	132346	57667	+	.	TSTART=2;TEND=6417;ID=RND-1_FAMILY-20;SHORTTE=F
Chr_04_case_7_incident	RepeatMasker	DNA/Zisupton	142811	142950	263	+	.	TSTART=7681;TEND=7820;ID=RND-1_FAMILY-18;SHORTTE=F
Chr_04_case_7_incident	RepeatMasker	Unknown	166399	166579	823	+	.	TSTART=2;TEND=186;ID=RND-1_FAMILY-1;SHORTTE=F
Chr_04_case_7_incident	RepeatMasker	LTR/Gypsy	166580	166917	3801	+	.	TSTART=2142;TEND=2690;ID=RND-1_FAMILY-2;SHORTTE=F
Chr_04_case_7_incident	RepeatMasker	Unknown	166918	170116	29479	+	.	TSTART=1;TEND=3368;ID=RND-1_FAMILY-26;SHORTTE=F
Chr_04_case_7_incident	RepeatMasker	LTR/Copia	201453	201656	530	+	.	TSTART=4252;TEND=4453;ID=RND-1_FAMILY-29;SHORTTE=F
Chr_04_case_7_incident	RepeatMasker	Unknown	270286	270635	1495	+	.	TSTART=31;TEND=412;ID=RND-1_FAMILY-1;SHORTTE=F
Chr_04_case_7_incident	RepeatMasker	Simple_repeat	279174	279349	186	+	.	TSTART=1;TEND=179;ID=(TCCTCTTCC)N;SHORTTE=F
Chr_04_case_7_incident	RepeatMasker	Unknown	282198	282423	1516	-	.	TSTART=97;TEND=327;ID=RND-1_FAMILY-17;SHORTTE=F
Chr_04_case_7_incident	RepeatMasker	Simple_repeat	282424	282625	198	+	.	TSTART=1;TEND=202;ID=(AAAT)N;SHORTTE=F
Chr_04_case_7_incident	RepeatMasker	Unknown	282888	283132	2035	+	.	TSTART=174;TEND=423;ID=RND-1_FAMILY-16;SHORTTE=F
Chr_04_case_7_incident	RepeatMasker	LTR/Gypsy	284554	285053	3777	-	.	TSTART=1;TEND=532;ID=RND-1_FAMILY-8;SHORTTE=F
Chr_04_case_7_incident	RepeatMasker	Unknown	285054	288142	28010	+	.	TSTART=308;TEND=3368;ID=RND-1_FAMILY-26;SHORTTE=F
Chr_04_case_7_incident	RepeatMasker	Unknown	288147	288375	1547	+	.	TSTART=182;TEND=412;ID=RND-1_FAMILY-1;SHORTTE=F
Chr_04_case_7_incident	RepeatMasker	Unknown	561509	561765	870	+	.	TSTART=133;TEND=404;ID=RND-1_FAMILY-1;SHORTTE=F
Chr_04_case_7_incident	RepeatMasker	Unknown	698248	698393	980	-	.	TSTART=470;TEND=616;ID=RND-1_FAMILY-24;SHORTTE=F
Chr_04_case_7_incident	RepeatMasker	Unknown	698639	698986	1946	-	.	TSTART=131;TEND=469;ID=RND-1_FAMILY-24;SHORTTE=F
Chr_04_case_7_incident	RepeatMasker	LINE/CRE	789145	789927	2558	+	.	TSTART=339;TEND=1129;ID=RND-2_FAMILY-69;SHORTTE=F
Chr_04_case_7_incident	RepeatMasker	Unknown	1003016	1005649	22816	-	.	TSTART=691;TEND=3348;ID=RND-1_FAMILY-34;SHORTTE=F
Chr_04_case_7_incident	RepeatMasker	LTR/Gypsy	1005649	1005759	854	+	.	TSTART=2142;TEND=2248;ID=RND-1_FAMILY-2;SHORTTE=F
Chr_04_case_7_incident	RepeatMasker	Unknown	1036214	1036526	2332	+	.	TSTART=2;TEND=330;ID=RND-1_FAMILY-17;SHORTTE=F
Chr_04_case_7_incident	RepeatMasker	LINE/CRE	1072956	1073130	438	-	.	TSTART=272;TEND=444;ID=RND-2_FAMILY-69;SHORTTE=F
Chr_04_case_7_incident	RepeatMasker	LTR/Gypsy	1116857	1117860	3838	+	.	TSTART=4;TEND=1247;ID=RND-1_FAMILY-8;SHORTTE=F;TEGROUP=CTG_14|RND-1_FAMILY-8|1
Chr_04_case_7_incident	RepeatMasker	LTR/Gypsy	1118014	1121238	27812	+	.	TSTART=1;TEND=3220;ID=RND-1_FAMILY-21;SHORTTE=F
Chr_04_case_7_incident	RepeatMasker	Unknown	1121239	1121491	2300	-	.	TSTART=506;TEND=778;ID=RND-1_FAMILY-3;SHORTTE=F
Chr_04_case_7_incident	RepeatMasker	LTR/Copia	1121492	1121790	2568	+	.	TSTART=4706;TEND=5021;ID=RND-1_FAMILY-29;SHORTTE=F
Chr_04_case_7_incident	RepeatMasker	LTR/Gypsy	1121791	1122277	4278	+	.	TSTART=53;TEND=544;ID=RND-1_FAMILY-21;SHORTTE=F
Chr_04_case_7_incident	RepeatMasker	LTR/Gypsy	1122278	1122550	1444	-	.	TSTART=5121;TEND=5436;ID=RND-2_FAMILY-407;SHORTTE=F
Chr_04_case_7_incident	RepeatMasker	LTR/Gypsy	1122552	1122860	1862	-	.	TSTART=5043;TEND=5301;ID=RND-1_FAMILY-7;SHORTTE=F;TEGROUP=CTG_14|RND-1_FAMILY-7|1
Chr_04_case_7_incident	RepeatMasker	LTR/Gypsy	1122886	1123138	2084	-	.	TSTART=4885;TEND=5138;ID=RND-1_FAMILY-7;SHORTTE=F
Chr_04_case_7_incident	RepeatMasker	LTR/Gypsy	1123138	1124161	8467	-	.	TSTART=4101;TEND=5124;ID=RND-2_FAMILY-407;SHORTTE=F
Chr_04_case_7_incident	RepeatMasker	LTR/Gypsy	1124163	1124654	4206	+	.	TSTART=3;TEND=495;ID=RND-1_FAMILY-0;SHORTTE=F
Chr_04_case_7_incident	RepeatMasker	LTR/Gypsy	1124657	1125613	6326	+	.	TSTART=145;TEND=1132;ID=RND-1_FAMILY-6;SHORTTE=F
Chr_04_case_7_incident	RepeatMasker	LTR/Gypsy	1125614	1125785	1681	-	.	TSTART=2217;TEND=2405;ID=RND-1_FAMILY-31;SHORTTE=F;LTRGROUP=CTG_14_G1
Chr_04_case_7_incident	RepeatMasker	LTR/Gypsy	1125786	1129033	53859	+	.	TSTART=4;TEND=6141;ID=RND-2_FAMILY-407;SHORTTE=F;LTRGROUP=CTG_14_G1;TEGROUP=CTG_14|RND-2_FAMILY-407|1
Chr_04_case_7_incident	RepeatMasker	LTR/Gypsy	1131925	1132472	4611	-	.	TSTART=1;TEND=548;ID=RND-1_FAMILY-25;SHORTTE=F
Chr_04_case_7_incident	RepeatMasker	LTR/Gypsy	1132473	1136261	32767	-	.	TSTART=1;TEND=3796;ID=RND-1_FAMILY-0;SHORTTE=F
Chr_04_case_7_incident	RepeatMasker	LTR/Copia	1136262	1136393	1189	-	.	TSTART=2414;TEND=2545;ID=RND-1_FAMILY-29;SHORTTE=F
Chr_04_case_7_incident	RepeatMasker	LTR/Gypsy	1136394	1139535	26270	+	.	TSTART=1;TEND=5369;ID=RND-1_FAMILY-2;SHORTTE=F
Chr_04_case_7_incident	RepeatMasker	Unknown	1139536	1139795	2300	-	.	TSTART=506;TEND=793;ID=RND-1_FAMILY-3;SHORTTE=F
Chr_04_case_7_incident	RepeatMasker	LTR/Copia	1139796	1140094	2568	+	.	TSTART=4706;TEND=5021;ID=RND-1_FAMILY-29;SHORTTE=F
Chr_04_case_7_incident	RepeatMasker	LTR/Gypsy	1140095	1140537	3563	+	.	TSTART=53;TEND=544;ID=RND-1_FAMILY-21;SHORTTE=F
Chr_04_case_7_incident	RepeatMasker	LTR/Gypsy	1140538	1140810	1444	-	.	TSTART=5121;TEND=5436;ID=RND-2_FAMILY-407;SHORTTE=F
Chr_04_case_7_incident	RepeatMasker	LTR/Gypsy	1140812	1141124	1919	-	.	TSTART=5043;TEND=5301;ID=RND-1_FAMILY-7;SHORTTE=F;TEGROUP=CTG_14|RND-1_FAMILY-7|2
Chr_04_case_7_incident	RepeatMasker	LTR/Gypsy	1141150	1141402	2084	-	.	TSTART=4885;TEND=5138;ID=RND-1_FAMILY-7;SHORTTE=F
Chr_04_case_7_incident	RepeatMasker	LTR/Gypsy	1141402	1142425	8467	-	.	TSTART=4101;TEND=5124;ID=RND-2_FAMILY-407;SHORTTE=F
Chr_04_case_7_incident	RepeatMasker	LTR/Gypsy	1142427	1142918	4206	+	.	TSTART=3;TEND=495;ID=RND-1_FAMILY-0;SHORTTE=F
Chr_04_case_7_incident	RepeatMasker	LTR/Gypsy	1142921	1143878	6351	+	.	TSTART=145;TEND=1132;ID=RND-1_FAMILY-6;SHORTTE=F
Chr_04_case_7_incident	RepeatMasker	LTR/Gypsy	1143879	1144594	6079	-	.	TSTART=1;TEND=733;ID=RND-1_FAMILY-25;SHORTTE=F
Chr_04_case_7_incident	RepeatMasker	LTR/Gypsy	1144595	1148382	32826	-	.	TSTART=1;TEND=3796;ID=RND-1_FAMILY-0;SHORTTE=F
Chr_04_case_7_incident	RepeatMasker	LTR/Copia	1148383	1148514	1189	-	.	TSTART=2414;TEND=2545;ID=RND-1_FAMILY-29;SHORTTE=F
Chr_04_case_7_incident	RepeatMasker	LTR/Gypsy	1148515	1148739	1179	+	.	TSTART=1;TEND=306;ID=RND-1_FAMILY-21;SHORTTE=F
Chr_04_case_7_incident	RepeatMasker	Unknown	1148740	1148966	1824	+	.	TSTART=135;TEND=423;ID=RND-1_FAMILY-16;SHORTTE=F
Chr_04_case_7_incident	RepeatMasker	LTR/Gypsy	1149514	1153931	7654	+	.	TSTART=1;TEND=2740;ID=RND-1_FAMILY-8;SHORTTE=F;LTRGROUP=CTG_14_G2;TEGROUP=CTG_14|RND-1_FAMILY-8|2
Chr_04_case_7_incident	RepeatMasker	LINE/CRE	1202569	1203309	359	+	.	TSTART=2;TEND=1027;ID=RND-2_FAMILY-69;SHORTTE=F;TEGROUP=CTG_14|RND-2_FAMILY-69|1
Chr_04_case_7_incident	RepeatMasker	DNA/Zisupton	1291703	1298119	57675	-	.	TSTART=1;TEND=6417;ID=RND-1_FAMILY-20;SHORTTE=F
Chr_04_case_7_incident	RepeatMasker	LINE/CRE	1304049	1304523	1816	-	.	TSTART=600;TEND=1074;ID=RND-2_FAMILY-69;SHORTTE=F
Chr_04_case_7_incident	RepeatMasker	LINE/CRE	1387675	1387977	1551	+	.	TSTART=196;TEND=486;ID=RND-2_FAMILY-69;SHORTTE=F
Chr_04_case_7_incident	RepeatMasker	Unknown	1397835	1398024	611	+	.	TSTART=193;TEND=375;ID=RND-1_FAMILY-16;SHORTTE=F
Chr_04_case_7_incident	RepeatMasker	Unknown	1398071	1398241	688	-	.	TSTART=446;TEND=616;ID=RND-1_FAMILY-24;SHORTTE=F
Chr_04_case_7_incident	RepeatMasker	Simple_repeat	1464490	1464604	23	+	.	TSTART=1;TEND=116;ID=(CTTCTC)N;SHORTTE=F
Chr_04_case_7_incident	RepeatMasker	Low_complexity	1530772	1530902	36	+	.	TSTART=1;TEND=131;ID=GA-RICH;SHORTTE=F
Chr_04_case_7_incident	RepeatMasker	LTR/Copia	1575661	1575850	1141	-	.	TSTART=4;TEND=183;ID=RND-1_FAMILY-30;SHORTTE=F
Chr_04_case_7_incident	RepeatMasker	LTR/Copia	1575851	1576087	690	-	.	TSTART=4508;TEND=4721;ID=RND-1_FAMILY-29;SHORTTE=F
Chr_04_case_7_incident	RepeatMasker	Simple_repeat	1626376	1626477	23	+	.	TSTART=1;TEND=99;ID=(CCCCTC)N;SHORTTE=F
Chr_04_case_7_incident	RepeatMasker	Unknown	1728410	1728554	1570	+	.	TSTART=78;TEND=329;ID=RND-1_FAMILY-17;SHORTTE=T;TEGROUP=CTG_14|RND-1_FAMILY-17|1
Chr_04_case_7_incident	RepeatMasker	LTR/Gypsy	1789112	1789605	3943	+	.	TSTART=8;TEND=532;ID=RND-1_FAMILY-8;SHORTTE=F
Chr_04_case_7_incident	RepeatMasker	Unknown	1793399	1794960	10459	+	.	TSTART=41;TEND=1633;ID=RND-1_FAMILY-32;SHORTTE=F
Chr_04_case_7_incident	RepeatMasker	Unknown	1794963	1795162	1430	+	.	TSTART=1033;TEND=1232;ID=RND-1_FAMILY-33;SHORTTE=F
Chr_04_case_7_incident	RepeatMasker	Unknown	1795401	1795767	2881	+	.	TSTART=1239;TEND=1605;ID=RND-1_FAMILY-33;SHORTTE=F
Chr_04_case_7_incident	RepeatMasker	Unknown	1796010	1796217	1514	-	.	TSTART=2;TEND=211;ID=RND-1_FAMILY-5;SHORTTE=F
Chr_04_case_7_incident	RepeatMasker	Unknown	1829915	1830252	1272	-	.	TSTART=4;TEND=343;ID=RND-1_FAMILY-1;SHORTTE=F
Chr_04_case_7_incident	RepeatMasker	LINE/CRE	1854151	1854559	2096	+	.	TSTART=1074;TEND=1491;ID=RND-2_FAMILY-215;SHORTTE=F
Chr_04_case_7_incident	RepeatMasker	Unknown	1855091	1855407	1782	-	.	TSTART=1;TEND=329;ID=RND-1_FAMILY-17;SHORTTE=F
Chr_04_case_7_incident	RepeatMasker	LINE/CRE	1855660	1856011	767	+	.	TSTART=4356;TEND=4708;ID=RND-2_FAMILY-215;SHORTTE=F
Chr_04_case_7_incident	RepeatMasker	Low_complexity	1862008	1862161	39	+	.	TSTART=1;TEND=149;ID=G-RICH;SHORTTE=F
Chr_04_case_7_incident	RepeatMasker	Unknown	1891428	1891851	904	-	.	TSTART=996;TEND=1273;ID=RND-1_FAMILY-35;SHORTTE=F;TEGROUP=CTG_14|RND-1_FAMILY-35|1
Chr_04_case_7_incident	RepeatMasker	Unknown	1891967	1892951	2766	-	.	TSTART=3660;TEND=4168;ID=RND-1_FAMILY-10;SHORTTE=F;TEGROUP=CTG_14|RND-1_FAMILY-10|2
Chr_04_case_7_incident	RepeatMasker	Unknown	1892970	1894237	12312	+	.	TSTART=1;TEND=2001;ID=RND-1_FAMILY-11;SHORTTE=F;TEGROUP=CTG_14|RND-1_FAMILY-11|2
Chr_04_case_7_incident	RepeatMasker	LINE/CRE	1895038	1897251	5614	-	.	TSTART=3587;TEND=5162;ID=RND-2_FAMILY-215;SHORTTE=F;TEGROUP=CTG_14|RND-2_FAMILY-215|2
Chr_04_case_7_incident	RepeatMasker	Unknown	1897252	1897555	2435	+	.	TSTART=119;TEND=423;ID=RND-1_FAMILY-16;SHORTTE=F
Chr_04_case_7_incident	RepeatMasker	LTR/Copia	1897970	1898139	394	-	.	TSTART=4254;TEND=4423;ID=RND-1_FAMILY-29;SHORTTE=F;LTRGROUP=CTG_14_G3
Chr_04_case_7_incident	RepeatMasker	Unknown	1901831	1902282	2471	+	.	TSTART=22;TEND=426;ID=RND-1_FAMILY-16;SHORTTE=F
Chr_04_case_7_incident	RepeatMasker	LINE/CRE	1902283	1905014	5224	-	.	TSTART=3001;TEND=5148;ID=RND-2_FAMILY-215;SHORTTE=F;TEGROUP=CTG_14|RND-2_FAMILY-215|3
Chr_04_case_7_incident	RepeatMasker	LINE/CRE	1905018	1906317	11469	-	.	TSTART=3843;TEND=5148;ID=RND-2_FAMILY-215;SHORTTE=F
Chr_02_case_7_incident	RepeatMasker	LINE/CRE	115	4792	32965	+	.	TSTART=1134;TEND=5347;ID=RND-2_FAMILY-215;SHORTTE=F;TEGROUP=CTG_2|RND-2_FAMILY-215|1
Chr_02_case_7_incident	RepeatMasker	LINE/CRE	4849	5233	2970	+	.	TSTART=1191;TEND=1627;ID=RND-2_FAMILY-215;SHORTTE=F
Chr_02_case_7_incident	RepeatMasker	Unknown	5234	8561	25948	-	.	TSTART=218;TEND=3610;ID=RND-1_FAMILY-28;SHORTTE=F;TEGROUP=CTG_2|RND-1_FAMILY-28|1
Chr_02_case_7_incident	RepeatMasker	Unknown	8625	9146	3436	+	.	TSTART=3580;TEND=4166;ID=RND-1_FAMILY-10;SHORTTE=F
Chr_02_case_7_incident	RepeatMasker	Unknown	9147	11343	15372	-	.	TSTART=599;TEND=2826;ID=RND-1_FAMILY-34;SHORTTE=F
Chr_02_case_7_incident	RepeatMasker	Unknown	11347	11653	955	-	.	TSTART=22;TEND=322;ID=RND-1_FAMILY-17;SHORTTE=F
Chr_02_case_7_incident	RepeatMasker	Unknown	11947	13261	2361	+	.	TSTART=1;TEND=1271;ID=RND-1_FAMILY-35;SHORTTE=F;TEGROUP=CTG_2|RND-1_FAMILY-35|1
Chr_02_case_7_incident	RepeatMasker	Unknown	22590	22762	505	-	.	TSTART=94;TEND=258;ID=RND-1_FAMILY-13;SHORTTE=F
Chr_02_case_7_incident	RepeatMasker	Simple_repeat	38252	38360	20	+	.	TSTART=1;TEND=108;ID=(CTC)N;SHORTTE=F
Chr_02_case_7_incident	RepeatMasker	Unknown	41432	41684	1296	-	.	TSTART=5;TEND=263;ID=RND-1_FAMILY-1;SHORTTE=F
Chr_02_case_7_incident	RepeatMasker	Unknown	57693	57940	1057	+	.	TSTART=1;TEND=257;ID=RND-1_FAMILY-13;SHORTTE=F
Chr_02_case_7_incident	RepeatMasker	Unknown	58235	58472	1577	+	.	TSTART=63;TEND=292;ID=RND-1_FAMILY-13;SHORTTE=F
Chr_02_case_7_incident	RepeatMasker	Unknown	58473	58623	1277	+	.	TSTART=5;TEND=158;ID=RND-1_FAMILY-23;SHORTTE=F
Chr_02_case_7_incident	RepeatMasker	Simple_repeat	64266	64384	114	+	.	TSTART=1;TEND=122;ID=(GAAGAAGAG)N;SHORTTE=F
Chr_02_case_7_incident	RepeatMasker	Unknown	96754	97004	1716	+	.	TSTART=78;TEND=326;ID=RND-1_FAMILY-17;SHORTTE=F
Chr_02_case_7_incident	RepeatMasker	LTR/Gypsy	107510	107634	978	-	.	TSTART=2558;TEND=2688;ID=RND-1_FAMILY-2;SHORTTE=F
Chr_02_case_7_incident	RepeatMasker	Unknown	107635	108030	2061	-	.	TSTART=5;TEND=412;ID=RND-1_FAMILY-1;SHORTTE=F
Chr_02_case_7_incident	RepeatMasker	LINE/CRE	133025	133218	811	-	.	TSTART=812;TEND=993;ID=RND-2_FAMILY-69;SHORTTE=F
Chr_02_case_7_incident	RepeatMasker	LINE/CRE	151767	151909	857	+	.	TSTART=707;TEND=849;ID=RND-2_FAMILY-215;SHORTTE=F
Chr_02_case_7_incident	RepeatMasker	Unknown	152704	152970	2039	-	.	TSTART=54;TEND=322;ID=RND-1_FAMILY-13;SHORTTE=F
Chr_02_case_7_incident	RepeatMasker	Unknown	152972	153176	1129	-	.	TSTART=1;TEND=208;ID=RND-1_FAMILY-5;SHORTTE=F
Chr_02_case_7_incident	RepeatMasker	Simple_repeat	178410	178522	23	+	.	TSTART=1;TEND=109;ID=(CCCCTC)N;SHORTTE=F
Chr_02_case_7_incident	RepeatMasker	Simple_repeat	232714	232843	13	+	.	TSTART=1;TEND=43;ID=(CAA)N;SHORTTE=F;TEGROUP=CTG_2|(CAA)N|1
Chr_02_case_7_incident	RepeatMasker	Simple_repeat	274423	274560	23	+	.	TSTART=1;TEND=132;ID=(TTCTCC)N;SHORTTE=F
Chr_02_case_7_incident	RepeatMasker	Low_complexity	300688	300790	28	+	.	TSTART=1;TEND=103;ID=GA-RICH;SHORTTE=F
Chr_02_case_7_incident	RepeatMasker	DNA/TcMar-Tc1	450941	451175	1591	+	.	TSTART=1;TEND=230;ID=RND-1_FAMILY-9;SHORTTE=F
Chr_02_case_7_incident	RepeatMasker	LINE/CRE	451176	451585	2319	+	.	TSTART=540;TEND=959;ID=RND-2_FAMILY-69;SHORTTE=F
Chr_02_case_7_incident	RepeatMasker	Simple_repeat	461750	461857	28	+	.	TSTART=1;TEND=108;ID=(TCTTCT)N;SHORTTE=F
Chr_02_case_7_incident	RepeatMasker	LINE/CRE	607154	607670	2205	-	.	TSTART=76;TEND=590;ID=RND-2_FAMILY-69;SHORTTE=F
Chr_02_case_7_incident	RepeatMasker	LINE/CRE	630416	630696	737	+	.	TSTART=2;TEND=277;ID=RND-2_FAMILY-69;SHORTTE=F
Chr_02_case_7_incident	RepeatMasker	DNA/TcMar-Tc1	657808	658346	343	+	.	TSTART=655;TEND=1170;ID=RND-1_FAMILY-9;SHORTTE=F
Chr_02_case_7_incident	RepeatMasker	DNA/TcMar-Fot1	669444	670241	1712	+	.	TSTART=4;TEND=1838;ID=RND-1_FAMILY-14;SHORTTE=F;TEGROUP=CTG_2|RND-1_FAMILY-14|1
Chr_02_case_7_incident	RepeatMasker	DNA/TcMar-Tc1	729253	730603	11740	-	.	TSTART=4;TEND=1355;ID=RND-1_FAMILY-9;SHORTTE=F
Chr_02_case_7_incident	RepeatMasker	Unknown	812403	812664	907	-	.	TSTART=81;TEND=374;ID=RND-1_FAMILY-16;SHORTTE=F
Chr_02_case_7_incident	RepeatMasker	Unknown	813099	813255	1362	-	.	TSTART=5;TEND=163;ID=RND-1_FAMILY-23;SHORTTE=F
Chr_02_case_7_incident	RepeatMasker	Unknown	820080	820496	914	-	.	TSTART=336;TEND=751;ID=RND-1_FAMILY-15;SHORTTE=F
Chr_02_case_7_incident	RepeatMasker	Unknown	832995	833529	4799	+	.	TSTART=3;TEND=542;ID=RND-1_FAMILY-19;SHORTTE=F
Chr_02_case_7_incident	RepeatMasker	Unknown	852030	852261	837	-	.	TSTART=464;TEND=686;ID=RND-1_FAMILY-15;SHORTTE=F
Chr_02_case_7_incident	RepeatMasker	Low_complexity	854379	854630	40	+	.	TSTART=1;TEND=240;ID=G-RICH;SHORTTE=F
Chr_02_case_7_incident	RepeatMasker	LTR/Gypsy	865659	865864	497	+	.	TSTART=2914;TEND=3100;ID=RND-1_FAMILY-31;SHORTTE=F
Chr_02_case_7_incident	RepeatMasker	LTR/Gypsy	876630	877972	4844	-	.	TSTART=1651;TEND=3051;ID=RND-2_FAMILY-407;SHORTTE=F
Chr_02_case_7_incident	RepeatMasker	LTR/Gypsy	878124	878528	1412	-	.	TSTART=1261;TEND=1656;ID=RND-2_FAMILY-407;SHORTTE=F
Chr_02_case_7_incident	RepeatMasker	LTR/Gypsy	878652	880587	12996	-	.	TSTART=394;TEND=2339;ID=RND-1_FAMILY-8;SHORTTE=F
Chr_02_case_7_incident	RepeatMasker	LTR/Gypsy	880588	882352	14699	+	.	TSTART=139;TEND=1954;ID=RND-1_FAMILY-21;SHORTTE=F
Chr_02_case_7_incident	RepeatMasker	Unknown	882353	882493	987	+	.	TSTART=1;TEND=158;ID=RND-1_FAMILY-23;SHORTTE=F
Chr_02_case_7_incident	RepeatMasker	LTR/Gypsy	883111	883442	2833	+	.	TSTART=5;TEND=337;ID=RND-2_FAMILY-407;SHORTTE=F;LTRGROUP=CTG_2_G1
Chr_02_case_7_incident	RepeatMasker	Unknown	887709	887854	968	+	.	TSTART=1;TEND=162;ID=RND-1_FAMILY-23;SHORTTE=F
Chr_02_case_7_incident	RepeatMasker	LTR/Gypsy	887855	889560	14328	+	.	TSTART=4097;TEND=5804;ID=RND-1_FAMILY-2;SHORTTE=F
Chr_02_case_7_incident	RepeatMasker	Unknown	889985	890543	4918	+	.	TSTART=11;TEND=569;ID=RND-1_FAMILY-3;SHORTTE=F
Chr_02_case_7_incident	RepeatMasker	LTR/Gypsy	891612	892107	4143	-	.	TSTART=3;TEND=495;ID=RND-1_FAMILY-0;SHORTTE=F
Chr_02_case_7_incident	RepeatMasker	LTR/Gypsy	892108	893925	1935	+	.	TSTART=49;TEND=2668;ID=RND-1_FAMILY-7;SHORTTE=F;TEGROUP=CTG_2|RND-1_FAMILY-7|1
Chr_02_case_7_incident	RepeatMasker	LTR/Gypsy	893926	894340	2332	-	.	TSTART=1;TEND=495;ID=RND-1_FAMILY-0;SHORTTE=F
Chr_02_case_7_incident	RepeatMasker	Unknown	895734	896242	3480	-	.	TSTART=389;TEND=855;ID=RND-1_FAMILY-32;SHORTTE=F;TEGROUP=CTG_2|RND-1_FAMILY-32|1
Chr_02_case_7_incident	RepeatMasker	Unknown	896243	896470	3240	-	.	TSTART=1;TEND=443;ID=RND-1_FAMILY-32;SHORTTE=F
Chr_02_case_7_incident	RepeatMasker	Unknown	897068	897229	1029	-	.	TSTART=120;TEND=284;ID=RND-1_FAMILY-24;SHORTTE=F
Chr_02_case_7_incident	RepeatMasker	Unknown	897233	897566	2154	-	.	TSTART=73;TEND=412;ID=RND-1_FAMILY-1;SHORTTE=F
Chr_02_case_7_incident	RepeatMasker	LTR/Gypsy	897567	897960	2970	-	.	TSTART=67;TEND=538;ID=RND-1_FAMILY-21;SHORTTE=F
Chr_02_case_7_incident	RepeatMasker	Unknown	897961	898323	2791	-	.	TSTART=2;TEND=373;ID=RND-1_FAMILY-5;SHORTTE=F
Chr_02_case_7_incident	RepeatMasker	LTR/Gypsy	898327	898490	664	+	.	TSTART=205;TEND=362;ID=RND-1_FAMILY-8;SHORTTE=F
Chr_02_case_7_incident	RepeatMasker	LINE/CRE	908356	908765	2041	-	.	TSTART=35;TEND=447;ID=RND-2_FAMILY-69;SHORTTE=F
Chr_02_case_7_incident	RepeatMasker	Unknown	1083704	1083861	1300	+	.	TSTART=5;TEND=163;ID=RND-1_FAMILY-23;SHORTTE=F
Chr_02_case_7_incident	RepeatMasker	Simple_repeat	1083909	1084048	157	+	.	TSTART=1;TEND=140;ID=(TTAT)N;SHORTTE=F
Chr_02_case_7_incident	RepeatMasker	Unknown	1084049	1084285	1579	+	.	TSTART=89;TEND=330;ID=RND-1_FAMILY-17;SHORTTE=F
Chr_02_case_7_incident	RepeatMasker	Simple_repeat	1156005	1156130	26	+	.	TSTART=1;TEND=126;ID=(TTCTC)N;SHORTTE=F
Chr_02_case_7_incident	RepeatMasker	DNA/Zisupton	1213780	1215637	518	-	.	TSTART=4024;TEND=6381;ID=RND-1_FAMILY-20;SHORTTE=F;TEGROUP=CTG_2|RND-1_FAMILY-20|1
Chr_02_case_7_incident	RepeatMasker	Unknown	1215638	1215791	1296	+	.	TSTART=2;TEND=158;ID=RND-1_FAMILY-23;SHORTTE=F
Chr_02_case_7_incident	RepeatMasker	DNA/Zisupton	1215791	1217270	8390	-	.	TSTART=2;TEND=4029;ID=RND-1_FAMILY-20;SHORTTE=F;TEGROUP=CTG_2|RND-1_FAMILY-20|2
Chr_02_case_7_incident	RepeatMasker	Unknown	1217696	1217971	1979	-	.	TSTART=152;TEND=423;ID=RND-1_FAMILY-16;SHORTTE=F
Chr_02_case_7_incident	RepeatMasker	Unknown	1218209	1218347	339	-	.	TSTART=624;TEND=751;ID=RND-1_FAMILY-15;SHORTTE=F
Chr_02_case_7_incident	RepeatMasker	Low_complexity	1306870	1307045	16	+	.	TSTART=1;TEND=44;ID=G-RICH;SHORTTE=F;TEGROUP=CTG_2|G-RICH|1
Chr_02_case_7_incident	RepeatMasker	LTR/Gypsy	1319287	1319659	2026	-	.	TSTART=1;TEND=399;ID=RND-1_FAMILY-8;SHORTTE=F
Chr_02_case_7_incident	RepeatMasker	LINE/CRE	1383216	1383443	471	-	.	TSTART=937;TEND=1148;ID=RND-2_FAMILY-69;SHORTTE=F
Chr_02_case_7_incident	RepeatMasker	Unknown	1407440	1407546	227	-	.	TSTART=462;TEND=568;ID=RND-1_FAMILY-26;SHORTTE=F
Chr_02_case_7_incident	RepeatMasker	DNA/Zisupton	1521301	1531401	90697	+	.	TSTART=1;TEND=10100;ID=RND-1_FAMILY-18;SHORTTE=F
Chr_02_case_7_incident	RepeatMasker	Low_complexity	1586993	1587096	13	+	.	TSTART=1;TEND=99;ID=GA-RICH;SHORTTE=F
Chr_02_case_7_incident	RepeatMasker	Simple_repeat	1641166	1641289	51	+	.	TSTART=1;TEND=124;ID=(GATGAG)N;SHORTTE=F
Chr_02_case_7_incident	RepeatMasker	Simple_repeat	1663584	1663719	40	+	.	TSTART=1;TEND=132;ID=(CTT)N;SHORTTE=F
Chr_02_case_7_incident	RepeatMasker	Unknown	1879625	1879929	2381	+	.	TSTART=119;TEND=424;ID=RND-1_FAMILY-16;SHORTTE=F
Chr_02_case_7_incident	RepeatMasker	Unknown	1882634	1882799	951	-	.	TSTART=402;TEND=584;ID=RND-1_FAMILY-24;SHORTTE=F
Chr_02_case_7_incident	RepeatMasker	Unknown	1966977	1967333	1449	+	.	TSTART=6;TEND=401;ID=RND-1_FAMILY-1;SHORTTE=F
Chr_02_case_7_incident	RepeatMasker	Unknown	1993281	1993691	2507	+	.	TSTART=1;TEND=412;ID=RND-1_FAMILY-1;SHORTTE=F
Chr_02_case_7_incident	RepeatMasker	LINE/CRE	2006645	2008051	9386	+	.	TSTART=36;TEND=1492;ID=RND-2_FAMILY-215;SHORTTE=F
Chr_02_case_7_incident	RepeatMasker	Unknown	2010435	2010647	848	-	.	TSTART=1027;TEND=1239;ID=RND-1_FAMILY-35;SHORTTE=F
Chr_02_case_7_incident	RepeatMasker	Unknown	2010917	2011194	498	-	.	TSTART=638;TEND=893;ID=RND-1_FAMILY-35;SHORTTE=F
Chr_02_case_7_incident	RepeatMasker	LTR/Copia	2011266	2011608	1173	-	.	TSTART=382;TEND=879;ID=RND-1_FAMILY-30;SHORTTE=F
Chr_02_case_7_incident	RepeatMasker	LTR/Gypsy	2011609	2011971	3677	-	.	TSTART=2142;TEND=2687;ID=RND-1_FAMILY-2;SHORTTE=F
Chr_02_case_7_incident	RepeatMasker	LTR/Copia	2011972	2012479	3302	-	.	TSTART=1;TEND=595;ID=RND-1_FAMILY-30;SHORTTE=F
Chr_02_case_7_incident	RepeatMasker	Unknown	2013123	2013589	2905	+	.	TSTART=1;TEND=465;ID=RND-1_FAMILY-11;SHORTTE=F
Chr_02_case_7_incident	RepeatMasker	Unknown	2013645	2013913	2141	-	.	TSTART=2855;TEND=3123;ID=RND-1_FAMILY-10;SHORTTE=F
Chr_02_case_7_incident	RepeatMasker	LINE/CRE	2013913	2017478	4408	-	.	TSTART=129;TEND=5347;ID=RND-2_FAMILY-215;SHORTTE=F;TEGROUP=CTG_2|RND-2_FAMILY-215|2
Chr_02_case_7_incident	RepeatMasker	Unknown	2016703	2016840	1119	-	.	TSTART=67;TEND=204;ID=RND-1_FAMILY-10;SHORTTE=F
Chr_02_case_7_incident	RepeatMasker	LINE/CRE	2016842	2018938	18566	-	.	TSTART=3039;TEND=5141;ID=RND-2_FAMILY-215;SHORTTE=F
Chr_02_case_7_incident	RepeatMasker	LINE/CRE	2020430	2021844	12466	-	.	TSTART=71;TEND=1493;ID=RND-2_FAMILY-215;SHORTTE=F
Chr_02_case_7_incident	RepeatMasker	LINE/CRE	2021964	2025385	29880	-	.	TSTART=1549;TEND=5039;ID=RND-2_FAMILY-215;SHORTTE=F
Chr_02_case_7_incident	RepeatMasker	LINE/CRE	2025421	2027009	14338	-	.	TSTART=3448;TEND=5039;ID=RND-2_FAMILY-215;SHORTTE=F
Chr_02_case_7_incident	RepeatMasker	LINE/CRE	2027010	2027442	3708	-	.	TSTART=4712;TEND=5153;ID=RND-2_FAMILY-215;SHORTTE=F
Chr_02_case_7_incident	RepeatMasker	LINE/CRE	2027456	2027766	2393	-	.	TSTART=1208;TEND=1516;ID=RND-2_FAMILY-215;SHORTTE=F
Chr_03_case_7_incident	RepeatMasker	LINE/CRE	124	1366	2094	+	.	TSTART=1516;TEND=5148;ID=RND-2_FAMILY-215;SHORTTE=F;TEGROUP=CTG_3|RND-2_FAMILY-215|1
Chr_03_case_7_incident	RepeatMasker	LINE/CRE	1432	4269	21827	+	.	TSTART=2178;TEND=5148;ID=RND-2_FAMILY-215;SHORTTE=F
Chr_03_case_7_incident	RepeatMasker	LINE/CRE	4272	6408	17861	+	.	TSTART=3006;TEND=5148;ID=RND-2_FAMILY-215;SHORTTE=F
Chr_03_case_7_incident	RepeatMasker	LINE/CRE	6410	7016	4880	+	.	TSTART=4537;TEND=5155;ID=RND-2_FAMILY-215;SHORTTE=F
Chr_03_case_7_incident	RepeatMasker	LINE/CRE	7017	9274	18766	+	.	TSTART=2883;TEND=5155;ID=RND-2_FAMILY-215;SHORTTE=F
Chr_03_case_7_incident	RepeatMasker	LINE/CRE	9275	9557	2357	+	.	TSTART=1892;TEND=2178;ID=RND-2_FAMILY-215;SHORTTE=F
Chr_03_case_7_incident	RepeatMasker	LINE/CRE	9623	12586	24515	+	.	TSTART=2178;TEND=5155;ID=RND-2_FAMILY-215;SHORTTE=F
Chr_03_case_7_incident	RepeatMasker	LINE/CRE	12587	12869	2357	+	.	TSTART=1892;TEND=2178;ID=RND-2_FAMILY-215;SHORTTE=F
Chr_03_case_7_incident	RepeatMasker	LINE/CRE	12935	26321	29391	+	.	TSTART=1516;TEND=5155;ID=RND-2_FAMILY-215;SHORTTE=F
Chr_03_case_7_incident	RepeatMasker	LINE/CRE	26322	26604	2357	+	.	TSTART=1892;TEND=2178;ID=RND-2_FAMILY-215;SHORTTE=F
Chr_03_case_7_incident	RepeatMasker	LINE/CRE	26670	33110	29431	+	.	TSTART=1516;TEND=5148;ID=RND-2_FAMILY-215;SHORTTE=F
Chr_03_case_7_incident	RepeatMasker	LINE/CRE	33119	33674	4459	+	.	TSTART=4588;TEND=5148;ID=RND-2_FAMILY-215;SHORTTE=F
Chr_03_case_7_incident	RepeatMasker	Unknown	33675	35136	11481	-	.	TSTART=474;TEND=1959;ID=RND-1_FAMILY-11;SHORTTE=F;TEGROUP=CTG_3|RND-1_FAMILY-11|1
Chr_03_case_7_incident	RepeatMasker	Unknown	35192	35710	3282	+	.	TSTART=3581;TEND=4168;ID=RND-1_FAMILY-10;SHORTTE=F
Chr_03_case_7_incident	RepeatMasker	Unknown	36373	36718	940	+	.	TSTART=870;TEND=1210;ID=RND-1_FAMILY-35;SHORTTE=F
Chr_03_case_7_incident	RepeatMasker	Unknown	43046	43443	2027	+	.	TSTART=3;TEND=412;ID=RND-1_FAMILY-1;SHORTTE=F
Chr_03_case_7_incident	RepeatMasker	Unknown	56905	57302	1219	+	.	TSTART=6;TEND=412;ID=RND-1_FAMILY-1;SHORTTE=F
Chr_03_case_7_incident	RepeatMasker	Unknown	59265	59606	2264	-	.	TSTART=73;TEND=414;ID=RND-1_FAMILY-1;SHORTTE=F
Chr_03_case_7_incident	RepeatMasker	Unknown	61067	62386	8871	+	.	TSTART=1;TEND=1272;ID=RND-1_FAMILY-35;SHORTTE=F
Chr_03_case_7_incident	RepeatMasker	LINE/CRE	76405	76870	595	+	.	TSTART=4517;TEND=4981;ID=RND-2_FAMILY-215;SHORTTE=F
Chr_03_case_7_incident	RepeatMasker	LTR/Copia	98971	99125	981	+	.	TSTART=1;TEND=180;ID=RND-1_FAMILY-30;SHORTTE=F
Chr_03_case_7_incident	RepeatMasker	DNA/Zisupton	102975	103366	1152	-	.	TSTART=5801;TEND=6200;ID=RND-1_FAMILY-20;SHORTTE=F
Chr_03_case_7_incident	RepeatMasker	Unknown	127146	127294	546	+	.	TSTART=5;TEND=155;ID=RND-1_FAMILY-1;SHORTTE=F
Chr_03_case_7_incident	RepeatMasker	DNA/TcMar-Fot1	127989	128232	2039	+	.	TSTART=870;TEND=1112;ID=RND-1_FAMILY-14;SHORTTE=F
Chr_03_case_7_incident	RepeatMasker	LINE/CRE	128610	128747	265	+	.	TSTART=1197;TEND=1334;ID=RND-2_FAMILY-215;SHORTTE=F
Chr_03_case_7_incident	RepeatMasker	LTR/Copia	128897	129075	1472	+	.	TSTART=3;TEND=182;ID=RND-1_FAMILY-30;SHORTTE=F
Chr_03_case_7_incident	RepeatMasker	DNA/TcMar-Fot1	129076	129584	4279	+	.	TSTART=1329;TEND=1837;ID=RND-1_FAMILY-14;SHORTTE=F
Chr_03_case_7_incident	RepeatMasker	Low_complexity	147470	147584	19	+	.	TSTART=1;TEND=115;ID=GA-RICH;SHORTTE=F
Chr_03_case_7_incident	RepeatMasker	DNA/Zisupton	162877	163037	337	+	.	TSTART=6988;TEND=7148;ID=RND-1_FAMILY-18;SHORTTE=F
Chr_03_case_7_incident	RepeatMasker	Low_complexity	185317	185503	20	+	.	TSTART=1;TEND=52;ID=G-RICH;SHORTTE=F;TEGROUP=CTG_3|G-RICH|1
Chr_03_case_7_incident	RepeatMasker	LINE/CRE	221814	222110	709	+	.	TSTART=932;TEND=1255;ID=RND-2_FAMILY-69;SHORTTE=F
Chr_03_case_7_incident	RepeatMasker	LTR/Gypsy	239037	239298	1697	+	.	TSTART=2448;TEND=2687;ID=RND-1_FAMILY-2;SHORTTE=F
Chr_03_case_7_incident	RepeatMasker	DNA/TcMar-Fot1	245612	247079	9573	-	.	TSTART=384;TEND=1838;ID=RND-1_FAMILY-14;SHORTTE=F
Chr_03_case_7_incident	RepeatMasker	LTR/Gypsy	249857	250330	3174	+	.	TSTART=2137;TEND=2688;ID=RND-1_FAMILY-2;SHORTTE=F
Chr_03_case_7_incident	RepeatMasker	Unknown	257756	258062	993	-	.	TSTART=278;TEND=616;ID=RND-1_FAMILY-24;SHORTTE=F
Chr_03_case_7_incident	RepeatMasker	Simple_repeat	277190	277372	213	+	.	TSTART=1;TEND=183;ID=(TTTA)N;SHORTTE=F
Chr_03_case_7_incident	RepeatMasker	Unknown	299615	299809	616	-	.	TSTART=445;TEND=644;ID=RND-1_FAMILY-15;SHORTTE=F
Chr_03_case_7_incident	RepeatMasker	Unknown	307078	307288	532	+	.	TSTART=563;TEND=747;ID=RND-1_FAMILY-15;SHORTTE=F
Chr_03_case_7_incident	RepeatMasker	LTR/Gypsy	312931	313127	1023	+	.	TSTART=4294;TEND=4491;ID=RND-1_FAMILY-0;SHORTTE=F
Chr_03_case_7_incident	RepeatMasker	LINE/CRE	316107	316258	449	-	.	TSTART=1012;TEND=1160;ID=RND-2_FAMILY-69;SHORTTE=F
Chr_03_case_7_incident	RepeatMasker	LINE/CRE	320261	321520	7623	-	.	TSTART=1;TEND=1256;ID=RND-2_FAMILY-69;SHORTTE=F
Chr_03_case_7_incident	RepeatMasker	LINE/CRE	321582	322154	679	-	.	TSTART=3168;TEND=3746;ID=RND-2_FAMILY-215;SHORTTE=F
Chr_03_case_7_incident	RepeatMasker	Unknown	366531	366651	272	+	.	TSTART=56;TEND=172;ID=RND-1_FAMILY-13;SHORTTE=F
Chr_03_case_7_incident	RepeatMasker	Unknown	483365	483740	2534	+	.	TSTART=1;TEND=378;ID=RND-1_FAMILY-24;SHORTTE=F
Chr_03_case_7_incident	RepeatMasker	LINE/CRE	484217	484353	558	-	.	TSTART=1052;TEND=1188;ID=RND-2_FAMILY-215;SHORTTE=F
Chr_03_case_7_incident	RepeatMasker	LINE/CRE	507073	507990	2410	+	.	TSTART=2;TEND=1146;ID=RND-2_FAMILY-69;SHORTTE=F;TEGROUP=CTG_3|RND-2_FAMILY-69|1
Chr_03_case_7_incident	RepeatMasker	Unknown	507990	508118	564	-	.	TSTART=621;TEND=752;ID=RND-1_FAMILY-15;SHORTTE=F
Chr_03_case_7_incident	RepeatMasker	Unknown	520825	522081	9803	-	.	TSTART=354;TEND=1605;ID=RND-1_FAMILY-33;SHORTTE=F
Chr_03_case_7_incident	RepeatMasker	Unknown	522296	523848	11925	-	.	TSTART=1;TEND=1586;ID=RND-1_FAMILY-32;SHORTTE=F
Chr_03_case_7_incident	RepeatMasker	Unknown	622449	622953	4280	+	.	TSTART=36;TEND=541;ID=RND-1_FAMILY-19;SHORTTE=F
Chr_03_case_7_incident	RepeatMasker	LINE/CRE	625498	625729	1797	+	.	TSTART=759;TEND=992;ID=RND-2_FAMILY-215;SHORTTE=F
Chr_03_case_7_incident	RepeatMasker	LTR/Copia	625730	625904	1450	+	.	TSTART=3;TEND=178;ID=RND-1_FAMILY-30;SHORTTE=F
Chr_03_case_7_incident	RepeatMasker	LINE/CRE	625904	626054	974	+	.	TSTART=988;TEND=1139;ID=RND-2_FAMILY-215;SHORTTE=F
Chr_03_case_7_incident	RepeatMasker	Unknown	626102	626268	358	+	.	TSTART=43;TEND=216;ID=RND-1_FAMILY-10;SHORTTE=F
Chr_03_case_7_incident	RepeatMasker	LTR/Gypsy	626540	626793	1583	+	.	TSTART=3182;TEND=3434;ID=RND-2_FAMILY-407;SHORTTE=F
Chr_03_case_7_incident	RepeatMasker	LTR/Gypsy	627073	627192	785	+	.	TSTART=3413;TEND=3534;ID=RND-2_FAMILY-407;SHORTTE=F
Chr_03_case_7_incident	RepeatMasker	LINE/CRE	698186	698543	361	+	.	TSTART=800;TEND=1142;ID=RND-2_FAMILY-69;SHORTTE=F
Chr_03_case_7_incident	RepeatMasker	LINE/CRE	736630	736818	369	-	.	TSTART=1061;TEND=1256;ID=RND-2_FAMILY-69;SHORTTE=F
Chr_03_case_7_incident	RepeatMasker	LTR/Gypsy	736925	737873	6764	-	.	TSTART=2829;TEND=3773;ID=RND-1_FAMILY-0;SHORTTE=F
Chr_03_case_7_incident	RepeatMasker	DNA/TcMar-Tc1	740013	741358	11070	+	.	TSTART=1;TEND=1352;ID=RND-1_FAMILY-9;SHORTTE=F
Chr_03_case_7_incident	RepeatMasker	Unknown	754437	754974	4456	+	.	TSTART=1;TEND=540;ID=RND-1_FAMILY-19;SHORTTE=F
Chr_03_case_7_incident	RepeatMasker	Simple_repeat	800305	800409	26	+	.	TSTART=1;TEND=105;ID=(CTTCTT)N;SHORTTE=F
Chr_03_case_7_incident	RepeatMasker	Unknown	867258	871039	31191	-	.	TSTART=1;TEND=3814;ID=RND-1_FAMILY-34;SHORTTE=F
Chr_03_case_7_incident	RepeatMasker	Unknown	871848	872094	1938	+	.	TSTART=2;TEND=250;ID=RND-1_FAMILY-5;SHORTTE=F
Chr_03_case_7_incident	RepeatMasker	DNA/TcMar-Tc1	875763	876073	1643	-	.	TSTART=1049;TEND=1346;ID=RND-1_FAMILY-9;SHORTTE=F
Chr_03_case_7_incident	RepeatMasker	LINE/CRE	1036068	1036235	649	+	.	TSTART=912;TEND=1069;ID=RND-2_FAMILY-69;SHORTTE=F
Chr_03_case_7_incident	RepeatMasker	Simple_repeat	1053245	1053376	19	+	.	TSTART=1;TEND=129;ID=(CTCCTT)N;SHORTTE=F
Chr_03_case_7_incident	RepeatMasker	LTR/Gypsy	1073693	1074230	4814	+	.	TSTART=1;TEND=538;ID=RND-1_FAMILY-21;SHORTTE=F
Chr_03_case_7_incident	RepeatMasker	Unknown	1091621	1092416	2924	-	.	TSTART=317;TEND=752;ID=RND-1_FAMILY-15;SHORTTE=F;TEGROUP=CTG_3|RND-1_FAMILY-15|1
Chr_03_case_7_incident	RepeatMasker	DNA/Zisupton	1343726	1350141	57667	+	.	TSTART=1;TEND=6416;ID=RND-1_FAMILY-20;SHORTTE=F
Chr_03_case_7_incident	RepeatMasker	Unknown	1407079	1407619	4253	+	.	TSTART=1;TEND=541;ID=RND-1_FAMILY-19;SHORTTE=F
Chr_03_case_7_incident	RepeatMasker	Simple_repeat	1553511	1553615	78	+	.	TSTART=1;TEND=105;ID=(GATGAG)N;SHORTTE=F
Chr_03_case_7_incident	RepeatMasker	DNA/TcMar-Fot1	1608447	1609503	8591	-	.	TSTART=705;TEND=1762;ID=RND-1_FAMILY-14;SHORTTE=F
Chr_03_case_7_incident	RepeatMasker	LTR/Gypsy	1609504	1611031	12037	+	.	TSTART=139;TEND=2277;ID=RND-1_FAMILY-21;SHORTTE=F
Chr_03_case_7_incident	RepeatMasker	LTR/Gypsy	1611032	1611519	2276	+	.	TSTART=3;TEND=495;ID=RND-1_FAMILY-0;SHORTTE=F
Chr_03_case_7_incident	RepeatMasker	LTR/Gypsy	1611531	1613507	5486	-	.	TSTART=629;TEND=2605;ID=RND-1_FAMILY-7;SHORTTE=F
Chr_03_case_7_incident	RepeatMasker	LTR/Gypsy	1613721	1614297	5885	+	.	TSTART=2;TEND=800;ID=RND-2_FAMILY-407;SHORTTE=F;TEGROUP=CTG_3|RND-2_FAMILY-407|1
Chr_03_case_7_incident	RepeatMasker	LTR/Gypsy	1614519	1614867	3973	-	.	TSTART=4;TEND=497;ID=RND-1_FAMILY-0;SHORTTE=F;TEGROUP=CTG_3|RND-1_FAMILY-0|1
Chr_03_case_7_incident	RepeatMasker	LTR/Gypsy	1615018	1615611	1783	+	.	TSTART=2469;TEND=3045;ID=RND-1_FAMILY-7;SHORTTE=F
Chr_03_case_7_incident	RepeatMasker	LTR/Gypsy	1615641	1616099	3730	-	.	TSTART=278;TEND=736;ID=RND-1_FAMILY-25;SHORTTE=F
Chr_03_case_7_incident	RepeatMasker	LTR/Gypsy	1616100	1622390	34239	-	.	TSTART=1;TEND=5741;ID=RND-1_FAMILY-0;SHORTTE=F;LTRGROUP=CTG_3_G4
Chr_03_case_7_incident	RepeatMasker	LTR/Gypsy	1622391	1622514	1950	-	.	TSTART=1504;TEND=1728;ID=RND-1_FAMILY-31;SHORTTE=F
Chr_03_case_7_incident	RepeatMasker	LTR/Gypsy	1622515	1622642	1433	+	.	TSTART=4111;TEND=4343;ID=RND-1_FAMILY-22;SHORTTE=F
Chr_03_case_7_incident	RepeatMasker	LTR/Copia	1624225	1629329	43637	-	.	TSTART=1;TEND=5021;ID=RND-1_FAMILY-29;SHORTTE=F;LTRGROUP=CTG_3_G5
Chr_03_case_7_incident	RepeatMasker	LTR/Gypsy	1629669	1630212	2235	-	.	TSTART=2300;TEND=3205;ID=RND-1_FAMILY-7;SHORTTE=F
Chr_03_case_7_incident	RepeatMasker	LTR/Gypsy	1630213	1636904	1451	-	.	TSTART=3;TEND=6143;ID=RND-2_FAMILY-407;SHORTTE=F;TEGROUP=CTG_3|RND-2_FAMILY-407|2
Chr_03_case_7_incident	RepeatMasker	LTR/Gypsy	1637101	1639833	15264	-	.	TSTART=236;TEND=3062;ID=RND-1_FAMILY-25;SHORTTE=F
Chr_03_case_7_incident	RepeatMasker	LTR/Gypsy	1639834	1646157	34211	-	.	TSTART=1;TEND=5741;ID=RND-1_FAMILY-0;SHORTTE=F;LTRGROUP=CTG_3_G7
Chr_03_case_7_incident	RepeatMasker	LTR/Gypsy	1646158	1646572	3425	-	.	TSTART=1496;TEND=1913;ID=RND-1_FAMILY-31;SHORTTE=F
Chr_03_case_7_incident	RepeatMasker	LTR/Gypsy	1646573	1646705	1129	+	.	TSTART=5248;TEND=5384;ID=RND-1_FAMILY-2;SHORTTE=F
Chr_03_case_7_incident	RepeatMasker	LTR/Gypsy	1646706	1647306	4578	+	.	TSTART=1;TEND=572;ID=RND-1_FAMILY-6;SHORTTE=F
Chr_03_case_7_incident	RepeatMasker	LTR/Gypsy	1647307	1647731	3455	+	.	TSTART=5381;TEND=5804;ID=RND-1_FAMILY-2;SHORTTE=F
Chr_03_case_7_incident	RepeatMasker	LTR/Gypsy	1649118	1650993	10743	-	.	TSTART=394;TEND=2740;ID=RND-1_FAMILY-8;SHORTTE=F;TEGROUP=CTG_3|RND-1_FAMILY-8|1
Chr_03_case_7_incident	RepeatMasker	LTR/Gypsy	1650994	1651360	3123	+	.	TSTART=2288;TEND=2692;ID=RND-1_FAMILY-2;SHORTTE=F
Chr_03_case_7_incident	RepeatMasker	LTR/Gypsy	1651361	1651500	1134	-	.	TSTART=4797;TEND=4939;ID=RND-1_FAMILY-0;SHORTTE=F
Chr_03_case_7_incident	RepeatMasker	LTR/Copia	1651501	1652240	5138	-	.	TSTART=4203;TEND=5019;ID=RND-1_FAMILY-29;SHORTTE=F
Chr_03_case_7_incident	RepeatMasker	LTR/Gypsy	1652313	1652507	248	+	.	TSTART=5043;TEND=5301;ID=RND-1_FAMILY-7;SHORTTE=T;TEGROUP=CTG_3|RND-1_FAMILY-7|1
Chr_03_case_7_incident	RepeatMasker	LTR/Gypsy	1652628	1653625	3409	-	.	TSTART=933;TEND=1557;ID=RND-2_FAMILY-407;SHORTTE=F;TEGROUP=CTG_3|RND-2_FAMILY-407|3
Chr_03_case_7_incident	RepeatMasker	LTR/Gypsy	1655173	1655430	603	-	.	TSTART=1574;TEND=1835;ID=RND-1_FAMILY-8;SHORTTE=F
Chr_03_case_7_incident	RepeatMasker	LINE/CRE	1693014	1693603	1940	+	.	TSTART=644;TEND=1250;ID=RND-2_FAMILY-69;SHORTTE=F
Chr_03_case_7_incident	RepeatMasker	Unknown	1704124	1704523	2572	-	.	TSTART=5;TEND=412;ID=RND-1_FAMILY-1;SHORTTE=F
Chr_03_case_7_incident	RepeatMasker	LINE/CRE	1708725	1709352	479	+	.	TSTART=3168;TEND=3801;ID=RND-2_FAMILY-215;SHORTTE=F
Chr_03_case_7_incident	RepeatMasker	Simple_repeat	1812542	1812720	150	+	.	TSTART=1;TEND=185;ID=(TCTTGT)N;SHORTTE=F
Chr_03_case_7_incident	RepeatMasker	Unknown	1815080	1815386	2432	+	.	TSTART=116;TEND=424;ID=RND-1_FAMILY-16;SHORTTE=F
Chr_03_case_7_incident	RepeatMasker	DNA/TcMar-Fot1	1855995	1856413	2340	-	.	TSTART=1018;TEND=1525;ID=RND-1_FAMILY-14;SHORTTE=F
Chr_03_case_7_incident	RepeatMasker	Unknown	1859888	1860505	4426	+	.	TSTART=1;TEND=618;ID=RND-1_FAMILY-24;SHORTTE=F
Chr_03_case_7_incident	RepeatMasker	Unknown	1869438	1869837	2623	+	.	TSTART=2;TEND=413;ID=RND-1_FAMILY-1;SHORTTE=F
Chr_03_case_7_incident	RepeatMasker	Unknown	1871133	1871531	309	+	.	TSTART=1823;TEND=2197;ID=RND-1_FAMILY-28;SHORTTE=T;TEGROUP=CTG_3|RND-1_FAMILY-28|1
Chr_03_case_7_incident	RepeatMasker	Unknown	1876038	1876288	2034	+	.	TSTART=56;TEND=311;ID=RND-1_FAMILY-13;SHORTTE=F
Chr_03_case_7_incident	RepeatMasker	Unknown	1876327	1876689	1576	-	.	TSTART=13;TEND=413;ID=RND-1_FAMILY-1;SHORTTE=F;TEGROUP=CTG_3|RND-1_FAMILY-1|1
Chr_03_case_7_incident	RepeatMasker	Unknown	1877102	1877508	280	+	.	TSTART=1;TEND=412;ID=RND-1_FAMILY-1;SHORTTE=F
Chr_03_case_7_incident	RepeatMasker	LTR/Gypsy	1881963	1882074	1168	+	.	TSTART=2141;TEND=2277;ID=RND-1_FAMILY-2;SHORTTE=F
Chr_03_case_7_incident	RepeatMasker	Unknown	1885065	1885268	561	+	.	TSTART=1603;TEND=1806;ID=RND-1_FAMILY-33;SHORTTE=F
Chr_03_case_7_incident	RepeatMasker	LINE/CRE	1886629	1895768	22157	-	.	TSTART=71;TEND=5342;ID=RND-2_FAMILY-215;SHORTTE=F;TEGROUP=CTG_3|RND-2_FAMILY-215|2
Chr_03_case_7_incident	RepeatMasker	LINE/CRE	1895771	1898271	22098	-	.	TSTART=2639;TEND=5148;ID=RND-2_FAMILY-215;SHORTTE=F
Chr_03_case_7_incident	RepeatMasker	Unknown	1898272	1898382	902	+	.	TSTART=3534;TEND=3647;ID=RND-1_FAMILY-28;SHORTTE=F
Chr_03_case_7_incident	RepeatMasker	LINE/CRE	1898383	1903147	18336	-	.	TSTART=1516;TEND=5153;ID=RND-2_FAMILY-215;SHORTTE=F
Chr_03_case_7_incident	RepeatMasker	LINE/CRE	1903156	1903381	1837	-	.	TSTART=4916;TEND=5148;ID=RND-2_FAMILY-215;SHORTTE=F
Chr_05_case_7_incident	RepeatMasker	LINE/CRE	100	1481	8231	+	.	TSTART=552;TEND=1622;ID=RND-2_FAMILY-215;SHORTTE=F;TEGROUP=CTG_4|RND-2_FAMILY-215|1
Chr_05_case_7_incident	RepeatMasker	LINE/CRE	1482	2016	4350	+	.	TSTART=1047;TEND=1615;ID=RND-2_FAMILY-215;SHORTTE=F
Chr_05_case_7_incident	RepeatMasker	Unknown	8892	9022	868	-	.	TSTART=6;TEND=133;ID=RND-1_FAMILY-32;SHORTTE=F
Chr_05_case_7_incident	RepeatMasker	Unknown	55361	55477	702	-	.	TSTART=149;TEND=262;ID=RND-1_FAMILY-1;SHORTTE=F
Chr_05_case_7_incident	RepeatMasker	LTR/Copia	74607	74747	654	-	.	TSTART=3;TEND=177;ID=RND-1_FAMILY-30;SHORTTE=F
Chr_05_case_7_incident	RepeatMasker	LTR/Copia	74748	75167	1424	-	.	TSTART=4325;TEND=4728;ID=RND-1_FAMILY-29;SHORTTE=F
Chr_05_case_7_incident	RepeatMasker	Unknown	114039	114349	2276	-	.	TSTART=1;TEND=327;ID=RND-1_FAMILY-17;SHORTTE=F
Chr_05_case_7_incident	RepeatMasker	DNA/Zisupton	114373	114787	542	-	.	TSTART=8433;TEND=8853;ID=RND-1_FAMILY-18;SHORTTE=F
Chr_05_case_7_incident	RepeatMasker	Unknown	114988	115302	1023	+	.	TSTART=2;TEND=544;ID=RND-1_FAMILY-5;SHORTTE=F;TEGROUP=CTG_4|RND-1_FAMILY-5|1
Chr_05_case_7_incident	RepeatMasker	DNA/Zisupton	115578	115763	577	-	.	TSTART=7699;TEND=7884;ID=RND-1_FAMILY-18;SHORTTE=F
Chr_05_case_7_incident	RepeatMasker	Low_complexity	167573	167687	51	+	.	TSTART=1;TEND=115;ID=A-RICH;SHORTTE=F
Chr_05_case_7_incident	RepeatMasker	Unknown	225206	225524	2521	+	.	TSTART=1;TEND=327;ID=RND-1_FAMILY-17;SHORTTE=F
Chr_05_case_7_incident	RepeatMasker	Simple_repeat	227658	227795	30	+	.	TSTART=1;TEND=138;ID=(AGC)N;SHORTTE=F
Chr_05_case_7_incident	RepeatMasker	Unknown	311054	311200	966	-	.	TSTART=606;TEND=752;ID=RND-1_FAMILY-15;SHORTTE=F
Chr_05_case_7_incident	RepeatMasker	Low_complexity	318987	319095	15	+	.	TSTART=1;TEND=110;ID=A-RICH;SHORTTE=F
Chr_05_case_7_incident	RepeatMasker	Unknown	377663	377903	1691	-	.	TSTART=82;TEND=329;ID=RND-1_FAMILY-17;SHORTTE=F
Chr_05_case_7_incident	RepeatMasker	Unknown	378318	378693	2635	-	.	TSTART=1;TEND=380;ID=RND-1_FAMILY-5;SHORTTE=F
Chr_05_case_7_incident	RepeatMasker	Unknown	441764	443221	3251	+	.	TSTART=122;TEND=1599;ID=RND-1_FAMILY-33;SHORTTE=F
Chr_05_case_7_incident	RepeatMasker	Low_complexity	499542	499778	17	+	.	TSTART=1;TEND=57;ID=G-RICH;SHORTTE=F;TEGROUP=CTG_4|G-RICH|1
Chr_05_case_7_incident	RepeatMasker	Unknown	582439	582887	2453	+	.	TSTART=1;TEND=503;ID=RND-1_FAMILY-24;SHORTTE=F
Chr_05_case_7_incident	RepeatMasker	DNA/TcMar-Tc1	610010	610838	694	-	.	TSTART=1;TEND=1353;ID=RND-1_FAMILY-9;SHORTTE=F;TEGROUP=CTG_4|RND-1_FAMILY-9|1
Chr_05_case_7_incident	RepeatMasker	LTR/Gypsy	610839	611384	4065	+	.	TSTART=3;TEND=572;ID=RND-1_FAMILY-6;SHORTTE=F
Chr_05_case_7_incident	RepeatMasker	DNA/TcMar-Tc1	611384	612486	5033	-	.	TSTART=5;TEND=637;ID=RND-1_FAMILY-9;SHORTTE=F;TEGROUP=CTG_4|RND-1_FAMILY-9|2
Chr_05_case_7_incident	RepeatMasker	Unknown	612487	612605	678	-	.	TSTART=426;TEND=544;ID=RND-1_FAMILY-5;SHORTTE=F
Chr_05_case_7_incident	RepeatMasker	LTR/Gypsy	612610	613025	3568	-	.	TSTART=4879;TEND=5301;ID=RND-1_FAMILY-7;SHORTTE=F
Chr_05_case_7_incident	RepeatMasker	Unknown	613026	613144	727	-	.	TSTART=306;TEND=427;ID=RND-1_FAMILY-5;SHORTTE=F
Chr_05_case_7_incident	RepeatMasker	Unknown	613145	613447	2029	-	.	TSTART=1;TEND=307;ID=RND-1_FAMILY-13;SHORTTE=F
Chr_05_case_7_incident	RepeatMasker	Unknown	613449	613785	2071	+	.	TSTART=74;TEND=412;ID=RND-1_FAMILY-1;SHORTTE=F
Chr_05_case_7_incident	RepeatMasker	LTR/Copia	613843	614089	1145	-	.	TSTART=1;TEND=290;ID=RND-1_FAMILY-29;SHORTTE=F
Chr_05_case_7_incident	RepeatMasker	LTR/Copia	614090	614823	4338	+	.	TSTART=1;TEND=881;ID=RND-1_FAMILY-30;SHORTTE=F
Chr_05_case_7_incident	RepeatMasker	Unknown	614826	615375	4767	-	.	TSTART=10;TEND=571;ID=RND-1_FAMILY-3;SHORTTE=F
Chr_05_case_7_incident	RepeatMasker	LTR/Gypsy	615460	615604	1111	-	.	TSTART=5152;TEND=5301;ID=RND-1_FAMILY-7;SHORTTE=F
Chr_05_case_7_incident	RepeatMasker	LTR/Gypsy	615605	616500	7286	+	.	TSTART=1501;TEND=2405;ID=RND-1_FAMILY-31;SHORTTE=F
Chr_05_case_7_incident	RepeatMasker	LTR/Gypsy	616501	617164	4874	-	.	TSTART=3352;TEND=4021;ID=RND-1_FAMILY-0;SHORTTE=F
Chr_05_case_7_incident	RepeatMasker	Unknown	617165	617736	4861	-	.	TSTART=7;TEND=571;ID=RND-1_FAMILY-3;SHORTTE=F
Chr_05_case_7_incident	RepeatMasker	LTR/Copia	617737	619328	11851	-	.	TSTART=1;TEND=1761;ID=RND-1_FAMILY-29;SHORTTE=F;TEGROUP=CTG_4|RND-1_FAMILY-29|1
Chr_05_case_7_incident	RepeatMasker	LTR/Gypsy	619596	624454	7048	+	.	TSTART=3;TEND=3781;ID=RND-1_FAMILY-0;SHORTTE=F;TEGROUP=CTG_4|RND-1_FAMILY-0|1
Chr_05_case_7_incident	RepeatMasker	LTR/Gypsy	624455	626316	12976	+	.	TSTART=145;TEND=2407;ID=RND-1_FAMILY-25;SHORTTE=F
Chr_05_case_7_incident	RepeatMasker	LTR/Gypsy	626317	634941	52769	-	.	TSTART=5;TEND=6142;ID=RND-2_FAMILY-407;SHORTTE=F;TEGROUP=CTG_4|RND-2_FAMILY-407|1
Chr_05_case_7_incident	RepeatMasker	LTR/Gypsy	637873	643623	52723	-	.	TSTART=5;TEND=6142;ID=RND-2_FAMILY-407;SHORTTE=F
Chr_05_case_7_incident	RepeatMasker	LTR/Gypsy	643661	644014	52723	-	.	TSTART=6;TEND=387;ID=RND-2_FAMILY-407;SHORTTE=F
Chr_05_case_7_incident	RepeatMasker	LTR/Gypsy	644015	645643	11627	+	.	TSTART=1687;TEND=3062;ID=RND-1_FAMILY-25;SHORTTE=F
Chr_05_case_7_incident	RepeatMasker	LTR/Gypsy	645895	646734	2040	+	.	TSTART=2366;TEND=3205;ID=RND-1_FAMILY-25;SHORTTE=F
Chr_05_case_7_incident	RepeatMasker	LTR/Gypsy	648654	648780	1437	-	.	TSTART=4111;TEND=4343;ID=RND-1_FAMILY-22;SHORTTE=F
Chr_05_case_7_incident	RepeatMasker	LTR/Gypsy	648781	649580	7391	+	.	TSTART=1504;TEND=2405;ID=RND-1_FAMILY-31;SHORTTE=F
Chr_05_case_7_incident	RepeatMasker	LTR/Gypsy	649581	649823	1987	+	.	TSTART=3772;TEND=4021;ID=RND-1_FAMILY-0;SHORTTE=F
Chr_05_case_7_incident	RepeatMasker	LTR/Gypsy	649824	650499	3986	-	.	TSTART=258;TEND=733;ID=RND-1_FAMILY-25;SHORTTE=F
Chr_05_case_7_incident	RepeatMasker	Unknown	652428	652787	1984	+	.	TSTART=57;TEND=423;ID=RND-1_FAMILY-16;SHORTTE=F
Chr_05_case_7_incident	RepeatMasker	LTR/Gypsy	652973	653450	3330	+	.	TSTART=2142;TEND=2687;ID=RND-1_FAMILY-2;SHORTTE=F
Chr_05_case_7_incident	RepeatMasker	Unknown	653588	653868	1949	+	.	TSTART=144;TEND=424;ID=RND-1_FAMILY-16;SHORTTE=F
Chr_05_case_7_incident	RepeatMasker	LTR/Gypsy	654963	655098	408	+	.	TSTART=2215;TEND=2689;ID=RND-1_FAMILY-2;SHORTTE=T;TEGROUP=CTG_4|RND-1_FAMILY-2|1
Chr_05_case_7_incident	RepeatMasker	Unknown	661481	661889	2578	+	.	TSTART=1;TEND=414;ID=RND-1_FAMILY-1;SHORTTE=F
Chr_05_case_7_incident	RepeatMasker	LINE/CRE	669589	669940	388	+	.	TSTART=3203;TEND=3565;ID=RND-2_FAMILY-215;SHORTTE=F
Chr_05_case_7_incident	RepeatMasker	LINE/CRE	670004	670662	2874	+	.	TSTART=566;TEND=1237;ID=RND-2_FAMILY-69;SHORTTE=F
Chr_05_case_7_incident	RepeatMasker	Unknown	706838	707219	2097	-	.	TSTART=18;TEND=412;ID=RND-1_FAMILY-1;SHORTTE=F
Chr_05_case_7_incident	RepeatMasker	Low_complexity	754735	755309	179	+	.	TSTART=1;TEND=570;ID=GA-RICH;SHORTTE=F
Chr_05_case_7_incident	RepeatMasker	Unknown	936735	937218	3223	+	.	TSTART=2;TEND=488;ID=RND-1_FAMILY-5;SHORTTE=F
Chr_05_case_7_incident	RepeatMasker	LTR/Copia	938077	938223	269	+	.	TSTART=4518;TEND=4664;ID=RND-1_FAMILY-29;SHORTTE=F
Chr_05_case_7_incident	RepeatMasker	Unknown	939132	939447	2309	+	.	TSTART=2;TEND=330;ID=RND-1_FAMILY-17;SHORTTE=F
Chr_05_case_7_incident	RepeatMasker	LTR/Copia	981991	983464	5684	+	.	TSTART=3162;TEND=4648;ID=RND-1_FAMILY-29;SHORTTE=F
Chr_05_case_7_incident	RepeatMasker	DNA/Zisupton	990152	990296	283	-	.	TSTART=7677;TEND=7821;ID=RND-1_FAMILY-18;SHORTTE=F
Chr_05_case_7_incident	RepeatMasker	DNA/TcMar-Tc1	1094289	1095639	11424	-	.	TSTART=4;TEND=1354;ID=RND-1_FAMILY-9;SHORTTE=F
Chr_05_case_7_incident	RepeatMasker	Simple_repeat	1180883	1181008	21	+	.	TSTART=1;TEND=125;ID=(TCCTCA)N;SHORTTE=F
Chr_05_case_7_incident	RepeatMasker	Simple_repeat	1214896	1215002	20	+	.	TSTART=1;TEND=98;ID=(CCTTTT)N;SHORTTE=F
Chr_05_case_7_incident	RepeatMasker	LINE/CRE	1236206	1236506	1252	-	.	TSTART=944;TEND=1255;ID=RND-2_FAMILY-69;SHORTTE=F
Chr_05_case_7_incident	RepeatMasker	Unknown	1263460	1264029	2574	+	.	TSTART=1;TEND=540;ID=RND-1_FAMILY-19;SHORTTE=F
Chr_05_case_7_incident	RepeatMasker	DNA/Zisupton	1296202	1302619	57735	+	.	TSTART=2;TEND=6419;ID=RND-1_FAMILY-20;SHORTTE=F
Chr_05_case_7_incident	RepeatMasker	DNA/Zisupton	1341278	1341418	259	+	.	TSTART=7008;TEND=7147;ID=RND-1_FAMILY-18;SHORTTE=F
Chr_05_case_7_incident	RepeatMasker	Unknown	1341580	1341840	2039	-	.	TSTART=56;TEND=322;ID=RND-1_FAMILY-13;SHORTTE=F
Chr_05_case_7_incident	RepeatMasker	DNA/TcMar-Tc1	1384032	1384336	2431	-	.	TSTART=996;TEND=1301;ID=RND-1_FAMILY-9;SHORTTE=F
Chr_05_case_7_incident	RepeatMasker	Low_complexity	1387771	1387873	12	+	.	TSTART=1;TEND=100;ID=GA-RICH;SHORTTE=F
Chr_05_case_7_incident	RepeatMasker	Unknown	1432143	1432406	2216	+	.	TSTART=2;TEND=411;ID=RND-1_FAMILY-1;SHORTTE=T;TEGROUP=CTG_4|RND-1_FAMILY-1|1
Chr_05_case_7_incident	RepeatMasker	LTR/Gypsy	1433238	1433715	3305	-	.	TSTART=2142;TEND=2687;ID=RND-1_FAMILY-2;SHORTTE=F
Chr_05_case_7_incident	RepeatMasker	Unknown	1444772	1445057	415	+	.	TSTART=47;TEND=298;ID=RND-1_FAMILY-17;SHORTTE=F
Chr_05_case_7_incident	RepeatMasker	Unknown	1449653	1449794	394	+	.	TSTART=262;TEND=412;ID=RND-1_FAMILY-1;SHORTTE=F
Chr_05_case_7_incident	RepeatMasker	Unknown	1452195	1452641	2492	-	.	TSTART=3707;TEND=4166;ID=RND-1_FAMILY-10;SHORTTE=F
Chr_05_case_7_incident	RepeatMasker	LINE/CRE	1452642	1454647	733	-	.	TSTART=1238;TEND=5340;ID=RND-2_FAMILY-215;SHORTTE=T;TEGROUP=CTG_4|RND-2_FAMILY-215|2
Chr_05_case_7_incident	RepeatMasker	LINE/CRE	1456599	1457088	4147	-	.	TSTART=4652;TEND=5148;ID=RND-2_FAMILY-215;SHORTTE=F
Chr_05_case_7_incident	RepeatMasker	Unknown	1457089	1457201	864	-	.	TSTART=97;TEND=210;ID=RND-1_FAMILY-10;SHORTTE=F
Chr_05_case_7_incident	RepeatMasker	LTR/Gypsy	1457202	1459383	17904	+	.	TSTART=1;TEND=2131;ID=RND-1_FAMILY-8;SHORTTE=F
Chr_05_case_7_incident	RepeatMasker	LINE/CRE	1459384	1463283	25387	-	.	TSTART=1217;TEND=5345;ID=RND-2_FAMILY-215;SHORTTE=F;TEGROUP=CTG_4|RND-2_FAMILY-215|3
Chr_05_case_7_incident	RepeatMasker	LINE/CRE	1463285	1466827	30744	-	.	TSTART=1516;TEND=5140;ID=RND-2_FAMILY-215;SHORTTE=F
Chr_05_case_7_incident	RepeatMasker	Unknown	1466828	1466990	1793	-	.	TSTART=1;TEND=221;ID=RND-1_FAMILY-10;SHORTTE=F
Chr_06_case_7_incident	RepeatMasker	Unknown	97	304	1737	-	.	TSTART=3538;TEND=3746;ID=RND-1_FAMILY-28;SHORTTE=F
Chr_06_case_7_incident	RepeatMasker	LINE/CRE	305	4628	12567	+	.	TSTART=1;TEND=5148;ID=RND-2_FAMILY-215;SHORTTE=F;TEGROUP=CTG_5|RND-2_FAMILY-215|1
Chr_06_case_7_incident	RepeatMasker	LINE/CRE	3703	4625	8158	+	.	TSTART=561;TEND=1493;ID=RND-2_FAMILY-215;SHORTTE=F
Chr_06_case_7_incident	RepeatMasker	LINE/CRE	4628	5119	2928	+	.	TSTART=1208;TEND=1624;ID=RND-2_FAMILY-215;SHORTTE=F
Chr_06_case_7_incident	RepeatMasker	Unknown	6688	7689	1404	+	.	TSTART=1;TEND=927;ID=RND-1_FAMILY-35;SHORTTE=F;TEGROUP=CTG_5|RND-1_FAMILY-35|1
Chr_06_case_7_incident	RepeatMasker	Unknown	7773	7906	290	-	.	TSTART=306;TEND=438;ID=RND-1_FAMILY-19;SHORTTE=F
Chr_06_case_7_incident	RepeatMasker	Unknown	8200	8552	2882	+	.	TSTART=920;TEND=1273;ID=RND-1_FAMILY-35;SHORTTE=F
Chr_06_case_7_incident	RepeatMasker	DNA/TcMar-Tc1	51207	51710	253	+	.	TSTART=900;TEND=1355;ID=RND-1_FAMILY-9;SHORTTE=T;TEGROUP=CTG_5|RND-1_FAMILY-9|1
Chr_06_case_7_incident	RepeatMasker	Low_complexity	89454	89577	30	+	.	TSTART=1;TEND=123;ID=GA-RICH;SHORTTE=F
Chr_06_case_7_incident	RepeatMasker	Simple_repeat	158969	159071	17	+	.	TSTART=1;TEND=105;ID=(GCGGAGG)N;SHORTTE=F
Chr_06_case_7_incident	RepeatMasker	Unknown	204428	205980	12739	+	.	TSTART=3;TEND=1565;ID=RND-1_FAMILY-32;SHORTTE=F
Chr_06_case_7_incident	RepeatMasker	Simple_repeat	278851	278952	48	+	.	TSTART=1;TEND=44;ID=(TTTCTTC)N;SHORTTE=F;TEGROUP=CTG_5|(TTTCTTC)N|1
Chr_06_case_7_incident	RepeatMasker	Simple_repeat	355492	355685	30	+	.	TSTART=1;TEND=185;ID=(CTTTTT)N;SHORTTE=F
Chr_06_case_7_incident	RepeatMasker	LINE/CRE	507759	508082	229	+	.	TSTART=3182;TEND=3498;ID=RND-2_FAMILY-215;SHORTTE=F
Chr_06_case_7_incident	RepeatMasker	LINE/CRE	508455	508959	2477	+	.	TSTART=4;TEND=516;ID=RND-2_FAMILY-69;SHORTTE=F
Chr_06_case_7_incident	RepeatMasker	LTR/Gypsy	512387	512752	3062	+	.	TSTART=2304;TEND=2688;ID=RND-1_FAMILY-2;SHORTTE=F
Chr_06_case_7_incident	RepeatMasker	Unknown	512753	512925	1462	+	.	TSTART=396;TEND=570;ID=RND-1_FAMILY-3;SHORTTE=F
Chr_06_case_7_incident	RepeatMasker	LTR/Gypsy	513162	513841	3790	+	.	TSTART=258;TEND=733;ID=RND-1_FAMILY-25;SHORTTE=F
Chr_06_case_7_incident	RepeatMasker	LTR/Gypsy	513842	514097	1810	+	.	TSTART=3537;TEND=3792;ID=RND-1_FAMILY-0;SHORTTE=F
Chr_06_case_7_incident	RepeatMasker	LTR/Gypsy	514098	514309	1406	+	.	TSTART=3;TEND=248;ID=RND-1_FAMILY-6;SHORTTE=F
Chr_06_case_7_incident	RepeatMasker	DNA/TcMar-Fot1	514310	516137	15264	+	.	TSTART=4;TEND=1833;ID=RND-1_FAMILY-14;SHORTTE=F
Chr_06_case_7_incident	RepeatMasker	LTR/Gypsy	516138	516341	2181	+	.	TSTART=251;TEND=572;ID=RND-1_FAMILY-6;SHORTTE=T;TEGROUP=CTG_5|RND-1_FAMILY-6|1
Chr_06_case_7_incident	RepeatMasker	LTR/Gypsy	516479	517959	11234	-	.	TSTART=3;TEND=1624;ID=RND-1_FAMILY-0;SHORTTE=F;TEGROUP=CTG_5|RND-1_FAMILY-0|1
Chr_06_case_7_incident	RepeatMasker	LTR/Gypsy	518121	518724	7508	+	.	TSTART=330;TEND=1515;ID=RND-2_FAMILY-407;SHORTTE=T;TEGROUP=CTG_5|RND-2_FAMILY-407|1
Chr_06_case_7_incident	RepeatMasker	LTR/Gypsy	519561	519710	965	+	.	TSTART=3;TEND=153;ID=RND-1_FAMILY-6;SHORTTE=F
Chr_06_case_7_incident	RepeatMasker	LTR/Gypsy	519807	520626	3599	+	.	TSTART=258;TEND=1871;ID=RND-1_FAMILY-25;SHORTTE=F
Chr_06_case_7_incident	RepeatMasker	LTR/Gypsy	520627	521291	3940	+	.	TSTART=1;TEND=539;ID=RND-1_FAMILY-6;SHORTTE=F
Chr_06_case_7_incident	RepeatMasker	LTR/Gypsy	521559	524782	51875	+	.	TSTART=1;TEND=6142;ID=RND-2_FAMILY-407;SHORTTE=F;LTRGROUP=CTG_5_G1;TEGROUP=CTG_5|RND-2_FAMILY-407|2
Chr_06_case_7_incident	RepeatMasker	LTR/Gypsy	528815	530568	14735	+	.	TSTART=3;TEND=1757;ID=RND-1_FAMILY-0;SHORTTE=F
Chr_06_case_7_incident	RepeatMasker	LTR/Gypsy	530572	530881	2184	+	.	TSTART=4884;TEND=5146;ID=RND-1_FAMILY-7;SHORTTE=F;TEGROUP=CTG_5|RND-1_FAMILY-7|1
Chr_06_case_7_incident	RepeatMasker	LTR/Gypsy	530938	531438	4285	-	.	TSTART=2406;TEND=2909;ID=RND-1_FAMILY-31;SHORTTE=F
Chr_06_case_7_incident	RepeatMasker	LTR/Gypsy	531439	536409	41293	+	.	TSTART=290;TEND=5146;ID=RND-1_FAMILY-7;SHORTTE=F;TEGROUP=CTG_5|RND-1_FAMILY-7|2
Chr_06_case_7_incident	RepeatMasker	LTR/Gypsy	536513	536736	1905	+	.	TSTART=5077;TEND=5301;ID=RND-1_FAMILY-7;SHORTTE=F
Chr_06_case_7_incident	RepeatMasker	LTR/Gypsy	536737	537637	5398	+	.	TSTART=1759;TEND=3062;ID=RND-1_FAMILY-25;SHORTTE=F
Chr_06_case_7_incident	RepeatMasker	LTR/Gypsy	537638	538195	1210	-	.	TSTART=2319;TEND=3222;ID=RND-2_FAMILY-407;SHORTTE=F
Chr_06_case_7_incident	RepeatMasker	LTR/Gypsy	538196	538728	2047	+	.	TSTART=2321;TEND=3205;ID=RND-1_FAMILY-25;SHORTTE=F
Chr_06_case_7_incident	RepeatMasker	LTR/Gypsy	539200	540064	3939	-	.	TSTART=1495;TEND=2413;ID=RND-1_FAMILY-31;SHORTTE=F
Chr_06_case_7_incident	RepeatMasker	LTR/Gypsy	540785	543473	2894	-	.	TSTART=906;TEND=6143;ID=RND-2_FAMILY-407;SHORTTE=F;TEGROUP=CTG_5|RND-2_FAMILY-407|3
Chr_06_case_7_incident	RepeatMasker	LTR/Gypsy	543474	543962	3962	-	.	TSTART=1;TEND=495;ID=RND-1_FAMILY-0;SHORTTE=F
Chr_06_case_7_incident	RepeatMasker	DNA/CMC-EnSpm	543963	544562	1125	-	.	TSTART=1522;TEND=2136;ID=RND-1_FAMILY-27;SHORTTE=F
Chr_06_case_7_incident	RepeatMasker	LTR/Gypsy	546160	546513	2213	+	.	TSTART=146;TEND=495;ID=RND-1_FAMILY-0;SHORTTE=F
Chr_06_case_7_incident	RepeatMasker	LTR/Gypsy	548147	548257	539	-	.	TSTART=360;TEND=471;ID=RND-1_FAMILY-6;SHORTTE=F
Chr_06_case_7_incident	RepeatMasker	DNA/TcMar-Tc1	548723	550082	9966	+	.	TSTART=4;TEND=1353;ID=RND-1_FAMILY-9;SHORTTE=F
Chr_06_case_7_incident	RepeatMasker	LTR/Gypsy	550226	550559	1805	-	.	TSTART=2;TEND=361;ID=RND-1_FAMILY-6;SHORTTE=F
Chr_06_case_7_incident	RepeatMasker	LTR/Gypsy	550616	550727	1079	+	.	TSTART=2142;TEND=2277;ID=RND-1_FAMILY-2;SHORTTE=F
Chr_06_case_7_incident	RepeatMasker	LTR/Gypsy	550728	551092	3072	-	.	TSTART=1;TEND=398;ID=RND-1_FAMILY-8;SHORTTE=F
Chr_06_case_7_incident	RepeatMasker	Unknown	572157	572326	562	-	.	TSTART=521;TEND=709;ID=RND-1_FAMILY-15;SHORTTE=F
Chr_06_case_7_incident	RepeatMasker	LINE/CRE	579668	579791	475	+	.	TSTART=1024;TEND=1148;ID=RND-2_FAMILY-69;SHORTTE=F
Chr_06_case_7_incident	RepeatMasker	Unknown	579887	580188	1082	-	.	TSTART=454;TEND=752;ID=RND-1_FAMILY-15;SHORTTE=F
Chr_06_case_7_incident	RepeatMasker	LINE/CRE	589237	589635	453	+	.	TSTART=3168;TEND=3565;ID=RND-2_FAMILY-215;SHORTTE=F
Chr_06_case_7_incident	RepeatMasker	LINE/CRE	589670	590045	863	-	.	TSTART=839;TEND=1238;ID=RND-2_FAMILY-69;SHORTTE=F
Chr_06_case_7_incident	RepeatMasker	Unknown	694273	694429	1262	-	.	TSTART=1;TEND=158;ID=RND-1_FAMILY-23;SHORTTE=F
Chr_06_case_7_incident	RepeatMasker	Unknown	1054692	1054952	722	+	.	TSTART=483;TEND=750;ID=RND-1_FAMILY-15;SHORTTE=F
Chr_06_case_7_incident	RepeatMasker	Unknown	1150014	1150313	1599	+	.	TSTART=6;TEND=309;ID=RND-1_FAMILY-1;SHORTTE=F
Chr_06_case_7_incident	RepeatMasker	DNA/Zisupton	1213617	1220033	57737	-	.	TSTART=1;TEND=6417;ID=RND-1_FAMILY-20;SHORTTE=F
Chr_06_case_7_incident	RepeatMasker	Unknown	1257898	1258047	970	-	.	TSTART=2;TEND=162;ID=RND-1_FAMILY-23;SHORTTE=F
Chr_06_case_7_incident	RepeatMasker	LINE/CRE	1258103	1258309	656	+	.	TSTART=4912;TEND=5141;ID=RND-2_FAMILY-215;SHORTTE=F
Chr_06_case_7_incident	RepeatMasker	Unknown	1265330	1265731	2197	-	.	TSTART=6;TEND=412;ID=RND-1_FAMILY-1;SHORTTE=F
Chr_06_case_7_incident	RepeatMasker	Unknown	1268886	1269071	717	-	.	TSTART=354;TEND=538;ID=RND-1_FAMILY-24;SHORTTE=F
Chr_06_case_7_incident	RepeatMasker	Unknown	1270581	1270824	1756	-	.	TSTART=63;TEND=307;ID=RND-1_FAMILY-13;SHORTTE=F
Chr_06_case_7_incident	RepeatMasker	LTR/Gypsy	1270921	1271154	1159	-	.	TSTART=204;TEND=448;ID=RND-1_FAMILY-2;SHORTTE=F
Chr_06_case_7_incident	RepeatMasker	Unknown	1337857	1338302	1361	-	.	TSTART=12;TEND=413;ID=RND-1_FAMILY-1;SHORTTE=F
Chr_06_case_7_incident	RepeatMasker	Low_complexity	1339154	1339351	17	+	.	TSTART=1;TEND=64;ID=G-RICH;SHORTTE=F;TEGROUP=CTG_5|G-RICH|1
Chr_06_case_7_incident	RepeatMasker	Simple_repeat	1346771	1346894	31	+	.	TSTART=1;TEND=119;ID=(TTTCT)N;SHORTTE=F
Chr_06_case_7_incident	RepeatMasker	DNA/TcMar-Fot1	1351740	1352034	1553	-	.	TSTART=1531;TEND=1833;ID=RND-1_FAMILY-14;SHORTTE=F
Chr_06_case_7_incident	RepeatMasker	Unknown	1384504	1384900	542	-	.	TSTART=996;TEND=1239;ID=RND-1_FAMILY-35;SHORTTE=F;TEGROUP=CTG_5|RND-1_FAMILY-35|2
Chr_06_case_7_incident	RepeatMasker	Unknown	1385085	1385972	1063	-	.	TSTART=1;TEND=893;ID=RND-1_FAMILY-35;SHORTTE=F;TEGROUP=CTG_5|RND-1_FAMILY-35|3
Chr_06_case_7_incident	RepeatMasker	LINE/CRE	1391013	1400391	13919	-	.	TSTART=1;TEND=5342;ID=RND-2_FAMILY-215;SHORTTE=F;TEGROUP=CTG_5|RND-2_FAMILY-215|2
Chr_06_case_7_incident	RepeatMasker	LINE/CRE	1393228	1396778	30989	-	.	TSTART=1548;TEND=5145;ID=RND-2_FAMILY-215;SHORTTE=F
Chr_06_case_7_incident	RepeatMasker	LINE/CRE	1396814	1398201	12604	-	.	TSTART=2;TEND=1424;ID=RND-2_FAMILY-215;SHORTTE=F
Chr_06_case_7_incident	RepeatMasker	Unknown	1398248	1398384	1133	+	.	TSTART=3543;TEND=3679;ID=RND-1_FAMILY-28;SHORTTE=F
Chr_06_case_7_incident	RepeatMasker	LINE/CRE	1398488	1402040	30965	-	.	TSTART=1548;TEND=5148;ID=RND-2_FAMILY-215;SHORTTE=F
Chr_06_case_7_incident	RepeatMasker	LINE/CRE	1402076	1403463	12604	-	.	TSTART=2;TEND=1424;ID=RND-2_FAMILY-215;SHORTTE=F
Chr_06_case_7_incident	RepeatMasker	LINE/CRE	1403464	1404070	3375	-	.	TSTART=1165;TEND=1615;ID=RND-2_FAMILY-215;SHORTTE=F
Chr_06_case_7_incident	RepeatMasker	LINE/CRE	1404071	1407568	30770	-	.	TSTART=1645;TEND=5158;ID=RND-2_FAMILY-215;SHORTTE=F
Chr_07_case_7_incident	RepeatMasker	LINE/CRE	108	1751	14468	+	.	TSTART=3498;TEND=5148;ID=RND-2_FAMILY-215;SHORTTE=F
Chr_07_case_7_incident	RepeatMasker	Unknown	1810	1930	643	+	.	TSTART=1118;TEND=1239;ID=RND-1_FAMILY-35;SHORTTE=F
Chr_07_case_7_incident	RepeatMasker	Unknown	2939	3211	1053	-	.	TSTART=125;TEND=410;ID=RND-1_FAMILY-1;SHORTTE=F
Chr_07_case_7_incident	RepeatMasker	Unknown	13252	13642	1341	-	.	TSTART=18;TEND=414;ID=RND-1_FAMILY-1;SHORTTE=F
Chr_07_case_7_incident	RepeatMasker	Unknown	22846	23021	507	+	.	TSTART=448;TEND=616;ID=RND-1_FAMILY-24;SHORTTE=F
Chr_07_case_7_incident	RepeatMasker	Unknown	26958	27891	1696	+	.	TSTART=1;TEND=858;ID=RND-1_FAMILY-35;SHORTTE=F;TEGROUP=CTG_6|RND-1_FAMILY-35|1
Chr_07_case_7_incident	RepeatMasker	LINE/CRE	74225	74375	514	+	.	TSTART=973;TEND=1125;ID=RND-2_FAMILY-69;SHORTTE=F
Chr_07_case_7_incident	RepeatMasker	Simple_repeat	95406	95510	78	+	.	TSTART=1;TEND=105;ID=(GATGAG)N;SHORTTE=F
Chr_07_case_7_incident	RepeatMasker	LINE/CRE	121469	122224	1359	-	.	TSTART=4251;TEND=5004;ID=RND-2_FAMILY-215;SHORTTE=F
Chr_07_case_7_incident	RepeatMasker	Unknown	455079	455435	2155	-	.	TSTART=57;TEND=424;ID=RND-1_FAMILY-16;SHORTTE=F
Chr_07_case_7_incident	RepeatMasker	LTR/Copia	455892	457533	8738	+	.	TSTART=772;TEND=2694;ID=RND-1_FAMILY-29;SHORTTE=F;TEGROUP=CTG_6|RND-1_FAMILY-29|1
Chr_07_case_7_incident	RepeatMasker	LTR/Copia	460662	460905	1982	+	.	TSTART=2692;TEND=2935;ID=RND-1_FAMILY-29;SHORTTE=F
Chr_07_case_7_incident	RepeatMasker	Unknown	460906	461206	2332	+	.	TSTART=119;TEND=424;ID=RND-1_FAMILY-16;SHORTTE=F
Chr_07_case_7_incident	RepeatMasker	LTR/Copia	461207	461956	6266	+	.	TSTART=2927;TEND=3679;ID=RND-1_FAMILY-29;SHORTTE=F
Chr_07_case_7_incident	RepeatMasker	Unknown	461957	462516	4856	+	.	TSTART=12;TEND=571;ID=RND-1_FAMILY-3;SHORTTE=F
Chr_07_case_7_incident	RepeatMasker	LTR/Gypsy	462517	465359	24491	-	.	TSTART=1;TEND=2856;ID=RND-1_FAMILY-21;SHORTTE=F;LTRGROUP=CTG_6_G1
Chr_07_case_7_incident	RepeatMasker	LTR/Copia	465360	466684	11627	+	.	TSTART=3679;TEND=4999;ID=RND-1_FAMILY-29;SHORTTE=F
Chr_07_case_7_incident	RepeatMasker	LTR/Gypsy	466685	467677	8404	+	.	TSTART=2;TEND=1009;ID=RND-2_FAMILY-407;SHORTTE=F
Chr_07_case_7_incident	RepeatMasker	LTR/Gypsy	467678	468358	3868	-	.	TSTART=258;TEND=733;ID=RND-1_FAMILY-25;SHORTTE=F
Chr_07_case_7_incident	RepeatMasker	LTR/Gypsy	468359	470926	21176	+	.	TSTART=1005;TEND=3574;ID=RND-2_FAMILY-407;SHORTTE=F
Chr_07_case_7_incident	RepeatMasker	LTR/Gypsy	470926	471494	4771	-	.	TSTART=2;TEND=571;ID=RND-1_FAMILY-6;SHORTTE=F
Chr_07_case_7_incident	RepeatMasker	LTR/Gypsy	471495	471720	1923	+	.	TSTART=3570;TEND=3795;ID=RND-2_FAMILY-407;SHORTTE=F
Chr_07_case_7_incident	RepeatMasker	LTR/Gypsy	471721	473240	13072	+	.	TSTART=2;TEND=1526;ID=RND-1_FAMILY-0;SHORTTE=F
Chr_07_case_7_incident	RepeatMasker	LTR/Gypsy	473241	473573	2844	+	.	TSTART=5;TEND=338;ID=RND-2_FAMILY-407;SHORTTE=F
Chr_07_case_7_incident	RepeatMasker	LTR/Gypsy	473573	475180	8302	+	.	TSTART=1522;TEND=3132;ID=RND-1_FAMILY-0;SHORTTE=F
Chr_07_case_7_incident	RepeatMasker	LTR/Gypsy	475363	475991	2924	-	.	TSTART=2686;TEND=3062;ID=RND-1_FAMILY-25;SHORTTE=F
Chr_07_case_7_incident	RepeatMasker	LTR/Gypsy	475992	482069	51695	-	.	TSTART=2;TEND=6073;ID=RND-1_FAMILY-0;SHORTTE=F
Chr_07_case_7_incident	RepeatMasker	LTR/Gypsy	482070	482378	2625	-	.	TSTART=2435;TEND=2743;ID=RND-1_FAMILY-25;SHORTTE=F
Chr_07_case_7_incident	RepeatMasker	LTR/Gypsy	482379	482710	2804	-	.	TSTART=5;TEND=337;ID=RND-2_FAMILY-407;SHORTTE=F
Chr_07_case_7_incident	RepeatMasker	LTR/Gypsy	482711	485094	18507	-	.	TSTART=258;TEND=2439;ID=RND-1_FAMILY-25;SHORTTE=F
Chr_07_case_7_incident	RepeatMasker	LTR/Gypsy	485095	485667	4793	-	.	TSTART=1879;TEND=2451;ID=RND-1_FAMILY-21;SHORTTE=F
Chr_07_case_7_incident	RepeatMasker	LTR/Gypsy	485669	486278	4826	+	.	TSTART=2142;TEND=2807;ID=RND-1_FAMILY-2;SHORTTE=F
Chr_07_case_7_incident	RepeatMasker	Unknown	534924	535241	796	+	.	TSTART=444;TEND=752;ID=RND-1_FAMILY-15;SHORTTE=F
Chr_07_case_7_incident	RepeatMasker	Unknown	560746	561299	1944	+	.	TSTART=1325;TEND=1869;ID=RND-1_FAMILY-26;SHORTTE=F
Chr_07_case_7_incident	RepeatMasker	Simple_repeat	601702	601805	27	+	.	TSTART=1;TEND=109;ID=(CCTTCT)N;SHORTTE=F
Chr_07_case_7_incident	RepeatMasker	Unknown	694934	695236	1393	-	.	TSTART=445;TEND=752;ID=RND-1_FAMILY-15;SHORTTE=F
Chr_07_case_7_incident	RepeatMasker	Low_complexity	709633	709750	17	+	.	TSTART=1;TEND=111;ID=A-RICH;SHORTTE=F
Chr_07_case_7_incident	RepeatMasker	Simple_repeat	776284	776412	33	+	.	TSTART=1;TEND=127;ID=(CCTCTT)N;SHORTTE=F
Chr_07_case_7_incident	RepeatMasker	Unknown	798744	798970	857	+	.	TSTART=63;TEND=287;ID=RND-1_FAMILY-13;SHORTTE=F
Chr_07_case_7_incident	RepeatMasker	Unknown	855124	855441	2413	-	.	TSTART=2;TEND=327;ID=RND-1_FAMILY-17;SHORTTE=F
Chr_07_case_7_incident	RepeatMasker	Unknown	857839	858467	3670	+	.	TSTART=1;TEND=658;ID=RND-1_FAMILY-15;SHORTTE=F
Chr_07_case_7_incident	RepeatMasker	LINE/CRE	995762	996121	547	+	.	TSTART=4357;TEND=4708;ID=RND-2_FAMILY-215;SHORTTE=F
Chr_07_case_7_incident	RepeatMasker	Unknown	997704	997822	469	-	.	TSTART=448;TEND=568;ID=RND-1_FAMILY-26;SHORTTE=F
Chr_07_case_7_incident	RepeatMasker	DNA/TcMar-Fot1	1021117	1021621	4089	-	.	TSTART=1329;TEND=1835;ID=RND-1_FAMILY-14;SHORTTE=F
Chr_07_case_7_incident	RepeatMasker	LINE/CRE	1022047	1022157	259	-	.	TSTART=947;TEND=1059;ID=RND-2_FAMILY-215;SHORTTE=F
Chr_07_case_7_incident	RepeatMasker	DNA/TcMar-Fot1	1022161	1023474	9326	-	.	TSTART=3;TEND=1331;ID=RND-1_FAMILY-14;SHORTTE=F
Chr_07_case_7_incident	RepeatMasker	LINE/CRE	1025488	1026198	770	-	.	TSTART=238;TEND=946;ID=RND-2_FAMILY-215;SHORTTE=F
Chr_07_case_7_incident	RepeatMasker	Low_complexity	1053490	1053616	14	+	.	TSTART=1;TEND=55;ID=GA-RICH;SHORTTE=F;TEGROUP=CTG_6|GA-RICH|1
Chr_07_case_7_incident	RepeatMasker	Unknown	1144027	1144478	2901	+	.	TSTART=11;TEND=575;ID=RND-1_FAMILY-3;SHORTTE=F
Chr_07_case_7_incident	RepeatMasker	Unknown	1167791	1168352	4714	+	.	TSTART=9;TEND=570;ID=RND-1_FAMILY-3;SHORTTE=F
Chr_07_case_7_incident	RepeatMasker	Unknown	1168835	1169001	1149	+	.	TSTART=5;TEND=158;ID=RND-1_FAMILY-23;SHORTTE=F
Chr_07_case_7_incident	RepeatMasker	DNA/Zisupton	1205074	1205750	3722	-	.	TSTART=8871;TEND=9572;ID=RND-1_FAMILY-18;SHORTTE=F
Chr_07_case_7_incident	RepeatMasker	Unknown	1227213	1227962	6019	-	.	TSTART=1;TEND=752;ID=RND-1_FAMILY-15;SHORTTE=F
Chr_07_case_7_incident	RepeatMasker	Unknown	1233837	1234145	2477	+	.	TSTART=443;TEND=752;ID=RND-1_FAMILY-15;SHORTTE=F
Chr_07_case_7_incident	RepeatMasker	DNA/Zisupton	1238801	1245219	57669	+	.	TSTART=1;TEND=6419;ID=RND-1_FAMILY-20;SHORTTE=F
Chr_07_case_7_incident	RepeatMasker	Unknown	1291856	1292027	729	+	.	TSTART=1073;TEND=1239;ID=RND-1_FAMILY-35;SHORTTE=F
Chr_07_case_7_incident	RepeatMasker	DNA/TcMar-Fot1	1310200	1312046	12975	+	.	TSTART=2;TEND=1835;ID=RND-1_FAMILY-14;SHORTTE=F
Chr_07_case_7_incident	RepeatMasker	Unknown	1322345	1322453	320	-	.	TSTART=2;TEND=108;ID=RND-1_FAMILY-24;SHORTTE=F
Chr_07_case_7_incident	RepeatMasker	DNA/Zisupton	1330346	1330568	329	+	.	TSTART=677;TEND=892;ID=RND-1_FAMILY-20;SHORTTE=F
Chr_07_case_7_incident	RepeatMasker	LTR/Copia	1355516	1355690	1471	-	.	TSTART=2;TEND=177;ID=RND-1_FAMILY-30;SHORTTE=F
Chr_07_case_7_incident	RepeatMasker	Unknown	1355691	1355914	1640	-	.	TSTART=99;TEND=328;ID=RND-1_FAMILY-17;SHORTTE=F
Chr_07_case_7_incident	RepeatMasker	LINE/CRE	1361360	1361913	2992	-	.	TSTART=4580;TEND=5142;ID=RND-2_FAMILY-215;SHORTTE=F
Chr_07_case_7_incident	RepeatMasker	DNA/TcMar-Fot1	1361958	1362391	3567	-	.	TSTART=2;TEND=434;ID=RND-1_FAMILY-14;SHORTTE=F
Chr_07_case_7_incident	RepeatMasker	Unknown	1375190	1375563	926	+	.	TSTART=10;TEND=410;ID=RND-1_FAMILY-1;SHORTTE=F
Chr_07_case_7_incident	RepeatMasker	Unknown	1378373	1378675	915	-	.	TSTART=1009;TEND=1239;ID=RND-1_FAMILY-35;SHORTTE=F;TEGROUP=CTG_6|RND-1_FAMILY-35|2
Chr_07_case_7_incident	RepeatMasker	Simple_repeat	1378758	1379043	335	+	.	TSTART=1;TEND=286;ID=(TACC)N;SHORTTE=F
Chr_07_case_7_incident	RepeatMasker	Unknown	1379048	1379315	1481	+	.	TSTART=1;TEND=268;ID=RND-1_FAMILY-11;SHORTTE=F
Chr_07_case_7_incident	RepeatMasker	Unknown	1379810	1379921	359	+	.	TSTART=151;TEND=262;ID=RND-1_FAMILY-28;SHORTTE=F
Chr_07_case_7_incident	RepeatMasker	Unknown	1381459	1381661	1422	-	.	TSTART=3582;TEND=3788;ID=RND-1_FAMILY-10;SHORTTE=F
Chr_07_case_7_incident	RepeatMasker	Unknown	1381745	1385292	25432	+	.	TSTART=1;TEND=3651;ID=RND-1_FAMILY-11;SHORTTE=F;TEGROUP=CTG_6|RND-1_FAMILY-11|1
Chr_07_case_7_incident	RepeatMasker	Unknown	1385364	1387299	16322	+	.	TSTART=270;TEND=2259;ID=RND-1_FAMILY-28;SHORTTE=F
Chr_07_case_7_incident	RepeatMasker	LINE/CRE	1387300	1389679	30163	-	.	TSTART=315;TEND=5148;ID=RND-2_FAMILY-215;SHORTTE=T;TEGROUP=CTG_6|RND-2_FAMILY-215|1
Chr_07_case_7_incident	RepeatMasker	LINE/CRE	1391982	1395749	31861	-	.	TSTART=1516;TEND=5347;ID=RND-2_FAMILY-215;SHORTTE=F
Chr_07_case_7_incident	RepeatMasker	Unknown	1395750	1395897	1685	-	.	TSTART=14;TEND=222;ID=RND-1_FAMILY-10;SHORTTE=F
Chr_08_case_7_incident	RepeatMasker	LINE/CRE	90	2280	489	+	.	TSTART=902;TEND=5153;ID=RND-2_FAMILY-215;SHORTTE=T;TEGROUP=CTG_7|RND-2_FAMILY-215|1
Chr_08_case_7_incident	RepeatMasker	LINE/CRE	4402	4700	1875	+	.	TSTART=1259;TEND=1622;ID=RND-2_FAMILY-215;SHORTTE=F
Chr_08_case_7_incident	RepeatMasker	LINE/CRE	4700	7344	23343	+	.	TSTART=2501;TEND=5153;ID=RND-2_FAMILY-215;SHORTTE=F
Chr_08_case_7_incident	RepeatMasker	LINE/CRE	7345	7576	1911	+	.	TSTART=4908;TEND=5148;ID=RND-2_FAMILY-215;SHORTTE=F
Chr_08_case_7_incident	RepeatMasker	LINE/CRE	7576	7986	3525	+	.	TSTART=4729;TEND=5147;ID=RND-2_FAMILY-215;SHORTTE=F
Chr_08_case_7_incident	RepeatMasker	LINE/CRE	7987	9857	16544	+	.	TSTART=1516;TEND=5140;ID=RND-2_FAMILY-215;SHORTTE=F
Chr_08_case_7_incident	RepeatMasker	DNA/CMC-EnSpm	11007	11424	1656	-	.	TSTART=645;TEND=2548;ID=RND-1_FAMILY-27;SHORTTE=F;TEGROUP=CTG_7|RND-1_FAMILY-27|1
Chr_08_case_7_incident	RepeatMasker	Unknown	11424	12049	4953	-	.	TSTART=1;TEND=622;ID=RND-1_FAMILY-32;SHORTTE=F
Chr_08_case_7_incident	RepeatMasker	Unknown	12390	12769	3279	+	.	TSTART=163;TEND=542;ID=RND-1_FAMILY-19;SHORTTE=F
Chr_08_case_7_incident	RepeatMasker	LTR/Copia	19165	19321	834	-	.	TSTART=1;TEND=165;ID=RND-1_FAMILY-30;SHORTTE=F
Chr_08_case_7_incident	RepeatMasker	Low_complexity	111146	111265	21	+	.	TSTART=1;TEND=121;ID=GA-RICH;SHORTTE=F
Chr_08_case_7_incident	RepeatMasker	Simple_repeat	237432	237587	31	+	.	TSTART=1;TEND=162;ID=(CCTATC)N;SHORTTE=F
Chr_08_case_7_incident	RepeatMasker	LTR/Gypsy	335805	336946	3923	+	.	TSTART=1379;TEND=3105;ID=RND-1_FAMILY-0;SHORTTE=F;TEGROUP=CTG_7|RND-1_FAMILY-0|1
Chr_08_case_7_incident	RepeatMasker	LTR/Gypsy	337116	337241	821	+	.	TSTART=5132;TEND=5257;ID=RND-1_FAMILY-0;SHORTTE=F
Chr_08_case_7_incident	RepeatMasker	LTR/Copia	337245	337540	2329	+	.	TSTART=3252;TEND=3553;ID=RND-1_FAMILY-29;SHORTTE=F
Chr_08_case_7_incident	RepeatMasker	LTR/Gypsy	337541	338193	4074	+	.	TSTART=1054;TEND=1710;ID=RND-1_FAMILY-0;SHORTTE=F
Chr_08_case_7_incident	RepeatMasker	LTR/Gypsy	338825	339328	2762	+	.	TSTART=3;TEND=496;ID=RND-1_FAMILY-0;SHORTTE=F
Chr_08_case_7_incident	RepeatMasker	LTR/Gypsy	339438	341637	6217	-	.	TSTART=1256;TEND=5301;ID=RND-1_FAMILY-7;SHORTTE=F;TEGROUP=CTG_7|RND-1_FAMILY-7|1
Chr_08_case_7_incident	RepeatMasker	LTR/Gypsy	341740	341997	2211	-	.	TSTART=4884;TEND=5146;ID=RND-1_FAMILY-7;SHORTTE=F
Chr_08_case_7_incident	RepeatMasker	LTR/Gypsy	341998	343436	10819	+	.	TSTART=4592;TEND=6142;ID=RND-2_FAMILY-407;SHORTTE=F
Chr_08_case_7_incident	RepeatMasker	LTR/Gypsy	343437	352455	35816	+	.	TSTART=3;TEND=4821;ID=RND-1_FAMILY-0;SHORTTE=F;TEGROUP=CTG_7|RND-1_FAMILY-0|2
Chr_08_case_7_incident	RepeatMasker	LTR/Gypsy	352456	358402	53921	-	.	TSTART=6;TEND=6143;ID=RND-2_FAMILY-407;SHORTTE=F;TEGROUP=CTG_7|RND-2_FAMILY-407|1
Chr_08_case_7_incident	RepeatMasker	LTR/Gypsy	358598	361286	7086	+	.	TSTART=4783;TEND=6073;ID=RND-1_FAMILY-0;SHORTTE=F;TEGROUP=CTG_7|RND-1_FAMILY-0|3
Chr_08_case_7_incident	RepeatMasker	LTR/Gypsy	361287	362238	5059	+	.	TSTART=4414;TEND=5301;ID=RND-1_FAMILY-7;SHORTTE=F;TEGROUP=CTG_7|RND-1_FAMILY-7|2
Chr_08_case_7_incident	RepeatMasker	LTR/Gypsy	363234	363379	1046	-	.	TSTART=5926;TEND=6073;ID=RND-1_FAMILY-0;SHORTTE=F
Chr_08_case_7_incident	RepeatMasker	Unknown	363380	363916	4325	+	.	TSTART=1;TEND=544;ID=RND-1_FAMILY-5;SHORTTE=F
Chr_08_case_7_incident	RepeatMasker	Unknown	365318	365561	1935	-	.	TSTART=58;TEND=307;ID=RND-1_FAMILY-13;SHORTTE=F
Chr_08_case_7_incident	RepeatMasker	DNA/TcMar-Tc1	367520	368864	10774	-	.	TSTART=5;TEND=1355;ID=RND-1_FAMILY-9;SHORTTE=F
Chr_08_case_7_incident	RepeatMasker	Unknown	368869	369003	680	-	.	TSTART=63;TEND=198;ID=RND-1_FAMILY-13;SHORTTE=F
Chr_08_case_7_incident	RepeatMasker	Unknown	369007	369171	1087	+	.	TSTART=451;TEND=617;ID=RND-1_FAMILY-24;SHORTTE=F
Chr_08_case_7_incident	RepeatMasker	DNA/TcMar-Fot1	371540	373357	9425	-	.	TSTART=12;TEND=1827;ID=RND-1_FAMILY-14;SHORTTE=F
Chr_08_case_7_incident	RepeatMasker	Low_complexity	417160	417276	26	+	.	TSTART=1;TEND=122;ID=GA-RICH;SHORTTE=F;TEGROUP=CTG_7|GA-RICH|1
Chr_08_case_7_incident	RepeatMasker	Simple_repeat	533719	533831	39	+	.	TSTART=1;TEND=113;ID=(TCT)N;SHORTTE=F
Chr_08_case_7_incident	RepeatMasker	Unknown	586950	587489	4533	+	.	TSTART=2;TEND=545;ID=RND-1_FAMILY-5;SHORTTE=F
Chr_08_case_7_incident	RepeatMasker	DNA/Zisupton	613673	614303	387	-	.	TSTART=7279;TEND=7910;ID=RND-1_FAMILY-18;SHORTTE=F;TEGROUP=CTG_7|RND-1_FAMILY-18|1
Chr_08_case_7_incident	RepeatMasker	DNA/Zisupton	614486	614623	259	-	.	TSTART=6988;TEND=7126;ID=RND-1_FAMILY-18;SHORTTE=F
Chr_08_case_7_incident	RepeatMasker	DNA/Zisupton	629503	629640	259	+	.	TSTART=6988;TEND=7126;ID=RND-1_FAMILY-18;SHORTTE=F
Chr_08_case_7_incident	RepeatMasker	DNA/Zisupton	629823	630453	421	+	.	TSTART=7279;TEND=7910;ID=RND-1_FAMILY-18;SHORTTE=F;TEGROUP=CTG_7|RND-1_FAMILY-18|2
Chr_08_case_7_incident	RepeatMasker	Unknown	959518	959625	244	+	.	TSTART=231;TEND=336;ID=RND-1_FAMILY-24;SHORTTE=F
Chr_08_case_7_incident	RepeatMasker	DNA/Zisupton	970557	971588	3607	+	.	TSTART=8716;TEND=10011;ID=RND-1_FAMILY-18;SHORTTE=F;TEGROUP=CTG_7|RND-1_FAMILY-18|3
Chr_08_case_7_incident	RepeatMasker	LTR/Gypsy	981376	981484	489	+	.	TSTART=2144;TEND=2302;ID=RND-1_FAMILY-2;SHORTTE=F
Chr_08_case_7_incident	RepeatMasker	LTR/Gypsy	981485	981601	1187	-	.	TSTART=5;TEND=153;ID=RND-1_FAMILY-21;SHORTTE=F
Chr_08_case_7_incident	RepeatMasker	Simple_repeat	990314	990414	22	+	.	TSTART=1;TEND=104;ID=(CTCTTC)N;SHORTTE=F
Chr_08_case_7_incident	RepeatMasker	Unknown	1085186	1085589	2006	+	.	TSTART=2;TEND=413;ID=RND-1_FAMILY-1;SHORTTE=F
Chr_08_case_7_incident	RepeatMasker	Unknown	1110334	1110733	1581	+	.	TSTART=6;TEND=412;ID=RND-1_FAMILY-1;SHORTTE=F
Chr_08_case_7_incident	RepeatMasker	Unknown	1111017	1111342	831	-	.	TSTART=46;TEND=414;ID=RND-1_FAMILY-1;SHORTTE=F
Chr_08_case_7_incident	RepeatMasker	Simple_repeat	1136891	1137000	30	+	.	TSTART=1;TEND=107;ID=(GATAGA)N;SHORTTE=F
Chr_08_case_7_incident	RepeatMasker	Unknown	1143462	1143879	2821	+	.	TSTART=2;TEND=413;ID=RND-1_FAMILY-1;SHORTTE=F
Chr_08_case_7_incident	RepeatMasker	Unknown	1170264	1170399	384	-	.	TSTART=1107;TEND=1239;ID=RND-1_FAMILY-35;SHORTTE=F
Chr_08_case_7_incident	RepeatMasker	Unknown	1170417	1170808	1668	+	.	TSTART=6;TEND=414;ID=RND-1_FAMILY-1;SHORTTE=F
Chr_08_case_7_incident	RepeatMasker	Unknown	1173297	1173911	1941	-	.	TSTART=2907;TEND=3532;ID=RND-1_FAMILY-10;SHORTTE=F
Chr_08_case_7_incident	RepeatMasker	Unknown	1178903	1179083	504	-	.	TSTART=232;TEND=409;ID=RND-1_FAMILY-1;SHORTTE=F
Chr_08_case_7_incident	RepeatMasker	Unknown	1179084	1179316	1682	-	.	TSTART=708;TEND=942;ID=RND-1_FAMILY-35;SHORTTE=F
Chr_08_case_7_incident	RepeatMasker	Unknown	1179317	1179649	2507	+	.	TSTART=1;TEND=332;ID=RND-1_FAMILY-24;SHORTTE=F
Chr_08_case_7_incident	RepeatMasker	Unknown	1179652	1179908	1984	+	.	TSTART=59;TEND=322;ID=RND-1_FAMILY-13;SHORTTE=F
Chr_08_case_7_incident	RepeatMasker	Unknown	1179909	1180194	2174	+	.	TSTART=331;TEND=618;ID=RND-1_FAMILY-24;SHORTTE=F
Chr_08_case_7_incident	RepeatMasker	DNA/Zisupton	1180733	1181484	478	-	.	TSTART=6990;TEND=7741;ID=RND-1_FAMILY-18;SHORTTE=F
Chr_08_case_7_incident	RepeatMasker	DNA/CMC-EnSpm	1182579	1185385	23310	+	.	TSTART=441;TEND=3245;ID=RND-1_FAMILY-27;SHORTTE=F
Chr_08_case_7_incident	RepeatMasker	Unknown	1185386	1185909	21941	+	.	TSTART=2073;TEND=2597;ID=RND-1_FAMILY-33;SHORTTE=F
Chr_08_case_7_incident	RepeatMasker	Unknown	1186409	1187380	4839	+	.	TSTART=806;TEND=1832;ID=RND-1_FAMILY-11;SHORTTE=F
Chr_08_case_7_incident	RepeatMasker	Unknown	1187552	1188013	3907	+	.	TSTART=1;TEND=465;ID=RND-1_FAMILY-11;SHORTTE=F
Chr_08_case_7_incident	RepeatMasker	Unknown	1188065	1190765	24832	+	.	TSTART=270;TEND=3358;ID=RND-1_FAMILY-28;SHORTTE=F
Chr_08_case_7_incident	RepeatMasker	Unknown	1190766	1191196	2803	-	.	TSTART=1;TEND=805;ID=RND-1_FAMILY-10;SHORTTE=F
Chr_08_case_7_incident	RepeatMasker	LINE/CRE	1191197	1195444	31838	-	.	TSTART=1548;TEND=5347;ID=RND-2_FAMILY-215;SHORTTE=F;TEGROUP=CTG_7|RND-2_FAMILY-215|2
Chr_08_case_7_incident	RepeatMasker	LINE/CRE	1195853	1196290	3664	-	.	TSTART=4708;TEND=5152;ID=RND-2_FAMILY-215;SHORTTE=F
Chr_08_case_7_incident	RepeatMasker	LINE/CRE	1196393	1198886	17566	-	.	TSTART=2485;TEND=5039;ID=RND-2_FAMILY-215;SHORTTE=F
Chr_09_case_7_incident	RepeatMasker	LINE/CRE	114	1958	30727	+	.	TSTART=1516;TEND=2851;ID=RND-2_FAMILY-215;SHORTTE=F
Chr_09_case_7_incident	RepeatMasker	Unknown	1959	2116	1176	+	.	TSTART=66;TEND=221;ID=RND-1_FAMILY-10;SHORTTE=F
Chr_09_case_7_incident	RepeatMasker	LINE/CRE	2117	5971	30727	+	.	TSTART=2852;TEND=5346;ID=RND-2_FAMILY-215;SHORTTE=F;TEGROUP=CTG_8|RND-2_FAMILY-215|1
Chr_09_case_7_incident	RepeatMasker	LINE/CRE	5973	13472	43832	+	.	TSTART=1;TEND=5147;ID=RND-2_FAMILY-215;SHORTTE=F
Chr_09_case_7_incident	RepeatMasker	Unknown	13473	13743	2017	+	.	TSTART=1;TEND=543;ID=RND-1_FAMILY-10;SHORTTE=F
Chr_09_case_7_incident	RepeatMasker	Unknown	13744	16451	22464	-	.	TSTART=1;TEND=3002;ID=RND-1_FAMILY-28;SHORTTE=F;TEGROUP=CTG_8|RND-1_FAMILY-28|1
Chr_09_case_7_incident	RepeatMasker	LINE/CRE	16841	17640	6994	+	.	TSTART=4343;TEND=5148;ID=RND-2_FAMILY-215;SHORTTE=F
Chr_09_case_7_incident	RepeatMasker	Unknown	17641	18683	6613	-	.	TSTART=2;TEND=1305;ID=RND-1_FAMILY-11;SHORTTE=F;TEGROUP=CTG_8|RND-1_FAMILY-11|1
Chr_09_case_7_incident	RepeatMasker	Unknown	19122	19477	789	+	.	TSTART=3541;TEND=3788;ID=RND-1_FAMILY-10;SHORTTE=F;TEGROUP=CTG_8|RND-1_FAMILY-10|1
Chr_09_case_7_incident	RepeatMasker	Unknown	20215	20321	236	-	.	TSTART=1489;TEND=1602;ID=RND-1_FAMILY-28;SHORTTE=F
Chr_09_case_7_incident	RepeatMasker	Unknown	20444	20816	595	+	.	TSTART=2507;TEND=2902;ID=RND-1_FAMILY-10;SHORTTE=F
Chr_09_case_7_incident	RepeatMasker	Simple_repeat	178575	178678	17	+	.	TSTART=1;TEND=101;ID=(TCT)N;SHORTTE=F
Chr_09_case_7_incident	RepeatMasker	Unknown	254003	254159	577	+	.	TSTART=5;TEND=158;ID=RND-1_FAMILY-23;SHORTTE=F
Chr_09_case_7_incident	RepeatMasker	DNA/Zisupton	254396	254953	4671	-	.	TSTART=2706;TEND=3266;ID=RND-1_FAMILY-20;SHORTTE=F
Chr_09_case_7_incident	RepeatMasker	DNA/Zisupton	255315	255782	1896	-	.	TSTART=6;TEND=588;ID=RND-1_FAMILY-20;SHORTTE=F
Chr_09_case_7_incident	RepeatMasker	Simple_repeat	264788	264977	222	+	.	TSTART=1;TEND=190;ID=(GTA)N;SHORTTE=F
Chr_09_case_7_incident	RepeatMasker	LTR/Gypsy	499403	499570	875	-	.	TSTART=2297;TEND=2464;ID=RND-1_FAMILY-2;SHORTTE=F
Chr_09_case_7_incident	RepeatMasker	Unknown	499641	500178	4462	+	.	TSTART=2;TEND=544;ID=RND-1_FAMILY-5;SHORTTE=F
Chr_09_case_7_incident	RepeatMasker	DNA/TcMar-Fot1	571674	573501	15091	-	.	TSTART=4;TEND=1835;ID=RND-1_FAMILY-14;SHORTTE=F
Chr_09_case_7_incident	RepeatMasker	Simple_repeat	636921	637051	20	+	.	TSTART=1;TEND=154;ID=(TCT)N;SHORTTE=F
Chr_09_case_7_incident	RepeatMasker	Simple_repeat	723941	724061	31	+	.	TSTART=1;TEND=124;ID=(GAGGAT)N;SHORTTE=F
Chr_09_case_7_incident	RepeatMasker	DNA/TcMar-Tc1	825742	825926	1036	-	.	TSTART=8;TEND=205;ID=RND-1_FAMILY-9;SHORTTE=F
Chr_09_case_7_incident	RepeatMasker	DNA/TcMar-Tc1	834587	835937	11727	+	.	TSTART=1;TEND=1352;ID=RND-1_FAMILY-9;SHORTTE=F
Chr_09_case_7_incident	RepeatMasker	LINE/CRE	865004	865333	981	+	.	TSTART=914;TEND=1254;ID=RND-2_FAMILY-69;SHORTTE=F
Chr_09_case_7_incident	RepeatMasker	Unknown	868464	868644	1060	+	.	TSTART=1;TEND=188;ID=RND-1_FAMILY-32;SHORTTE=F
Chr_09_case_7_incident	RepeatMasker	Unknown	868645	869165	4283	-	.	TSTART=4;TEND=539;ID=RND-1_FAMILY-19;SHORTTE=F
Chr_09_case_7_incident	RepeatMasker	Unknown	869166	870271	4428	+	.	TSTART=179;TEND=1779;ID=RND-1_FAMILY-32;SHORTTE=F;TEGROUP=CTG_8|RND-1_FAMILY-32|1
Chr_09_case_7_incident	RepeatMasker	Unknown	870272	870887	3922	+	.	TSTART=973;TEND=1591;ID=RND-1_FAMILY-33;SHORTTE=F
Chr_09_case_7_incident	RepeatMasker	LTR/Gypsy	872466	872792	1910	+	.	TSTART=1205;TEND=1533;ID=RND-2_FAMILY-407;SHORTTE=F
Chr_09_case_7_incident	RepeatMasker	LTR/Gypsy	872793	872976	982	+	.	TSTART=3;TEND=222;ID=RND-1_FAMILY-6;SHORTTE=F
Chr_09_case_7_incident	RepeatMasker	LTR/Gypsy	872976	876916	32954	+	.	TSTART=661;TEND=4574;ID=RND-1_FAMILY-0;SHORTTE=F
Chr_09_case_7_incident	RepeatMasker	LTR/Gypsy	876917	882860	53980	-	.	TSTART=6;TEND=6142;ID=RND-2_FAMILY-407;SHORTTE=F;LTRGROUP=CTG_8_G1;TEGROUP=CTG_8|RND-2_FAMILY-407|1
Chr_09_case_7_incident	RepeatMasker	LTR/Gypsy	883057	884064	8664	+	.	TSTART=4570;TEND=5578;ID=RND-1_FAMILY-0;SHORTTE=F
Chr_09_case_7_incident	RepeatMasker	LTR/Gypsy	884065	884402	2894	-	.	TSTART=5807;TEND=6144;ID=RND-2_FAMILY-407;SHORTTE=F
Chr_09_case_7_incident	RepeatMasker	LTR/Gypsy	884420	884907	4164	+	.	TSTART=3;TEND=495;ID=RND-1_FAMILY-0;SHORTTE=F
Chr_09_case_7_incident	RepeatMasker	LTR/Gypsy	884908	887241	19042	-	.	TSTART=1;TEND=2322;ID=RND-1_FAMILY-25;SHORTTE=F
Chr_09_case_7_incident	RepeatMasker	LTR/Gypsy	887242	889974	23277	-	.	TSTART=1;TEND=2740;ID=RND-1_FAMILY-8;SHORTTE=F
Chr_09_case_7_incident	RepeatMasker	LTR/Copia	890026	895043	45005	+	.	TSTART=1;TEND=5018;ID=RND-1_FAMILY-29;SHORTTE=F
Chr_09_case_7_incident	RepeatMasker	LTR/Gypsy	895432	898105	14554	-	.	TSTART=3090;TEND=5738;ID=RND-1_FAMILY-0;SHORTTE=F
Chr_09_case_7_incident	RepeatMasker	LTR/Gypsy	898106	898401	2436	-	.	TSTART=5;TEND=304;ID=RND-2_FAMILY-407;SHORTTE=F;LTRGROUP=CTG_8_G2
Chr_09_case_7_incident	RepeatMasker	LTR/Gypsy	898402	900465	546	+	.	TSTART=1307;TEND=3369;ID=RND-1_FAMILY-7;SHORTTE=F;TEGROUP=CTG_8|RND-1_FAMILY-7|1
Chr_09_case_7_incident	RepeatMasker	LTR/Gypsy	901142	902425	10322	-	.	TSTART=1;TEND=1352;ID=RND-1_FAMILY-8;SHORTTE=F
Chr_09_case_7_incident	RepeatMasker	Unknown	910046	910411	3057	+	.	TSTART=12;TEND=411;ID=RND-1_FAMILY-3;SHORTTE=F
Chr_09_case_7_incident	RepeatMasker	LTR/Gypsy	910412	910532	1049	-	.	TSTART=2135;TEND=2272;ID=RND-1_FAMILY-2;SHORTTE=F
Chr_09_case_7_incident	RepeatMasker	Unknown	949561	949690	520	+	.	TSTART=625;TEND=752;ID=RND-1_FAMILY-15;SHORTTE=F
Chr_09_case_7_incident	RepeatMasker	LTR/Gypsy	958663	959026	3116	+	.	TSTART=1;TEND=398;ID=RND-1_FAMILY-8;SHORTTE=F
Chr_09_case_7_incident	RepeatMasker	Unknown	988785	989187	2176	-	.	TSTART=5;TEND=412;ID=RND-1_FAMILY-1;SHORTTE=F
Chr_09_case_7_incident	RepeatMasker	DNA/Zisupton	995145	995760	2690	-	.	TSTART=1360;TEND=2028;ID=RND-1_FAMILY-20;SHORTTE=F
Chr_09_case_7_incident	RepeatMasker	Low_complexity	999606	999711	19	+	.	TSTART=1;TEND=101;ID=A-RICH;SHORTTE=F
Chr_09_case_7_incident	RepeatMasker	Unknown	1026131	1026248	311	+	.	TSTART=456;TEND=568;ID=RND-1_FAMILY-26;SHORTTE=F
Chr_09_case_7_incident	RepeatMasker	LTR/Copia	1058888	1059063	1447	+	.	TSTART=2;TEND=177;ID=RND-1_FAMILY-30;SHORTTE=F
Chr_09_case_7_incident	RepeatMasker	Unknown	1060399	1060763	836	-	.	TSTART=681;TEND=1039;ID=RND-1_FAMILY-35;SHORTTE=F
Chr_09_case_7_incident	RepeatMasker	Unknown	1081808	1081974	740	+	.	TSTART=116;TEND=287;ID=RND-1_FAMILY-1;SHORTTE=F
Chr_09_case_7_incident	RepeatMasker	Unknown	1082003	1082541	4573	+	.	TSTART=2;TEND=545;ID=RND-1_FAMILY-5;SHORTTE=F
Chr_09_case_7_incident	RepeatMasker	Unknown	1082542	1082643	333	+	.	TSTART=308;TEND=412;ID=RND-1_FAMILY-1;SHORTTE=F
Chr_09_case_7_incident	RepeatMasker	DNA/CMC-EnSpm	1084679	1087912	27161	+	.	TSTART=1;TEND=3245;ID=RND-1_FAMILY-27;SHORTTE=F
Chr_09_case_7_incident	RepeatMasker	Unknown	1087913	1088436	22288	+	.	TSTART=2073;TEND=2597;ID=RND-1_FAMILY-33;SHORTTE=F
Chr_09_case_7_incident	RepeatMasker	Unknown	1088935	1089882	5199	+	.	TSTART=806;TEND=1832;ID=RND-1_FAMILY-11;SHORTTE=F
Chr_09_case_7_incident	RepeatMasker	LTR/Gypsy	1090073	1090284	1088	-	.	TSTART=2451;TEND=2670;ID=RND-1_FAMILY-2;SHORTTE=F
Chr_09_case_7_incident	RepeatMasker	Unknown	1090912	1091052	960	+	.	TSTART=4;TEND=158;ID=RND-1_FAMILY-23;SHORTTE=F
Chr_09_case_7_incident	RepeatMasker	Unknown	1093205	1093511	667	-	.	TSTART=1014;TEND=1229;ID=RND-1_FAMILY-35;SHORTTE=F;TEGROUP=CTG_8|RND-1_FAMILY-35|1
Chr_09_case_7_incident	RepeatMasker	Unknown	1093515	1093632	250	-	.	TSTART=976;TEND=1097;ID=RND-1_FAMILY-35;SHORTTE=F
Chr_09_case_7_incident	RepeatMasker	LINE/CRE	1095648	1101469	2692	-	.	TSTART=1516;TEND=5157;ID=RND-2_FAMILY-215;SHORTTE=F;TEGROUP=CTG_8|RND-2_FAMILY-215|2
Chr_09_case_7_incident	RepeatMasker	LINE/CRE	1098390	1102465	35309	-	.	TSTART=1066;TEND=5143;ID=RND-2_FAMILY-215;SHORTTE=F
Chr_09_case_7_incident	RepeatMasker	LINE/CRE	1102465	1105610	26931	-	.	TSTART=2178;TEND=5347;ID=RND-2_FAMILY-215;SHORTTE=F
Chr_10_case_7_incident	RepeatMasker	LINE/CRE	98	7473	30684	+	.	TSTART=989;TEND=5145;ID=RND-2_FAMILY-215;SHORTTE=F;TEGROUP=CTG_9|RND-2_FAMILY-215|1
Chr_10_case_7_incident	RepeatMasker	LINE/CRE	3876	6213	20656	+	.	TSTART=2792;TEND=5140;ID=RND-2_FAMILY-215;SHORTTE=F
Chr_10_case_7_incident	RepeatMasker	Unknown	6213	6321	856	-	.	TSTART=3534;TEND=3642;ID=RND-1_FAMILY-28;SHORTTE=F
Chr_10_case_7_incident	RepeatMasker	LINE/CRE	6322	7002	5254	+	.	TSTART=4693;TEND=5347;ID=RND-2_FAMILY-215;SHORTTE=F
Chr_10_case_7_incident	RepeatMasker	LINE/CRE	7003	7561	4607	+	.	TSTART=1590;TEND=2178;ID=RND-2_FAMILY-215;SHORTTE=F
Chr_10_case_7_incident	RepeatMasker	LINE/CRE	7627	10558	25459	+	.	TSTART=2178;TEND=5154;ID=RND-2_FAMILY-215;SHORTTE=F
Chr_10_case_7_incident	RepeatMasker	Unknown	10559	10684	1026	-	.	TSTART=3537;TEND=3663;ID=RND-1_FAMILY-28;SHORTTE=F
Chr_10_case_7_incident	RepeatMasker	LINE/CRE	11187	11965	7422	+	.	TSTART=4464;TEND=5347;ID=RND-2_FAMILY-215;SHORTTE=F
Chr_10_case_7_incident	RepeatMasker	Unknown	11966	15065	25367	-	.	TSTART=270;TEND=3746;ID=RND-1_FAMILY-28;SHORTTE=F;TEGROUP=CTG_9|RND-1_FAMILY-28|1
Chr_10_case_7_incident	RepeatMasker	Simple_repeat	15099	15293	216	+	.	TSTART=1;TEND=195;ID=(ATGG)N;SHORTTE=F
Chr_10_case_7_incident	RepeatMasker	Unknown	15294	15754	3101	-	.	TSTART=2;TEND=468;ID=RND-1_FAMILY-11;SHORTTE=F
Chr_10_case_7_incident	RepeatMasker	Unknown	15758	16139	2027	+	.	TSTART=3778;TEND=4166;ID=RND-1_FAMILY-10;SHORTTE=F
Chr_10_case_7_incident	RepeatMasker	Unknown	18193	18313	668	+	.	TSTART=1118;TEND=1239;ID=RND-1_FAMILY-35;SHORTTE=F
Chr_10_case_7_incident	RepeatMasker	LTR/Gypsy	24041	24411	3450	-	.	TSTART=2288;TEND=2687;ID=RND-1_FAMILY-2;SHORTTE=F
Chr_10_case_7_incident	RepeatMasker	Unknown	24412	24529	1167	+	.	TSTART=422;TEND=569;ID=RND-1_FAMILY-3;SHORTTE=F
Chr_10_case_7_incident	RepeatMasker	Unknown	24681	24914	1111	+	.	TSTART=1;TEND=277;ID=RND-1_FAMILY-1;SHORTTE=F
Chr_10_case_7_incident	RepeatMasker	Unknown	24915	25449	4604	+	.	TSTART=2;TEND=544;ID=RND-1_FAMILY-5;SHORTTE=F
Chr_10_case_7_incident	RepeatMasker	Unknown	25450	25593	1016	+	.	TSTART=268;TEND=412;ID=RND-1_FAMILY-1;SHORTTE=F
Chr_10_case_7_incident	RepeatMasker	Unknown	40797	41114	2374	+	.	TSTART=1;TEND=322;ID=RND-1_FAMILY-13;SHORTTE=F
Chr_10_case_7_incident	RepeatMasker	DNA/TcMar-Tc1	43408	44759	11747	-	.	TSTART=5;TEND=1356;ID=RND-1_FAMILY-9;SHORTTE=F
Chr_10_case_7_incident	RepeatMasker	Simple_repeat	101385	101537	47	+	.	TSTART=1;TEND=149;ID=(CTT)N;SHORTTE=F
Chr_10_case_7_incident	RepeatMasker	Unknown	140867	141043	449	-	.	TSTART=255;TEND=427;ID=RND-1_FAMILY-16;SHORTTE=F
Chr_10_case_7_incident	RepeatMasker	Unknown	141044	141187	558	+	.	TSTART=2;TEND=151;ID=RND-1_FAMILY-23;SHORTTE=F
Chr_10_case_7_incident	RepeatMasker	Unknown	141191	141309	307	-	.	TSTART=22;TEND=141;ID=RND-1_FAMILY-13;SHORTTE=F
Chr_10_case_7_incident	RepeatMasker	Low_complexity	196180	196327	21	+	.	TSTART=1;TEND=65;ID=GA-RICH;SHORTTE=F;TEGROUP=CTG_9|GA-RICH|1
Chr_10_case_7_incident	RepeatMasker	Simple_repeat	322191	322420	45	+	.	TSTART=1;TEND=221;ID=(TTCTTC)N;SHORTTE=F
Chr_10_case_7_incident	RepeatMasker	Simple_repeat	429385	429497	36	+	.	TSTART=1;TEND=151;ID=(TCTTCC)N;SHORTTE=F
Chr_10_case_7_incident	RepeatMasker	Unknown	468090	468494	2639	+	.	TSTART=2;TEND=412;ID=RND-1_FAMILY-1;SHORTTE=F
Chr_10_case_7_incident	RepeatMasker	DNA/TcMar-Fot1	471194	473025	15785	-	.	TSTART=2;TEND=1833;ID=RND-1_FAMILY-14;SHORTTE=F
Chr_10_case_7_incident	RepeatMasker	Unknown	563401	564021	4550	+	.	TSTART=1;TEND=616;ID=RND-1_FAMILY-24;SHORTTE=F
Chr_10_case_7_incident	RepeatMasker	LTR/Gypsy	565717	566205	3298	+	.	TSTART=2127;TEND=2688;ID=RND-1_FAMILY-2;SHORTTE=F
Chr_10_case_7_incident	RepeatMasker	Unknown	640077	643391	27771	-	.	TSTART=1;TEND=3325;ID=RND-1_FAMILY-34;SHORTTE=F
Chr_10_case_7_incident	RepeatMasker	LTR/Copia	724194	724525	2734	+	.	TSTART=3405;TEND=3737;ID=RND-1_FAMILY-29;SHORTTE=F
Chr_10_case_7_incident	RepeatMasker	Simple_repeat	742435	742596	29	+	.	TSTART=1;TEND=173;ID=(GGAGGC)N;SHORTTE=F
Chr_10_case_7_incident	RepeatMasker	Simple_repeat	746126	746240	37	+	.	TSTART=1;TEND=115;ID=(CCACCG)N;SHORTTE=F
Chr_10_case_7_incident	RepeatMasker	Unknown	749364	749763	2231	+	.	TSTART=6;TEND=413;ID=RND-1_FAMILY-1;SHORTTE=F
Chr_10_case_7_incident	RepeatMasker	Unknown	750344	750505	451	-	.	TSTART=5;TEND=158;ID=RND-1_FAMILY-23;SHORTTE=F
Chr_10_case_7_incident	RepeatMasker	Unknown	795663	795964	1524	+	.	TSTART=445;TEND=751;ID=RND-1_FAMILY-15;SHORTTE=F
Chr_10_case_7_incident	RepeatMasker	LTR/Gypsy	841354	841713	2300	-	.	TSTART=349;TEND=717;ID=RND-1_FAMILY-25;SHORTTE=F
Chr_10_case_7_incident	RepeatMasker	LTR/Gypsy	841717	842126	1149	-	.	TSTART=4943;TEND=5297;ID=RND-1_FAMILY-7;SHORTTE=F;TEGROUP=CTG_9|RND-1_FAMILY-7|1
Chr_10_case_7_incident	RepeatMasker	LTR/Gypsy	842127	842626	1631	+	.	TSTART=381;TEND=4654;ID=RND-1_FAMILY-0;SHORTTE=F;TEGROUP=CTG_9|RND-1_FAMILY-0|1
Chr_10_case_7_incident	RepeatMasker	LTR/Gypsy	842627	843309	3963	-	.	TSTART=1500;TEND=2405;ID=RND-1_FAMILY-31;SHORTTE=F
Chr_10_case_7_incident	RepeatMasker	LTR/Gypsy	843731	844615	2204	-	.	TSTART=2321;TEND=3205;ID=RND-1_FAMILY-25;SHORTTE=F
Chr_10_case_7_incident	RepeatMasker	LTR/Gypsy	844792	851034	259	+	.	TSTART=3193;TEND=3346;ID=RND-2_FAMILY-407;SHORTTE=F;LTRGROUP=CTG_9_G1
Chr_10_case_7_incident	RepeatMasker	LTR/Gypsy	851038	852578	12045	-	.	TSTART=1644;TEND=3062;ID=RND-1_FAMILY-25;SHORTTE=F
Chr_10_case_7_incident	RepeatMasker	LTR/Gypsy	852579	855388	45908	+	.	TSTART=5;TEND=5268;ID=RND-2_FAMILY-407;SHORTTE=F;TEGROUP=CTG_9|RND-2_FAMILY-407|1
Chr_10_case_7_incident	RepeatMasker	LTR/Gypsy	857844	858410	4832	+	.	TSTART=3;TEND=576;ID=RND-1_FAMILY-6;SHORTTE=F
Chr_10_case_7_incident	RepeatMasker	LTR/Gypsy	858411	859276	7140	+	.	TSTART=5264;TEND=6142;ID=RND-2_FAMILY-407;SHORTTE=F
Chr_10_case_7_incident	RepeatMasker	LTR/Gypsy	859277	859785	4183	-	.	TSTART=1138;TEND=1648;ID=RND-1_FAMILY-25;SHORTTE=F
Chr_10_case_7_incident	RepeatMasker	LTR/Gypsy	859786	860466	3980	-	.	TSTART=1502;TEND=2410;ID=RND-1_FAMILY-31;SHORTTE=F
Chr_10_case_7_incident	RepeatMasker	LTR/Gypsy	860467	860943	334	+	.	TSTART=2807;TEND=5301;ID=RND-1_FAMILY-7;SHORTTE=T;TEGROUP=CTG_9|RND-1_FAMILY-7|2
Chr_10_case_7_incident	RepeatMasker	LTR/Gypsy	860944	862117	2988	-	.	TSTART=381;TEND=4924;ID=RND-1_FAMILY-0;SHORTTE=F;TEGROUP=CTG_9|RND-1_FAMILY-0|2
Chr_10_case_7_incident	RepeatMasker	LTR/Copia	862784	863034	1432	-	.	TSTART=1113;TEND=1362;ID=RND-1_FAMILY-29;SHORTTE=F
Chr_10_case_7_incident	RepeatMasker	LTR/Gypsy	864452	864644	463	+	.	TSTART=2818;TEND=3008;ID=RND-1_FAMILY-7;SHORTTE=F
Chr_10_case_7_incident	RepeatMasker	LTR/Gypsy	897698	897872	1131	-	.	TSTART=2381;TEND=2552;ID=RND-1_FAMILY-2;SHORTTE=F
Chr_10_case_7_incident	RepeatMasker	Simple_repeat	1023103	1023501	442	+	.	TSTART=1;TEND=398;ID=(TCCCCTCCTC)N;SHORTTE=F
Chr_10_case_7_incident	RepeatMasker	Unknown	1038771	1039174	2307	-	.	TSTART=1;TEND=412;ID=RND-1_FAMILY-1;SHORTTE=F
Chr_10_case_7_incident	RepeatMasker	Unknown	1046116	1048706	20875	+	.	TSTART=1;TEND=2592;ID=RND-1_FAMILY-32;SHORTTE=F
Chr_10_case_7_incident	RepeatMasker	Unknown	1049298	1049400	389	+	.	TSTART=1;TEND=109;ID=RND-1_FAMILY-1;SHORTTE=F
Chr_10_case_7_incident	RepeatMasker	LINE/CRE	1050928	1051703	739	-	.	TSTART=620;TEND=1395;ID=RND-2_FAMILY-215;SHORTTE=F
Chr_10_case_7_incident	RepeatMasker	DNA/Zisupton	1051942	1052258	2500	+	.	TSTART=9783;TEND=10099;ID=RND-1_FAMILY-18;SHORTTE=F
Chr_10_case_7_incident	RepeatMasker	Unknown	1052609	1053612	1661	+	.	TSTART=2;TEND=905;ID=RND-1_FAMILY-35;SHORTTE=F;TEGROUP=CTG_9|RND-1_FAMILY-35|1
Chr_10_case_7_incident	RepeatMasker	Unknown	1059955	1060363	2561	-	.	TSTART=2;TEND=412;ID=RND-1_FAMILY-1;SHORTTE=F
Chr_10_case_7_incident	RepeatMasker	LTR/Gypsy	1065279	1067907	22721	+	.	TSTART=2132;TEND=4751;ID=RND-1_FAMILY-2;SHORTTE=F
Chr_10_case_7_incident	RepeatMasker	LINE/CRE	1070173	1071004	2711	-	.	TSTART=4623;TEND=5146;ID=RND-2_FAMILY-215;SHORTTE=F;TEGROUP=CTG_9|RND-2_FAMILY-215|2
Chr_10_case_7_incident	RepeatMasker	LINE/CRE	1071005	1071141	30344	-	.	TSTART=5039;TEND=5145;ID=RND-2_FAMILY-215;SHORTTE=F
Chr_10_case_7_incident	RepeatMasker	LINE/CRE	1071177	1075007	30344	-	.	TSTART=1013;TEND=5038;ID=RND-2_FAMILY-215;SHORTTE=F
Chr_10_case_7_incident	RepeatMasker	LINE/CRE	1075008	1075282	2093	-	.	TSTART=4881;TEND=5156;ID=RND-2_FAMILY-215;SHORTTE=F
Chr_10_case_7_incident	RepeatMasker	LINE/CRE	1075286	1075549	2099	-	.	TSTART=4872;TEND=5141;ID=RND-2_FAMILY-215;SHORTTE=F
Chr_10_case_7_incident	RepeatMasker	LINE/CRE	1075553	1078473	25431	-	.	TSTART=2178;TEND=5140;ID=RND-2_FAMILY-215;SHORTTE=F
Chr_10_case_7_incident	RepeatMasker	LINE/CRE	1078568	1079218	5390	-	.	TSTART=4662;TEND=5347;ID=RND-2_FAMILY-215;SHORTTE=F
Chr_10_case_7_incident	RepeatMasker	LINE/CRE	1079219	1086318	31854	-	.	TSTART=1516;TEND=5342;ID=RND-2_FAMILY-215;SHORTTE=F
Chr_10_case_7_incident	RepeatMasker	Unknown	1086319	1086440	1001	-	.	TSTART=85;TEND=222;ID=RND-1_FAMILY-10;SHORTTE=F
Chr_10_case_7_incident	RepeatMasker	LINE/CRE	1086577	1089518	26240	-	.	TSTART=2096;TEND=5039;ID=RND-2_FAMILY-215;SHORTTE=F
Chr_10_case_7_incident	RepeatMasker	LINE/CRE	1089519	1092612	26883	-	.	TSTART=1516;TEND=5161;ID=RND-2_FAMILY-215;SHORTTE=F
Chr_10_case_7_incident	RepeatMasker	LINE/CRE	1092613	1094961	20779	-	.	TSTART=2792;TEND=5152;ID=RND-2_FAMILY-215;SHORTTE=F
Chr_10_case_7_incident	RepeatMasker	LINE/CRE	1095075	1095255	1753	-	.	TSTART=4858;TEND=5039;ID=RND-2_FAMILY-215;SHORTTE=F
Chr_10_case_7_incident	RepeatMasker	LINE/CRE	1095256	1098737	30599	-	.	TSTART=1657;TEND=5145;ID=RND-2_FAMILY-215;SHORTTE=F

## Sheet: Case_15_incident
Seqid	Source	Type	Start (bp)	End (bp)	Score	Strand	Phase	Attributes
Chr_01_case_15_incident	Earl_Grey	Simple_repeat	3	52	55	+	.	TSTART=1;TEND=50;ID=(CCCCTAAC)N;SHORTTE=F
Chr_01_case_15_incident	Earl_Grey	Unknown	53	2197	15557	+	.	TSTART=18;TEND=2596;ID=RND-1_FAMILY-3;SHORTTE=F;TEGROUP=CTG_1|RND-1_FAMILY-3|1
Chr_01_case_15_incident	Earl_Grey	Unknown	2646	3237	567	+	.	TSTART=645;TEND=1239;ID=RND-1_FAMILY-3;SHORTTE=F
Chr_01_case_15_incident	Earl_Grey	Simple_repeat	3853	3940	85	+	.	TSTART=1;TEND=88;ID=(GATG)N;SHORTTE=F
Chr_01_case_15_incident	Earl_Grey	Unknown	3969	4170	1202	-	.	TSTART=291;TEND=488;ID=RND-1_FAMILY-29;SHORTTE=F
Chr_01_case_15_incident	Earl_Grey	DNA/CMC-EnSpm	4554	4977	3405	-	.	TSTART=1;TEND=422;ID=RND-1_FAMILY-26;SHORTTE=F
Chr_01_case_15_incident	Earl_Grey	Unknown	4980	5730	6222	+	.	TSTART=2901;TEND=3648;ID=RND-1_FAMILY-9;SHORTTE=F
Chr_01_case_15_incident	Earl_Grey	Simple_repeat	9801	9845	11	+	.	TSTART=1;TEND=45;ID=(TCATAT)N;SHORTTE=F
Chr_01_case_15_incident	Earl_Grey	Unknown	25686	26214	4560	+	.	TSTART=6;TEND=542;ID=RND-1_FAMILY-12;SHORTTE=F
Chr_01_case_15_incident	Earl_Grey	Simple_repeat	36769	36833	14	+	.	TSTART=1;TEND=65;ID=(TCCTCT)N;SHORTTE=F
Chr_01_case_15_incident	Earl_Grey	Low_complexity	42037	42086	12	+	.	TSTART=1;TEND=49;ID=A-RICH;SHORTTE=F
Chr_01_case_15_incident	Earl_Grey	Simple_repeat	44041	44076	16	+	.	TSTART=1;TEND=36;ID=(GGATTG)N;SHORTTE=F
Chr_01_case_15_incident	Earl_Grey	Simple_repeat	50189	50237	13	+	.	TSTART=1;TEND=52;ID=(CCCTAT)N;SHORTTE=F
Chr_01_case_15_incident	Earl_Grey	Simple_repeat	50322	50359	14	+	.	TSTART=1;TEND=34;ID=(ACCATC)N;SHORTTE=F
Chr_01_case_15_incident	Earl_Grey	Unknown	52195	52288	300	-	.	TSTART=834;TEND=934;ID=RND-1_FAMILY-29;SHORTTE=T
Chr_01_case_15_incident	Earl_Grey	Low_complexity	61582	61678	14	+	.	TSTART=1;TEND=98;ID=G-RICH;SHORTTE=F
Chr_01_case_15_incident	Earl_Grey	Simple_repeat	62513	62562	19	+	.	TSTART=1;TEND=50;ID=(TCAACA)N;SHORTTE=F
Chr_01_case_15_incident	Earl_Grey	Simple_repeat	63618	63656	12	+	.	TSTART=1;TEND=38;ID=(CAGTCGA)N;SHORTTE=F
Chr_01_case_15_incident	Earl_Grey	Simple_repeat	65822	65853	14	+	.	TSTART=1;TEND=32;ID=(GCAAGA)N;SHORTTE=F
Chr_01_case_15_incident	Earl_Grey	Low_complexity	67535	67583	14	+	.	TSTART=1;TEND=49;ID=G-RICH;SHORTTE=F
Chr_01_case_15_incident	Earl_Grey	Simple_repeat	68761	68799	12	+	.	TSTART=1;TEND=37;ID=(CGCC)N;SHORTTE=F
Chr_01_case_15_incident	Earl_Grey	Simple_repeat	68813	68848	16	+	.	TSTART=1;TEND=36;ID=(AGACGA)N;SHORTTE=F
Chr_01_case_15_incident	Earl_Grey	Simple_repeat	69294	69384	18	+	.	TSTART=1;TEND=94;ID=(CCTCAC)N;SHORTTE=F
Chr_01_case_15_incident	Earl_Grey	Simple_repeat	70154	70182	16	+	.	TSTART=1;TEND=29;ID=(CCT)N;SHORTTE=F
Chr_01_case_15_incident	Earl_Grey	Low_complexity	70917	70957	18	+	.	TSTART=1;TEND=41;ID=G-RICH;SHORTTE=F
Chr_01_case_15_incident	Earl_Grey	Low_complexity	71266	71313	21	+	.	TSTART=1;TEND=48;ID=GA-RICH;SHORTTE=F
Chr_01_case_15_incident	Earl_Grey	Low_complexity	71941	71969	17	+	.	TSTART=1;TEND=29;ID=A-RICH;SHORTTE=F
Chr_01_case_15_incident	Earl_Grey	Low_complexity	72952	72997	18	+	.	TSTART=1;TEND=45;ID=GA-RICH;SHORTTE=F
Chr_01_case_15_incident	Earl_Grey	Simple_repeat	78762	78799	13	+	.	TSTART=1;TEND=39;ID=(GACAGAA)N;SHORTTE=F
Chr_01_case_15_incident	Earl_Grey	Simple_repeat	84824	84858	15	+	.	TSTART=1;TEND=35;ID=(TCCTCT)N;SHORTTE=F
Chr_01_case_15_incident	Earl_Grey	Simple_repeat	87619	87642	17	+	.	TSTART=1;TEND=24;ID=(A)N;SHORTTE=F
Chr_01_case_15_incident	Earl_Grey	Low_complexity	102513	102542	12	+	.	TSTART=1;TEND=31;ID=A-RICH;SHORTTE=F
Chr_01_case_15_incident	Earl_Grey	Unknown	104566	104737	780	+	.	TSTART=4;TEND=179;ID=RND-1_FAMILY-1;SHORTTE=F
Chr_01_case_15_incident	Earl_Grey	Simple_repeat	114215	114243	16	+	.	TSTART=1;TEND=30;ID=(TCTTC)N;SHORTTE=F
Chr_01_case_15_incident	Earl_Grey	Unknown	116279	116384	577	-	.	TSTART=1;TEND=105;ID=RND-1_FAMILY-6;SHORTTE=F
Chr_01_case_15_incident	Earl_Grey	Simple_repeat	117760	117809	14	+	.	TSTART=1;TEND=48;ID=(GAAGGT)N;SHORTTE=F
Chr_01_case_15_incident	Earl_Grey	LINE/CRE	118193	119239	4465	+	.	TSTART=7;TEND=1036;ID=RND-2_FAMILY-44;SHORTTE=F
Chr_01_case_15_incident	Earl_Grey	Simple_repeat	123549	123582	13	+	.	TSTART=1;TEND=36;ID=(TCTGACG)N;SHORTTE=F
Chr_01_case_15_incident	Earl_Grey	Simple_repeat	124006	124044	18	+	.	TSTART=1;TEND=41;ID=(CAGGAAT)N;SHORTTE=F
Chr_01_case_15_incident	Earl_Grey	Simple_repeat	125188	125211	15	+	.	TSTART=1;TEND=24;ID=(TG)N;SHORTTE=F
Chr_01_case_15_incident	Earl_Grey	Low_complexity	128119	128149	13	+	.	TSTART=1;TEND=31;ID=G-RICH;SHORTTE=F
Chr_01_case_15_incident	Earl_Grey	Low_complexity	128933	128966	15	+	.	TSTART=1;TEND=33;ID=G-RICH;SHORTTE=F
Chr_01_case_15_incident	Earl_Grey	Low_complexity	133340	133421	16	+	.	TSTART=1;TEND=85;ID=GA-RICH;SHORTTE=F
Chr_01_case_15_incident	Earl_Grey	Unknown	134555	134606	307	-	.	TSTART=30;TEND=81;ID=RND-1_FAMILY-6;SHORTTE=T
Chr_01_case_15_incident	Earl_Grey	Simple_repeat	136186	136230	22	+	.	TSTART=1;TEND=45;ID=(AGAACC)N;SHORTTE=F
Chr_01_case_15_incident	Earl_Grey	Simple_repeat	137731	137763	17	+	.	TSTART=1;TEND=33;ID=(TCTTCA)N;SHORTTE=F
Chr_01_case_15_incident	Earl_Grey	Low_complexity	139005	139042	14	+	.	TSTART=1;TEND=38;ID=GA-RICH;SHORTTE=F
Chr_01_case_15_incident	Earl_Grey	Simple_repeat	142168	142264	22	+	.	TSTART=1;TEND=97;ID=(ACCGCC)N;SHORTTE=F
Chr_01_case_15_incident	Earl_Grey	Low_complexity	145140	145191	20	+	.	TSTART=1;TEND=51;ID=GA-RICH;SHORTTE=F
Chr_01_case_15_incident	Earl_Grey	Simple_repeat	146670	146722	27	+	.	TSTART=1;TEND=53;ID=(CCCGTT)N;SHORTTE=F
Chr_01_case_15_incident	Earl_Grey	Simple_repeat	158103	158191	17	+	.	TSTART=1;TEND=83;ID=(TCCCTC)N;SHORTTE=F
Chr_01_case_15_incident	Earl_Grey	Simple_repeat	158978	159072	24	+	.	TSTART=1;TEND=93;ID=(ATCACG)N;SHORTTE=F
Chr_01_case_15_incident	Earl_Grey	Simple_repeat	159275	159306	12	+	.	TSTART=1;TEND=32;ID=(TCTC)N;SHORTTE=F
Chr_01_case_15_incident	Earl_Grey	Simple_repeat	172393	172436	22	+	.	TSTART=1;TEND=44;ID=(CAT)N;SHORTTE=F
Chr_01_case_15_incident	Earl_Grey	Low_complexity	181408	181452	16	+	.	TSTART=1;TEND=44;ID=GA-RICH;SHORTTE=F
Chr_01_case_15_incident	Earl_Grey	Simple_repeat	183299	183326	17	+	.	TSTART=1;TEND=26;ID=(TC)N;SHORTTE=F
Chr_01_case_15_incident	Earl_Grey	Simple_repeat	184498	184519	13	+	.	TSTART=1;TEND=22;ID=(GCC)N;SHORTTE=F
Chr_01_case_15_incident	Earl_Grey	Simple_repeat	193206	193233	13	+	.	TSTART=1;TEND=28;ID=(TCA)N;SHORTTE=F
Chr_01_case_15_incident	Earl_Grey	Simple_repeat	195752	195804	14	+	.	TSTART=1;TEND=57;ID=(CTT)N;SHORTTE=F
Chr_01_case_15_incident	Earl_Grey	Simple_repeat	197962	197994	23	+	.	TSTART=1;TEND=35;ID=(TA)N;SHORTTE=F
Chr_01_case_15_incident	Earl_Grey	Simple_repeat	199193	199229	17	+	.	TSTART=1;TEND=38;ID=(ACAGCA)N;SHORTTE=F
Chr_01_case_15_incident	Earl_Grey	Simple_repeat	200053	200099	17	+	.	TSTART=1;TEND=46;ID=(AAGAGT)N;SHORTTE=F
Chr_01_case_15_incident	Earl_Grey	Low_complexity	202568	202600	13	+	.	TSTART=1;TEND=34;ID=GA-RICH;SHORTTE=F
Chr_01_case_15_incident	Earl_Grey	Simple_repeat	202619	202690	13	+	.	TSTART=1;TEND=71;ID=(GGAAGT)N;SHORTTE=F
Chr_01_case_15_incident	Earl_Grey	Simple_repeat	202839	202883	15	+	.	TSTART=1;TEND=45;ID=(CCCCCA)N;SHORTTE=F
Chr_01_case_15_incident	Earl_Grey	Simple_repeat	209887	209940	16	+	.	TSTART=1;TEND=51;ID=(CT)N;SHORTTE=F
Chr_01_case_15_incident	Earl_Grey	Simple_repeat	210049	210137	25	+	.	TSTART=1;TEND=89;ID=(TGC)N;SHORTTE=F
Chr_01_case_15_incident	Earl_Grey	Simple_repeat	218738	218776	12	+	.	TSTART=1;TEND=44;ID=(GAACT)N;SHORTTE=F
Chr_01_case_15_incident	Earl_Grey	Simple_repeat	230146	230177	12	+	.	TSTART=1;TEND=33;ID=(GGATAT)N;SHORTTE=F
Chr_01_case_15_incident	Earl_Grey	Unknown	230916	231314	1175	+	.	TSTART=4;TEND=406;ID=RND-1_FAMILY-1;SHORTTE=F
Chr_01_case_15_incident	Earl_Grey	Simple_repeat	240959	241035	12	+	.	TSTART=1;TEND=77;ID=(TTCCTC)N;SHORTTE=F
Chr_01_case_15_incident	Earl_Grey	Simple_repeat	243039	243062	12	+	.	TSTART=1;TEND=24;ID=(GCC)N;SHORTTE=F
Chr_01_case_15_incident	Earl_Grey	Simple_repeat	247169	247187	12	+	.	TSTART=1;TEND=19;ID=(GAA)N;SHORTTE=F
Chr_01_case_15_incident	Earl_Grey	Simple_repeat	250888	250928	14	+	.	TSTART=1;TEND=41;ID=(TTTTCC)N;SHORTTE=F
Chr_01_case_15_incident	Earl_Grey	Simple_repeat	260015	260055	20	+	.	TSTART=1;TEND=41;ID=(CTGCTG)N;SHORTTE=F
Chr_01_case_15_incident	Earl_Grey	Simple_repeat	266928	266978	11	+	.	TSTART=1;TEND=51;ID=(ATAGCCA)N;SHORTTE=F
Chr_01_case_15_incident	Earl_Grey	Simple_repeat	268970	269000	14	+	.	TSTART=1;TEND=32;ID=(TCC)N;SHORTTE=F
Chr_01_case_15_incident	Earl_Grey	Simple_repeat	273621	273679	13	+	.	TSTART=1;TEND=57;ID=(TCCCCT)N;SHORTTE=F
Chr_01_case_15_incident	Earl_Grey	Low_complexity	275132	275168	13	+	.	TSTART=1;TEND=36;ID=GA-RICH;SHORTTE=F
Chr_01_case_15_incident	Earl_Grey	Simple_repeat	290630	290664	17	+	.	TSTART=1;TEND=33;ID=(GAGAG)N;SHORTTE=F
Chr_01_case_15_incident	Earl_Grey	Simple_repeat	295057	295083	18	+	.	TSTART=1;TEND=27;ID=(AGA)N;SHORTTE=F
Chr_01_case_15_incident	Earl_Grey	Simple_repeat	299724	299750	14	+	.	TSTART=1;TEND=27;ID=(CTT)N;SHORTTE=F
Chr_01_case_15_incident	Earl_Grey	Simple_repeat	299751	299781	19	+	.	TSTART=2;TEND=58;ID=(CCTTCT)N;SHORTTE=F
Chr_01_case_15_incident	Earl_Grey	Simple_repeat	307153	307214	14	+	.	TSTART=1;TEND=59;ID=(CCACAC)N;SHORTTE=F
Chr_01_case_15_incident	Earl_Grey	Low_complexity	311004	311057	13	+	.	TSTART=1;TEND=51;ID=GA-RICH;SHORTTE=F
Chr_01_case_15_incident	Earl_Grey	Low_complexity	311261	311300	14	+	.	TSTART=1;TEND=40;ID=GA-RICH;SHORTTE=F
Chr_01_case_15_incident	Earl_Grey	Simple_repeat	312645	312718	15	+	.	TSTART=1;TEND=74;ID=(TCT)N;SHORTTE=F
Chr_01_case_15_incident	Earl_Grey	Simple_repeat	315430	315492	20	+	.	TSTART=1;TEND=68;ID=(AATTAC)N;SHORTTE=F
Chr_01_case_15_incident	Earl_Grey	Simple_repeat	318897	318953	13	+	.	TSTART=1;TEND=61;ID=(ATA)N;SHORTTE=F
Chr_01_case_15_incident	Earl_Grey	Simple_repeat	325961	325999	21	+	.	TSTART=1;TEND=38;ID=(CT)N;SHORTTE=F
Chr_01_case_15_incident	Earl_Grey	Low_complexity	328516	328542	15	+	.	TSTART=1;TEND=27;ID=GA-RICH;SHORTTE=F
Chr_01_case_15_incident	Earl_Grey	Simple_repeat	329183	329228	17	+	.	TSTART=1;TEND=47;ID=(TCCACTT)N;SHORTTE=F
Chr_01_case_15_incident	Earl_Grey	Simple_repeat	330208	330233	14	+	.	TSTART=1;TEND=26;ID=(CGC)N;SHORTTE=F
Chr_01_case_15_incident	Earl_Grey	Low_complexity	350704	350753	13	+	.	TSTART=1;TEND=49;ID=GA-RICH;SHORTTE=F
Chr_01_case_15_incident	Earl_Grey	Simple_repeat	353852	353898	15	+	.	TSTART=1;TEND=47;ID=(CAA)N;SHORTTE=F
Chr_01_case_15_incident	Earl_Grey	Simple_repeat	357971	357994	15	+	.	TSTART=1;TEND=24;ID=(A)N;SHORTTE=F
Chr_01_case_15_incident	Earl_Grey	Simple_repeat	361864	361893	13	+	.	TSTART=1;TEND=32;ID=(TTCA)N;SHORTTE=F
Chr_01_case_15_incident	Earl_Grey	Simple_repeat	377673	377744	24	+	.	TSTART=1;TEND=72;ID=(ACC)N;SHORTTE=F
Chr_01_case_15_incident	Earl_Grey	Simple_repeat	378741	378773	13	+	.	TSTART=1;TEND=33;ID=(TTC)N;SHORTTE=F
Chr_01_case_15_incident	Earl_Grey	Simple_repeat	382536	382661	29	+	.	TSTART=1;TEND=124;ID=(TGAGGA)N;SHORTTE=F
Chr_01_case_15_incident	Earl_Grey	Low_complexity	383353	383400	17	+	.	TSTART=1;TEND=48;ID=GA-RICH;SHORTTE=F
Chr_01_case_15_incident	Earl_Grey	Low_complexity	383937	383975	14	+	.	TSTART=1;TEND=40;ID=A-RICH;SHORTTE=F
Chr_01_case_15_incident	Earl_Grey	Simple_repeat	407469	407508	11	+	.	TSTART=1;TEND=39;ID=(CAGCTC)N;SHORTTE=F
Chr_01_case_15_incident	Earl_Grey	Simple_repeat	408787	408806	13	+	.	TSTART=1;TEND=20;ID=(GGC)N;SHORTTE=F
Chr_01_case_15_incident	Earl_Grey	Simple_repeat	409697	409732	17	+	.	TSTART=1;TEND=35;ID=(GATGTA)N;SHORTTE=F
Chr_01_case_15_incident	Earl_Grey	Simple_repeat	414343	414388	18	+	.	TSTART=1;TEND=47;ID=(GAA)N;SHORTTE=F
Chr_01_case_15_incident	Earl_Grey	Low_complexity	414517	414755	41	+	.	TSTART=1;TEND=239;ID=GA-RICH;SHORTTE=F
Chr_01_case_15_incident	Earl_Grey	Low_complexity	417270	417304	15	+	.	TSTART=1;TEND=35;ID=G-RICH;SHORTTE=F
Chr_01_case_15_incident	Earl_Grey	Simple_repeat	418568	418602	11	+	.	TSTART=1;TEND=37;ID=(CCCGCT)N;SHORTTE=F
Chr_01_case_15_incident	Earl_Grey	Simple_repeat	420267	420350	23	+	.	TSTART=1;TEND=84;ID=(TCCACC)N;SHORTTE=F
Chr_01_case_15_incident	Earl_Grey	Simple_repeat	423058	423094	14	+	.	TSTART=1;TEND=41;ID=(CCTCTT)N;SHORTTE=F
Chr_01_case_15_incident	Earl_Grey	Simple_repeat	428981	429022	19	+	.	TSTART=1;TEND=42;ID=(TTGCTG)N;SHORTTE=F
Chr_01_case_15_incident	Earl_Grey	Low_complexity	447698	447741	15	+	.	TSTART=1;TEND=41;ID=G-RICH;SHORTTE=F
Chr_01_case_15_incident	Earl_Grey	Low_complexity	448255	448296	13	+	.	TSTART=1;TEND=38;ID=GA-RICH;SHORTTE=F
Chr_01_case_15_incident	Earl_Grey	Simple_repeat	449976	450012	29	+	.	TSTART=1;TEND=37;ID=(TCAGA)N;SHORTTE=F
Chr_01_case_15_incident	Earl_Grey	Simple_repeat	453476	453516	12	+	.	TSTART=1;TEND=40;ID=(GGTGGAT)N;SHORTTE=F
Chr_01_case_15_incident	Earl_Grey	Simple_repeat	468196	468237	14	+	.	TSTART=1;TEND=42;ID=(GACGAA)N;SHORTTE=F
Chr_01_case_15_incident	Earl_Grey	Simple_repeat	469190	469206	16	+	.	TSTART=1;TEND=17;ID=(A)N;SHORTTE=F
Chr_01_case_15_incident	Earl_Grey	Simple_repeat	470391	470434	14	+	.	TSTART=1;TEND=44;ID=(CCGTGT)N;SHORTTE=F
Chr_01_case_15_incident	Earl_Grey	Low_complexity	470652	470709	18	+	.	TSTART=1;TEND=54;ID=G-RICH;SHORTTE=F
Chr_01_case_15_incident	Earl_Grey	Simple_repeat	471272	471293	13	+	.	TSTART=1;TEND=22;ID=(CGC)N;SHORTTE=F
Chr_01_case_15_incident	Earl_Grey	Simple_repeat	471502	471523	18	+	.	TSTART=1;TEND=22;ID=(CGC)N;SHORTTE=F
Chr_01_case_15_incident	Earl_Grey	Simple_repeat	473106	473148	15	+	.	TSTART=1;TEND=47;ID=(CCG)N;SHORTTE=F
Chr_01_case_15_incident	Earl_Grey	Simple_repeat	474175	474208	14	+	.	TSTART=1;TEND=34;ID=(CGAGCG)N;SHORTTE=F
Chr_01_case_15_incident	Earl_Grey	Low_complexity	474370	474441	29	+	.	TSTART=1;TEND=72;ID=GA-RICH;SHORTTE=F
Chr_01_case_15_incident	Earl_Grey	Simple_repeat	474525	474542	16	+	.	TSTART=1;TEND=18;ID=(C)N;SHORTTE=F
Chr_01_case_15_incident	Earl_Grey	Simple_repeat	474974	474993	16	+	.	TSTART=1;TEND=20;ID=(T)N;SHORTTE=F
Chr_01_case_15_incident	Earl_Grey	Simple_repeat	475804	475828	29	+	.	TSTART=1;TEND=25;ID=(AT)N;SHORTTE=F
Chr_01_case_15_incident	Earl_Grey	Simple_repeat	476016	476040	16	+	.	TSTART=1;TEND=25;ID=(A)N;SHORTTE=F
Chr_01_case_15_incident	Earl_Grey	Simple_repeat	476717	476742	19	+	.	TSTART=1;TEND=26;ID=(GT)N;SHORTTE=F
Chr_01_case_15_incident	Earl_Grey	Simple_repeat	477234	477267	14	+	.	TSTART=1;TEND=35;ID=(TCT)N;SHORTTE=F
Chr_01_case_15_incident	Earl_Grey	Unknown	483892	483981	722	-	.	TSTART=15;TEND=104;ID=RND-1_FAMILY-6;SHORTTE=T
Chr_01_case_15_incident	Earl_Grey	Simple_repeat	494484	494515	17	+	.	TSTART=1;TEND=35;ID=(GTCGTA)N;SHORTTE=F
Chr_01_case_15_incident	Earl_Grey	Simple_repeat	498776	498830	21	+	.	TSTART=1;TEND=54;ID=(GCTCCAC)N;SHORTTE=F
Chr_01_case_15_incident	Earl_Grey	Simple_repeat	505384	505419	12	+	.	TSTART=1;TEND=34;ID=(TCT)N;SHORTTE=F
Chr_01_case_15_incident	Earl_Grey	Low_complexity	515347	515410	16	+	.	TSTART=1;TEND=63;ID=A-RICH;SHORTTE=F
Chr_01_case_15_incident	Earl_Grey	Simple_repeat	516018	516063	12	+	.	TSTART=1;TEND=47;ID=(GGAGT)N;SHORTTE=F
Chr_01_case_15_incident	Earl_Grey	Low_complexity	519847	519890	14	+	.	TSTART=1;TEND=45;ID=A-RICH;SHORTTE=F
Chr_01_case_15_incident	Earl_Grey	Simple_repeat	522387	522427	19	+	.	TSTART=1;TEND=41;ID=(CTG)N;SHORTTE=F
Chr_01_case_15_incident	Earl_Grey	Simple_repeat	522442	522505	18	+	.	TSTART=1;TEND=64;ID=(CTT)N;SHORTTE=F
Chr_01_case_15_incident	Earl_Grey	Simple_repeat	522919	522960	17	+	.	TSTART=1;TEND=42;ID=(ACCCAT)N;SHORTTE=F
Chr_01_case_15_incident	Earl_Grey	Simple_repeat	526813	526852	18	+	.	TSTART=1;TEND=39;ID=(TTC)N;SHORTTE=F
Chr_01_case_15_incident	Earl_Grey	Unknown	530541	531078	4007	+	.	TSTART=4;TEND=546;ID=RND-1_FAMILY-8;SHORTTE=F
Chr_01_case_15_incident	Earl_Grey	Simple_repeat	541019	541053	14	+	.	TSTART=1;TEND=35;ID=(ACGACC)N;SHORTTE=F
Chr_01_case_15_incident	Earl_Grey	Simple_repeat	550331	550398	17	+	.	TSTART=1;TEND=71;ID=(GATCGA)N;SHORTTE=F
Chr_01_case_15_incident	Earl_Grey	Simple_repeat	551691	551755	15	+	.	TSTART=1;TEND=66;ID=(GATGAG)N;SHORTTE=F
Chr_01_case_15_incident	Earl_Grey	Simple_repeat	564376	564408	14	+	.	TSTART=1;TEND=31;ID=(CCCT)N;SHORTTE=F
Chr_01_case_15_incident	Earl_Grey	Simple_repeat	566531	566567	14	+	.	TSTART=1;TEND=37;ID=(CCTGCT)N;SHORTTE=F
Chr_01_case_15_incident	Earl_Grey	Simple_repeat	567376	567404	15	+	.	TSTART=1;TEND=29;ID=(T)N;SHORTTE=F
Chr_01_case_15_incident	Earl_Grey	Simple_repeat	568866	568887	13	+	.	TSTART=1;TEND=22;ID=(ACA)N;SHORTTE=F
Chr_01_case_15_incident	Earl_Grey	Simple_repeat	582401	582455	12	+	.	TSTART=1;TEND=55;ID=(CTCTTC)N;SHORTTE=F
Chr_01_case_15_incident	Earl_Grey	DNA/CMC-EnSpm	604318	605058	691	+	.	TSTART=1427;TEND=2242;ID=RND-1_FAMILY-26;SHORTTE=F;TEGROUP=CTG_1|RND-1_FAMILY-26|1
Chr_01_case_15_incident	Earl_Grey	Unknown	605059	605381	738	+	.	TSTART=4;TEND=546;ID=RND-1_FAMILY-8;SHORTTE=F;TEGROUP=CTG_1|RND-1_FAMILY-8|1
Chr_01_case_15_incident	Earl_Grey	Unknown	605382	605949	652	-	.	TSTART=29;TEND=607;ID=RND-1_FAMILY-21;SHORTTE=F
Chr_01_case_15_incident	Earl_Grey	Unknown	606006	606205	473	+	.	TSTART=149;TEND=343;ID=RND-1_FAMILY-1;SHORTTE=F
Chr_01_case_15_incident	Earl_Grey	Simple_repeat	626419	626442	22	+	.	TSTART=1;TEND=24;ID=(A)N;SHORTTE=F
Chr_01_case_15_incident	Earl_Grey	Simple_repeat	626939	626962	17	+	.	TSTART=1;TEND=24;ID=(TGG)N;SHORTTE=F
Chr_01_case_15_incident	Earl_Grey	Simple_repeat	628562	628578	13	+	.	TSTART=1;TEND=17;ID=(TCG)N;SHORTTE=F
Chr_01_case_15_incident	Earl_Grey	Simple_repeat	629479	629520	15	+	.	TSTART=1;TEND=43;ID=(CAGCAGC)N;SHORTTE=F
Chr_01_case_15_incident	Earl_Grey	Simple_repeat	629656	629761	18	+	.	TSTART=1;TEND=113;ID=(CAGCAA)N;SHORTTE=F
Chr_01_case_15_incident	Earl_Grey	Simple_repeat	630483	630566	18	+	.	TSTART=1;TEND=82;ID=(ACC)N;SHORTTE=F
Chr_01_case_15_incident	Earl_Grey	Low_complexity	646934	646998	28	+	.	TSTART=1;TEND=62;ID=G-RICH;SHORTTE=F
Chr_01_case_15_incident	Earl_Grey	Simple_repeat	647157	647180	13	+	.	TSTART=1;TEND=22;ID=(GGT)N;SHORTTE=F
Chr_01_case_15_incident	Earl_Grey	Simple_repeat	650871	650906	11	+	.	TSTART=1;TEND=37;ID=(TGAGAGG)N;SHORTTE=F
Chr_01_case_15_incident	Earl_Grey	Simple_repeat	656058	656098	13	+	.	TSTART=1;TEND=42;ID=(TCCA)N;SHORTTE=F
Chr_01_case_15_incident	Earl_Grey	Low_complexity	661528	661565	12	+	.	TSTART=1;TEND=37;ID=GA-RICH;SHORTTE=F
Chr_01_case_15_incident	Earl_Grey	Simple_repeat	664261	664324	46	+	.	TSTART=1;TEND=62;ID=(AAGGAAA)N;SHORTTE=F
Chr_01_case_15_incident	Earl_Grey	Simple_repeat	665104	665121	16	+	.	TSTART=1;TEND=18;ID=(A)N;SHORTTE=F
Chr_01_case_15_incident	Earl_Grey	Simple_repeat	666663	666710	16	+	.	TSTART=1;TEND=48;ID=(CC)N;SHORTTE=F
Chr_01_case_15_incident	Earl_Grey	Simple_repeat	668494	668539	13	+	.	TSTART=1;TEND=49;ID=(CCATCT)N;SHORTTE=F
Chr_01_case_15_incident	Earl_Grey	Simple_repeat	676619	676669	15	+	.	TSTART=1;TEND=50;ID=(AATTGAG)N;SHORTTE=F
Chr_01_case_15_incident	Earl_Grey	Simple_repeat	678781	678837	17	+	.	TSTART=1;TEND=57;ID=(AACAACC)N;SHORTTE=F
Chr_01_case_15_incident	Earl_Grey	Simple_repeat	685863	685933	13	+	.	TSTART=1;TEND=71;ID=(CCGCCG)N;SHORTTE=F
Chr_01_case_15_incident	Earl_Grey	Simple_repeat	700020	700070	17	+	.	TSTART=1;TEND=53;ID=(CATCTGC)N;SHORTTE=F
Chr_01_case_15_incident	Earl_Grey	Simple_repeat	726776	726815	18	+	.	TSTART=1;TEND=41;ID=(ACT)N;SHORTTE=F
Chr_01_case_15_incident	Earl_Grey	Simple_repeat	730058	730088	11	+	.	TSTART=1;TEND=31;ID=(TCCTCT)N;SHORTTE=F
Chr_01_case_15_incident	Earl_Grey	Simple_repeat	742345	742361	13	+	.	TSTART=1;TEND=17;ID=(ATA)N;SHORTTE=F
Chr_01_case_15_incident	Earl_Grey	Low_complexity	746642	746676	12	+	.	TSTART=1;TEND=36;ID=G-RICH;SHORTTE=F
Chr_01_case_15_incident	Earl_Grey	Simple_repeat	756062	756084	16	+	.	TSTART=1;TEND=24;ID=(GAA)N;SHORTTE=F
Chr_01_case_15_incident	Earl_Grey	Simple_repeat	762805	762832	13	+	.	TSTART=1;TEND=28;ID=(TCCAT)N;SHORTTE=F
Chr_01_case_15_incident	Earl_Grey	Simple_repeat	772373	772401	12	+	.	TSTART=1;TEND=32;ID=(CAT)N;SHORTTE=F
Chr_01_case_15_incident	Earl_Grey	Low_complexity	775909	775949	12	+	.	TSTART=1;TEND=42;ID=A-RICH;SHORTTE=F
Chr_01_case_15_incident	Earl_Grey	Simple_repeat	782388	782430	14	+	.	TSTART=1;TEND=43;ID=(CTG)N;SHORTTE=F
Chr_01_case_15_incident	Earl_Grey	Simple_repeat	788885	788929	30	+	.	TSTART=1;TEND=46;ID=(GTA)N;SHORTTE=F
Chr_01_case_15_incident	Earl_Grey	Simple_repeat	814161	814194	13	+	.	TSTART=1;TEND=37;ID=(TCTTGCT)N;SHORTTE=F
Chr_01_case_15_incident	Earl_Grey	Simple_repeat	818845	818866	18	+	.	TSTART=1;TEND=22;ID=(T)N;SHORTTE=F
Chr_01_case_15_incident	Earl_Grey	Simple_repeat	828197	828285	22	+	.	TSTART=1;TEND=84;ID=(TTTC)N;SHORTTE=F
Chr_01_case_15_incident	Earl_Grey	Simple_repeat	828286	828295	23	+	.	TSTART=3;TEND=104;ID=(TTTCTC)N;SHORTTE=F
Chr_01_case_15_incident	Earl_Grey	Simple_repeat	833921	833949	14	+	.	TSTART=1;TEND=29;ID=(AAG)N;SHORTTE=F
Chr_01_case_15_incident	Earl_Grey	Simple_repeat	836856	836889	16	+	.	TSTART=1;TEND=34;ID=(AGAGGC)N;SHORTTE=F
Chr_01_case_15_incident	Earl_Grey	Simple_repeat	838297	838322	19	+	.	TSTART=1;TEND=26;ID=(GAT)N;SHORTTE=F
Chr_01_case_15_incident	Earl_Grey	Low_complexity	840222	840376	27	+	.	TSTART=1;TEND=156;ID=GA-RICH;SHORTTE=F
Chr_01_case_15_incident	Earl_Grey	Simple_repeat	841399	841441	14	+	.	TSTART=1;TEND=42;ID=(GTGTGA)N;SHORTTE=F
Chr_01_case_15_incident	Earl_Grey	Simple_repeat	841558	841592	12	+	.	TSTART=1;TEND=35;ID=(TGT)N;SHORTTE=F
Chr_01_case_15_incident	Earl_Grey	Simple_repeat	841727	841847	30	+	.	TSTART=1;TEND=118;ID=(CCG)N;SHORTTE=F
Chr_01_case_15_incident	Earl_Grey	Simple_repeat	843480	843496	16	+	.	TSTART=1;TEND=17;ID=(T)N;SHORTTE=F
Chr_01_case_15_incident	Earl_Grey	Simple_repeat	851663	851713	13	+	.	TSTART=1;TEND=49;ID=(ACTTTGA)N;SHORTTE=F
Chr_01_case_15_incident	Earl_Grey	Simple_repeat	852325	852378	45	+	.	TSTART=1;TEND=55;ID=(GATCTTCTTG)N;SHORTTE=F
Chr_01_case_15_incident	Earl_Grey	Simple_repeat	853537	853561	23	+	.	TSTART=1;TEND=25;ID=(A)N;SHORTTE=F
Chr_01_case_15_incident	Earl_Grey	Simple_repeat	853723	853767	13	+	.	TSTART=1;TEND=41;ID=(TTACTA)N;SHORTTE=F
Chr_01_case_15_incident	Earl_Grey	Simple_repeat	855772	855812	13	+	.	TSTART=1;TEND=43;ID=(TCATCT)N;SHORTTE=F
Chr_01_case_15_incident	Earl_Grey	Simple_repeat	859986	860008	13	+	.	TSTART=1;TEND=23;ID=(ATTT)N;SHORTTE=F
Chr_01_case_15_incident	Earl_Grey	Simple_repeat	860483	860554	15	+	.	TSTART=1;TEND=69;ID=(ATC)N;SHORTTE=F
Chr_01_case_15_incident	Earl_Grey	Simple_repeat	870664	870704	11	+	.	TSTART=1;TEND=40;ID=(CCTTCCC)N;SHORTTE=F
Chr_01_case_15_incident	Earl_Grey	Simple_repeat	871270	871314	12	+	.	TSTART=1;TEND=43;ID=(TCCTTTC)N;SHORTTE=F
Chr_01_case_15_incident	Earl_Grey	Simple_repeat	872632	872664	16	+	.	TSTART=1;TEND=37;ID=(CCGT)N;SHORTTE=F
Chr_01_case_15_incident	Earl_Grey	Simple_repeat	873527	873557	20	+	.	TSTART=1;TEND=31;ID=(CCGGAT)N;SHORTTE=F
Chr_01_case_15_incident	Earl_Grey	Simple_repeat	875605	875638	11	+	.	TSTART=1;TEND=34;ID=(GGCGCC)N;SHORTTE=F
Chr_01_case_15_incident	Earl_Grey	Simple_repeat	877747	877772	14	+	.	TSTART=1;TEND=27;ID=(AGGT)N;SHORTTE=F
Chr_01_case_15_incident	Earl_Grey	Simple_repeat	881989	882010	13	+	.	TSTART=1;TEND=22;ID=(GAA)N;SHORTTE=F
Chr_01_case_15_incident	Earl_Grey	Simple_repeat	882733	882758	24	+	.	TSTART=1;TEND=26;ID=(A)N;SHORTTE=F
Chr_01_case_15_incident	Earl_Grey	Simple_repeat	898508	898565	13	+	.	TSTART=1;TEND=57;ID=(GGATGA)N;SHORTTE=F
Chr_01_case_15_incident	Earl_Grey	Simple_repeat	901516	901546	14	+	.	TSTART=1;TEND=28;ID=(GAA)N;SHORTTE=F
Chr_01_case_15_incident	Earl_Grey	Unknown	912446	912489	231	+	.	TSTART=55;TEND=97;ID=RND-1_FAMILY-6;SHORTTE=T
Chr_01_case_15_incident	Earl_Grey	Simple_repeat	936890	936916	18	+	.	TSTART=1;TEND=27;ID=(A)N;SHORTTE=F
Chr_01_case_15_incident	Earl_Grey	Simple_repeat	939665	939698	11	+	.	TSTART=1;TEND=36;ID=(GACAAC)N;SHORTTE=F
Chr_01_case_15_incident	Earl_Grey	Simple_repeat	943134	943173	15	+	.	TSTART=1;TEND=37;ID=(AAT)N;SHORTTE=F
Chr_01_case_15_incident	Earl_Grey	Simple_repeat	945296	945358	20	+	.	TSTART=1;TEND=63;ID=(TCATCT)N;SHORTTE=F
Chr_01_case_15_incident	Earl_Grey	Simple_repeat	954420	954453	16	+	.	TSTART=1;TEND=34;ID=(CATCGT)N;SHORTTE=F
Chr_01_case_15_incident	Earl_Grey	DNA/TcMar-Tc1	956065	956877	6906	-	.	TSTART=1;TEND=810;ID=RND-1_FAMILY-14;SHORTTE=F
Chr_01_case_15_incident	Earl_Grey	DNA/TcMar-Fot1	956878	958617	12028	+	.	TSTART=54;TEND=1791;ID=RND-1_FAMILY-19;SHORTTE=F
Chr_01_case_15_incident	Earl_Grey	Unknown	958640	958855	350	+	.	TSTART=193;TEND=409;ID=RND-1_FAMILY-1;SHORTTE=F
Chr_01_case_15_incident	Earl_Grey	Simple_repeat	963406	963433	30	+	.	TSTART=1;TEND=28;ID=(CAT)N;SHORTTE=F
Chr_01_case_15_incident	Earl_Grey	Unknown	964325	964395	230	-	.	TSTART=5;TEND=80;ID=RND-1_FAMILY-1;SHORTTE=T
Chr_01_case_15_incident	Earl_Grey	Unknown	964589	964890	728	-	.	TSTART=3;TEND=343;ID=RND-2_FAMILY-159;SHORTTE=F
Chr_01_case_15_incident	Earl_Grey	Low_complexity	967956	967988	12	+	.	TSTART=1;TEND=32;ID=GA-RICH;SHORTTE=F
Chr_01_case_15_incident	Earl_Grey	Unknown	968258	968730	3690	-	.	TSTART=3081;TEND=3575;ID=RND-1_FAMILY-34;SHORTTE=F
Chr_01_case_15_incident	Earl_Grey	Unknown	968731	969136	1752	-	.	TSTART=328;TEND=549;ID=RND-1_FAMILY-8;SHORTTE=F;TEGROUP=CTG_1|RND-1_FAMILY-8|2
Chr_01_case_15_incident	Earl_Grey	LTR/Gypsy	969137	976821	520	-	.	TSTART=1;TEND=5483;ID=RND-1_FAMILY-18;SHORTTE=T;LTRGROUP=CTG_1_G1;TEGROUP=CTG_1|RND-1_FAMILY-18|1
Chr_01_case_15_incident	Earl_Grey	LTR/Gypsy	976822	977377	4255	+	.	TSTART=2495;TEND=3011;ID=RND-1_FAMILY-25;SHORTTE=F
Chr_01_case_15_incident	Earl_Grey	LTR/Gypsy	977378	977698	1990	-	.	TSTART=1;TEND=263;ID=RND-1_FAMILY-18;SHORTTE=F
Chr_01_case_15_incident	Earl_Grey	Simple_repeat	979166	979207	14	+	.	TSTART=1;TEND=42;ID=(TTC)N;SHORTTE=F
Chr_01_case_15_incident	Earl_Grey	Unknown	980083	980384	2591	+	.	TSTART=4;TEND=308;ID=RND-1_FAMILY-4;SHORTTE=F
Chr_01_case_15_incident	Earl_Grey	Unknown	981273	981515	1920	-	.	TSTART=62;TEND=309;ID=RND-1_FAMILY-4;SHORTTE=F
Chr_01_case_15_incident	Earl_Grey	Unknown	982147	982391	1850	-	.	TSTART=4;TEND=308;ID=RND-1_FAMILY-4;SHORTTE=F
Chr_01_case_15_incident	Earl_Grey	LTR/Gypsy	982392	982421	227	-	.	TSTART=611;TEND=641;ID=RND-1_FAMILY-18;SHORTTE=T
Chr_01_case_15_incident	Earl_Grey	Unknown	982422	982826	2633	+	.	TSTART=4;TEND=414;ID=RND-1_FAMILY-1;SHORTTE=F
Chr_01_case_15_incident	Earl_Grey	LTR/Gypsy	982827	983550	243	+	.	TSTART=92;TEND=644;ID=RND-1_FAMILY-18;SHORTTE=T;TEGROUP=CTG_1|RND-1_FAMILY-18|2
Chr_01_case_15_incident	Earl_Grey	LTR/Gypsy	983551	986617	25179	+	.	TSTART=1;TEND=3011;ID=RND-1_FAMILY-25;SHORTTE=F
Chr_01_case_15_incident	Earl_Grey	Unknown	988634	988880	1934	-	.	TSTART=59;TEND=311;ID=RND-1_FAMILY-4;SHORTTE=F
Chr_01_case_15_incident	Earl_Grey	LTR/Copia	988994	990250	7920	+	.	TSTART=1;TEND=1986;ID=RND-1_FAMILY-33;SHORTTE=F;TEGROUP=CTG_1|RND-1_FAMILY-33|1
Chr_01_case_15_incident	Earl_Grey	LTR/Gypsy	990584	996925	37727	+	.	TSTART=115;TEND=6186;ID=RND-1_FAMILY-5;SHORTTE=F
Chr_01_case_15_incident	Earl_Grey	LTR/Gypsy	996926	1000034	24844	-	.	TSTART=1;TEND=2850;ID=RND-1_FAMILY-0;SHORTTE=F
Chr_01_case_15_incident	Earl_Grey	DNA/CMC-EnSpm	1000284	1002728	4972	-	.	TSTART=1348;TEND=3827;ID=RND-1_FAMILY-26;SHORTTE=F
Chr_01_case_15_incident	Earl_Grey	LTR/Gypsy	1003933	1005339	1540	+	.	TSTART=114;TEND=4579;ID=RND-1_FAMILY-11;SHORTTE=F;TEGROUP=CTG_1|RND-1_FAMILY-11|1
Chr_01_case_15_incident	Earl_Grey	LTR/Gypsy	1005340	1005522	1408	+	.	TSTART=2782;TEND=2964;ID=RND-1_FAMILY-0;SHORTTE=F
Chr_01_case_15_incident	Earl_Grey	LTR/Gypsy	1005523	1006120	5268	-	.	TSTART=5589;TEND=6186;ID=RND-1_FAMILY-5;SHORTTE=F
Chr_01_case_15_incident	Earl_Grey	LTR/Gypsy	1006121	1006839	5974	+	.	TSTART=2959;TEND=3679;ID=RND-1_FAMILY-0;SHORTTE=F
Chr_01_case_15_incident	Earl_Grey	LTR/Gypsy	1006840	1007507	5254	-	.	TSTART=2911;TEND=3582;ID=RND-1_FAMILY-13;SHORTTE=F
Chr_01_case_15_incident	Earl_Grey	LTR/Gypsy	1007508	1009228	12983	+	.	TSTART=3668;TEND=5393;ID=RND-1_FAMILY-0;SHORTTE=F
Chr_01_case_15_incident	Earl_Grey	LTR/Gypsy	1009229	1009741	4275	+	.	TSTART=5589;TEND=6101;ID=RND-1_FAMILY-5;SHORTTE=F
Chr_01_case_15_incident	Earl_Grey	LTR/Gypsy	1009742	1010257	4349	+	.	TSTART=2;TEND=535;ID=RND-1_FAMILY-18;SHORTTE=F
Chr_01_case_15_incident	Earl_Grey	LTR/Gypsy	1010258	1010347	709	+	.	TSTART=6097;TEND=6186;ID=RND-1_FAMILY-5;SHORTTE=T
Chr_01_case_15_incident	Earl_Grey	LTR/Gypsy	1010348	1010971	4990	+	.	TSTART=5389;TEND=6012;ID=RND-1_FAMILY-0;SHORTTE=F
Chr_01_case_15_incident	Earl_Grey	LTR/Gypsy	1010972	1015686	28069	+	.	TSTART=1;TEND=3265;ID=RND-1_FAMILY-18;SHORTTE=F;LTRGROUP=CTG_1_G2;TEGROUP=CTG_1|RND-1_FAMILY-18|3
Chr_01_case_15_incident	Earl_Grey	LTR/Gypsy	1015687	1016678	7788	+	.	TSTART=6004;TEND=6996;ID=RND-1_FAMILY-0;SHORTTE=F
Chr_01_case_15_incident	Earl_Grey	LTR/Gypsy	1016680	1018971	7622	+	.	TSTART=1448;TEND=5129;ID=RND-1_FAMILY-11;SHORTTE=F
Chr_01_case_15_incident	Earl_Grey	LTR/Gypsy	1019032	1019134	463	-	.	TSTART=5588;TEND=5693;ID=RND-1_FAMILY-5;SHORTTE=F
Chr_01_case_15_incident	Earl_Grey	LTR/Gypsy	1019135	1019358	334	-	.	TSTART=3155;TEND=3372;ID=RND-1_FAMILY-13;SHORTTE=F
Chr_01_case_15_incident	Earl_Grey	LTR/Gypsy	1019476	1020008	2626	-	.	TSTART=2176;TEND=2707;ID=RND-1_FAMILY-5;SHORTTE=F
Chr_01_case_15_incident	Earl_Grey	DNA/CMC-EnSpm	1020011	1020521	2443	-	.	TSTART=2183;TEND=2712;ID=RND-1_FAMILY-26;SHORTTE=F
Chr_01_case_15_incident	Earl_Grey	Unknown	1020534	1022465	10345	+	.	TSTART=822;TEND=2784;ID=RND-1_FAMILY-21;SHORTTE=F
Chr_01_case_15_incident	Earl_Grey	Simple_repeat	1029828	1029858	13	+	.	TSTART=1;TEND=28;ID=(ACAT)N;SHORTTE=F
Chr_01_case_15_incident	Earl_Grey	Low_complexity	1040382	1040439	13	+	.	TSTART=1;TEND=57;ID=GA-RICH;SHORTTE=F
Chr_01_case_15_incident	Earl_Grey	Low_complexity	1040550	1040601	11	+	.	TSTART=1;TEND=49;ID=G-RICH;SHORTTE=F
Chr_01_case_15_incident	Earl_Grey	Simple_repeat	1042167	1042216	13	+	.	TSTART=1;TEND=51;ID=(TTC)N;SHORTTE=F
Chr_01_case_15_incident	Earl_Grey	Simple_repeat	1043732	1043759	15	+	.	TSTART=1;TEND=28;ID=(ATCTC)N;SHORTTE=F
Chr_01_case_15_incident	Earl_Grey	Simple_repeat	1065894	1065933	23	+	.	TSTART=1;TEND=40;ID=(AATAAGC)N;SHORTTE=F
Chr_01_case_15_incident	Earl_Grey	Simple_repeat	1072428	1072469	17	+	.	TSTART=1;TEND=43;ID=(CTT)N;SHORTTE=F
Chr_01_case_15_incident	Earl_Grey	Low_complexity	1074674	1074711	15	+	.	TSTART=1;TEND=34;ID=GA-RICH;SHORTTE=F
Chr_01_case_15_incident	Earl_Grey	Simple_repeat	1076579	1076606	15	+	.	TSTART=1;TEND=27;ID=(GAA)N;SHORTTE=F
Chr_01_case_15_incident	Earl_Grey	Simple_repeat	1077081	1077137	15	+	.	TSTART=1;TEND=57;ID=(TT)N;SHORTTE=F
Chr_01_case_15_incident	Earl_Grey	Simple_repeat	1077576	1077592	16	+	.	TSTART=1;TEND=17;ID=(A)N;SHORTTE=F
Chr_01_case_15_incident	Earl_Grey	Simple_repeat	1078352	1078425	30	+	.	TSTART=1;TEND=74;ID=(CGTCTT)N;SHORTTE=F
Chr_01_case_15_incident	Earl_Grey	Low_complexity	1078525	1078553	15	+	.	TSTART=1;TEND=29;ID=GA-RICH;SHORTTE=F
Chr_01_case_15_incident	Earl_Grey	Low_complexity	1079688	1079744	16	+	.	TSTART=1;TEND=58;ID=GA-RICH;SHORTTE=F
Chr_01_case_15_incident	Earl_Grey	Simple_repeat	1081843	1081879	23	+	.	TSTART=1;TEND=37;ID=(ATCTAC)N;SHORTTE=F
Chr_01_case_15_incident	Earl_Grey	Simple_repeat	1082153	1082178	17	+	.	TSTART=1;TEND=26;ID=(CAG)N;SHORTTE=F
Chr_01_case_15_incident	Earl_Grey	Simple_repeat	1082467	1082714	284	+	.	TSTART=1;TEND=248;ID=(CTCTCTCC)N;SHORTTE=F
Chr_01_case_15_incident	Earl_Grey	Simple_repeat	1090953	1091123	151	+	.	TSTART=1;TEND=171;ID=(ATCCTC)N;SHORTTE=F
Chr_01_case_15_incident	Earl_Grey	Unknown	1100741	1100789	287	+	.	TSTART=47;TEND=95;ID=RND-1_FAMILY-6;SHORTTE=T
Chr_01_case_15_incident	Earl_Grey	Simple_repeat	1107381	1107426	16	+	.	TSTART=1;TEND=44;ID=(GGATGG)N;SHORTTE=F
Chr_01_case_15_incident	Earl_Grey	Simple_repeat	1108087	1108118	15	+	.	TSTART=1;TEND=33;ID=(CAA)N;SHORTTE=F
Chr_01_case_15_incident	Earl_Grey	Simple_repeat	1121392	1121414	16	+	.	TSTART=1;TEND=23;ID=(CTC)N;SHORTTE=F
Chr_01_case_15_incident	Earl_Grey	Low_complexity	1122598	1122636	13	+	.	TSTART=1;TEND=38;ID=A-RICH;SHORTTE=F
Chr_01_case_15_incident	Earl_Grey	Simple_repeat	1128425	1128451	13	+	.	TSTART=1;TEND=27;ID=(CTC)N;SHORTTE=F
Chr_01_case_15_incident	Earl_Grey	Low_complexity	1132057	1132091	12	+	.	TSTART=1;TEND=35;ID=GA-RICH;SHORTTE=F
Chr_01_case_15_incident	Earl_Grey	Simple_repeat	1137465	1137490	17	+	.	TSTART=1;TEND=26;ID=(A)N;SHORTTE=F
Chr_01_case_15_incident	Earl_Grey	Simple_repeat	1138455	1138519	20	+	.	TSTART=1;TEND=63;ID=(CCCACC)N;SHORTTE=F
Chr_01_case_15_incident	Earl_Grey	Low_complexity	1138638	1138711	18	+	.	TSTART=1;TEND=73;ID=GA-RICH;SHORTTE=F
Chr_01_case_15_incident	Earl_Grey	Simple_repeat	1139075	1139097	16	+	.	TSTART=1;TEND=23;ID=(A)N;SHORTTE=F
Chr_01_case_15_incident	Earl_Grey	Simple_repeat	1139516	1139562	26	+	.	TSTART=1;TEND=47;ID=(TGTGGG)N;SHORTTE=F
Chr_01_case_15_incident	Earl_Grey	Simple_repeat	1140281	1140353	13	+	.	TSTART=1;TEND=70;ID=(CATCCTT)N;SHORTTE=F
Chr_01_case_15_incident	Earl_Grey	Simple_repeat	1141437	1141461	26	+	.	TSTART=1;TEND=25;ID=(GGGGGA)N;SHORTTE=F
Chr_01_case_15_incident	Earl_Grey	Simple_repeat	1141469	1141540	19	+	.	TSTART=1;TEND=72;ID=(CGG)N;SHORTTE=F
Chr_01_case_15_incident	Earl_Grey	Simple_repeat	1141700	1141803	53	+	.	TSTART=1;TEND=106;ID=(CTACTT)N;SHORTTE=F
Chr_01_case_15_incident	Earl_Grey	Simple_repeat	1142768	1142826	13	+	.	TSTART=1;TEND=57;ID=(CCCAT)N;SHORTTE=F
Chr_01_case_15_incident	Earl_Grey	Simple_repeat	1143363	1143398	17	+	.	TSTART=1;TEND=38;ID=(TCG)N;SHORTTE=F
Chr_01_case_15_incident	Earl_Grey	Simple_repeat	1143877	1143899	18	+	.	TSTART=1;TEND=23;ID=(GAC)N;SHORTTE=F
Chr_01_case_15_incident	Earl_Grey	Simple_repeat	1145736	1145851	23	+	.	TSTART=1;TEND=115;ID=(CCTTTC)N;SHORTTE=F
Chr_01_case_15_incident	Earl_Grey	Low_complexity	1156961	1157001	12	+	.	TSTART=1;TEND=43;ID=G-RICH;SHORTTE=F
Chr_01_case_15_incident	Earl_Grey	Simple_repeat	1160083	1160111	14	+	.	TSTART=1;TEND=30;ID=(GAA)N;SHORTTE=F
Chr_01_case_15_incident	Earl_Grey	Simple_repeat	1164459	1164494	18	+	.	TSTART=1;TEND=39;ID=(CAGTG)N;SHORTTE=F
Chr_01_case_15_incident	Earl_Grey	Low_complexity	1180929	1180965	15	+	.	TSTART=1;TEND=40;ID=GA-RICH;SHORTTE=F
Chr_01_case_15_incident	Earl_Grey	Simple_repeat	1182344	1182380	13	+	.	TSTART=1;TEND=38;ID=(CCTTC)N;SHORTTE=F
Chr_01_case_15_incident	Earl_Grey	Low_complexity	1184345	1184395	13	+	.	TSTART=1;TEND=52;ID=GA-RICH;SHORTTE=F
Chr_01_case_15_incident	Earl_Grey	Simple_repeat	1203879	1203917	16	+	.	TSTART=1;TEND=39;ID=(CTTTTC)N;SHORTTE=F
Chr_01_case_15_incident	Earl_Grey	Low_complexity	1215032	1215079	13	+	.	TSTART=1;TEND=48;ID=GA-RICH;SHORTTE=F
Chr_01_case_15_incident	Earl_Grey	Simple_repeat	1217218	1217254	14	+	.	TSTART=1;TEND=37;ID=(TCAGAG)N;SHORTTE=F
Chr_01_case_15_incident	Earl_Grey	Simple_repeat	1234083	1234107	16	+	.	TSTART=1;TEND=25;ID=(A)N;SHORTTE=F
Chr_01_case_15_incident	Earl_Grey	Simple_repeat	1236328	1236357	15	+	.	TSTART=1;TEND=29;ID=(CTC)N;SHORTTE=F
Chr_01_case_15_incident	Earl_Grey	Low_complexity	1237070	1237119	15	+	.	TSTART=1;TEND=47;ID=GA-RICH;SHORTTE=F
Chr_01_case_15_incident	Earl_Grey	Simple_repeat	1251834	1251877	12	+	.	TSTART=1;TEND=46;ID=(GCTGAGC)N;SHORTTE=F
Chr_01_case_15_incident	Earl_Grey	Simple_repeat	1256224	1256338	31	+	.	TSTART=1;TEND=118;ID=(ACCGCC)N;SHORTTE=F
Chr_01_case_15_incident	Earl_Grey	Simple_repeat	1257095	1257139	24	+	.	TSTART=1;TEND=45;ID=(AGAGTC)N;SHORTTE=F
Chr_01_case_15_incident	Earl_Grey	Simple_repeat	1257215	1257262	15	+	.	TSTART=1;TEND=48;ID=(CTCAGA)N;SHORTTE=F
Chr_01_case_15_incident	Earl_Grey	Simple_repeat	1262549	1262597	15	+	.	TSTART=1;TEND=49;ID=(CA)N;SHORTTE=F
Chr_01_case_15_incident	Earl_Grey	Simple_repeat	1267425	1267476	14	+	.	TSTART=1;TEND=51;ID=(CTCCT)N;SHORTTE=F
Chr_01_case_15_incident	Earl_Grey	Simple_repeat	1267477	1267519	22	+	.	TSTART=5;TEND=99;ID=(CCT)N;SHORTTE=F
Chr_01_case_15_incident	Earl_Grey	Simple_repeat	1269017	1269065	30	+	.	TSTART=1;TEND=49;ID=(TGGGTGC)N;SHORTTE=F
Chr_01_case_15_incident	Earl_Grey	Simple_repeat	1276340	1276415	16	+	.	TSTART=1;TEND=76;ID=(CTTCCTT)N;SHORTTE=F
Chr_01_case_15_incident	Earl_Grey	Simple_repeat	1289367	1289419	38	+	.	TSTART=1;TEND=53;ID=(TGTTGC)N;SHORTTE=F
Chr_01_case_15_incident	Earl_Grey	Simple_repeat	1289522	1289584	18	+	.	TSTART=1;TEND=63;ID=(TTG)N;SHORTTE=F
Chr_01_case_15_incident	Earl_Grey	Simple_repeat	1290852	1291013	32	+	.	TSTART=1;TEND=152;ID=(TGTTGC)N;SHORTTE=F
Chr_01_case_15_incident	Earl_Grey	Simple_repeat	1291222	1291338	61	+	.	TSTART=1;TEND=117;ID=(TGC)N;SHORTTE=F
Chr_01_case_15_incident	Earl_Grey	Simple_repeat	1304902	1304927	17	+	.	TSTART=1;TEND=26;ID=(C)N;SHORTTE=F
Chr_01_case_15_incident	Earl_Grey	Simple_repeat	1304928	1304933	12	+	.	TSTART=1;TEND=33;ID=(CCGCC)N;SHORTTE=F
Chr_01_case_15_incident	Earl_Grey	Low_complexity	1315753	1315812	17	+	.	TSTART=1;TEND=60;ID=G-RICH;SHORTTE=F
Chr_01_case_15_incident	Earl_Grey	Low_complexity	1315837	1315878	13	+	.	TSTART=1;TEND=43;ID=A-RICH;SHORTTE=F
Chr_01_case_15_incident	Earl_Grey	Simple_repeat	1319744	1319773	13	+	.	TSTART=1;TEND=30;ID=(CTT)N;SHORTTE=F
Chr_01_case_15_incident	Earl_Grey	Simple_repeat	1326515	1326575	29	+	.	TSTART=1;TEND=60;ID=(CTC)N;SHORTTE=F
Chr_01_case_15_incident	Earl_Grey	Simple_repeat	1338771	1338799	31	+	.	TSTART=1;TEND=29;ID=(GGAGGT)N;SHORTTE=F
Chr_01_case_15_incident	Earl_Grey	Simple_repeat	1349505	1349521	16	+	.	TSTART=1;TEND=17;ID=(T)N;SHORTTE=F
Chr_01_case_15_incident	Earl_Grey	Low_complexity	1350247	1350288	17	+	.	TSTART=1;TEND=42;ID=GA-RICH;SHORTTE=F
Chr_01_case_15_incident	Earl_Grey	Low_complexity	1350359	1350421	12	+	.	TSTART=1;TEND=56;ID=G-RICH;SHORTTE=F
Chr_01_case_15_incident	Earl_Grey	Simple_repeat	1350997	1351018	15	+	.	TSTART=1;TEND=23;ID=(GAAG)N;SHORTTE=F
Chr_01_case_15_incident	Earl_Grey	Low_complexity	1352408	1352448	15	+	.	TSTART=1;TEND=41;ID=GA-RICH;SHORTTE=F
Chr_01_case_15_incident	Earl_Grey	Simple_repeat	1352740	1352798	16	+	.	TSTART=1;TEND=60;ID=(TCCGGC)N;SHORTTE=F
Chr_01_case_15_incident	Earl_Grey	Simple_repeat	1353067	1353151	24	+	.	TSTART=1;TEND=107;ID=(TCTCAA)N;SHORTTE=F
Chr_01_case_15_incident	Earl_Grey	Simple_repeat	1353152	1353177	25	+	.	TSTART=1;TEND=51;ID=(CAGTCC)N;SHORTTE=F
Chr_01_case_15_incident	Earl_Grey	Simple_repeat	1355360	1355392	36	+	.	TSTART=1;TEND=33;ID=(TGCCCC)N;SHORTTE=F
Chr_01_case_15_incident	Earl_Grey	Simple_repeat	1357293	1357326	22	+	.	TSTART=1;TEND=36;ID=(AGA)N;SHORTTE=F
Chr_01_case_15_incident	Earl_Grey	Simple_repeat	1358372	1358436	20	+	.	TSTART=1;TEND=65;ID=(GAGTGA)N;SHORTTE=F
Chr_01_case_15_incident	Earl_Grey	Simple_repeat	1358961	1358994	15	+	.	TSTART=1;TEND=80;ID=(GGAGGC)N;SHORTTE=F
Chr_01_case_15_incident	Earl_Grey	Simple_repeat	1358995	1359037	16	+	.	TSTART=1;TEND=41;ID=(GGCGGC)N;SHORTTE=F
Chr_01_case_15_incident	Earl_Grey	Simple_repeat	1362183	1362215	19	+	.	TSTART=1;TEND=33;ID=(T)N;SHORTTE=F
Chr_01_case_15_incident	Earl_Grey	Simple_repeat	1367329	1367357	14	+	.	TSTART=1;TEND=30;ID=(AAAAT)N;SHORTTE=F
Chr_01_case_15_incident	Earl_Grey	Simple_repeat	1374928	1374985	16	+	.	TSTART=1;TEND=58;ID=(ACG)N;SHORTTE=F
Chr_01_case_15_incident	Earl_Grey	Simple_repeat	1375775	1375825	20	+	.	TSTART=1;TEND=51;ID=(TGAAGA)N;SHORTTE=F
Chr_01_case_15_incident	Earl_Grey	Low_complexity	1390861	1390889	17	+	.	TSTART=1;TEND=29;ID=A-RICH;SHORTTE=F
Chr_01_case_15_incident	Earl_Grey	Unknown	1401001	1401043	242	-	.	TSTART=53;TEND=95;ID=RND-1_FAMILY-6;SHORTTE=T
Chr_01_case_15_incident	Earl_Grey	Simple_repeat	1408890	1408919	12	+	.	TSTART=1;TEND=29;ID=(GAT)N;SHORTTE=F
Chr_01_case_15_incident	Earl_Grey	Simple_repeat	1415046	1415073	26	+	.	TSTART=1;TEND=28;ID=(A)N;SHORTTE=F
Chr_01_case_15_incident	Earl_Grey	Simple_repeat	1415077	1415113	13	+	.	TSTART=1;TEND=35;ID=(AATGA)N;SHORTTE=F
Chr_01_case_15_incident	Earl_Grey	Simple_repeat	1416600	1416646	18	+	.	TSTART=1;TEND=45;ID=(CCACAT)N;SHORTTE=F
Chr_01_case_15_incident	Earl_Grey	Simple_repeat	1435258	1435299	14	+	.	TSTART=1;TEND=43;ID=(CATTCTT)N;SHORTTE=F
Chr_01_case_15_incident	Earl_Grey	Low_complexity	1440819	1440862	19	+	.	TSTART=1;TEND=42;ID=GA-RICH;SHORTTE=F
Chr_01_case_15_incident	Earl_Grey	LINE/CRE	1444498	1444883	1219	-	.	TSTART=805;TEND=1145;ID=RND-2_FAMILY-44;SHORTTE=F
Chr_01_case_15_incident	Earl_Grey	LINE/CRE	1447930	1448546	734	-	.	TSTART=346;TEND=1256;ID=RND-2_FAMILY-44;SHORTTE=F;TEGROUP=CTG_1|RND-2_FAMILY-44|1
Chr_01_case_15_incident	Earl_Grey	Unknown	1448661	1449147	3690	-	.	TSTART=6;TEND=499;ID=RND-1_FAMILY-12;SHORTTE=F
Chr_01_case_15_incident	Earl_Grey	Low_complexity	1456554	1456592	13	+	.	TSTART=1;TEND=38;ID=A-RICH;SHORTTE=F
Chr_01_case_15_incident	Earl_Grey	Simple_repeat	1476079	1476108	32	+	.	TSTART=1;TEND=30;ID=(AGCCAAG)N;SHORTTE=F
Chr_01_case_15_incident	Earl_Grey	Unknown	1509294	1509391	679	+	.	TSTART=9;TEND=103;ID=RND-1_FAMILY-6;SHORTTE=T
Chr_01_case_15_incident	Earl_Grey	Unknown	1511228	1511296	236	-	.	TSTART=4;TEND=69;ID=RND-1_FAMILY-31;SHORTTE=T
Chr_01_case_15_incident	Earl_Grey	Simple_repeat	1523903	1523950	14	+	.	TSTART=1;TEND=47;ID=(GTTCAA)N;SHORTTE=F
Chr_01_case_15_incident	Earl_Grey	Simple_repeat	1529887	1530021	22	+	.	TSTART=1;TEND=134;ID=(TCCTCT)N;SHORTTE=F
Chr_01_case_15_incident	Earl_Grey	Low_complexity	1542347	1542393	12	+	.	TSTART=1;TEND=42;ID=G-RICH;SHORTTE=F
Chr_01_case_15_incident	Earl_Grey	Simple_repeat	1547238	1547284	18	+	.	TSTART=1;TEND=44;ID=(TCCCCC)N;SHORTTE=F
Chr_01_case_15_incident	Earl_Grey	Simple_repeat	1553582	1553635	14	+	.	TSTART=1;TEND=54;ID=(CTCTTTC)N;SHORTTE=F
Chr_01_case_15_incident	Earl_Grey	LINE/CRE	1556580	1556870	803	+	.	TSTART=963;TEND=1256;ID=RND-2_FAMILY-44;SHORTTE=F
Chr_01_case_15_incident	Earl_Grey	Simple_repeat	1560179	1560212	26	+	.	TSTART=1;TEND=34;ID=(TGGCATC)N;SHORTTE=F
Chr_01_case_15_incident	Earl_Grey	Simple_repeat	1567693	1567733	18	+	.	TSTART=1;TEND=41;ID=(AGGTTC)N;SHORTTE=F
Chr_01_case_15_incident	Earl_Grey	Simple_repeat	1574981	1575021	23	+	.	TSTART=1;TEND=40;ID=(AGA)N;SHORTTE=F
Chr_01_case_15_incident	Earl_Grey	Unknown	1579398	1579928	4561	-	.	TSTART=5;TEND=543;ID=RND-1_FAMILY-12;SHORTTE=F
Chr_01_case_15_incident	Earl_Grey	Simple_repeat	1580323	1580364	14	+	.	TSTART=1;TEND=42;ID=(CGAGGC)N;SHORTTE=F
Chr_01_case_15_incident	Earl_Grey	Simple_repeat	1581638	1581668	14	+	.	TSTART=1;TEND=31;ID=(TGA)N;SHORTTE=F
Chr_01_case_15_incident	Earl_Grey	Simple_repeat	1582192	1582221	13	+	.	TSTART=1;TEND=30;ID=(TGA)N;SHORTTE=F
Chr_01_case_15_incident	Earl_Grey	Low_complexity	1594215	1594242	12	+	.	TSTART=1;TEND=28;ID=G-RICH;SHORTTE=F
Chr_01_case_15_incident	Earl_Grey	Simple_repeat	1596954	1597013	19	+	.	TSTART=1;TEND=61;ID=(TCTT)N;SHORTTE=F
Chr_01_case_15_incident	Earl_Grey	Simple_repeat	1600872	1600890	15	+	.	TSTART=1;TEND=19;ID=(GT)N;SHORTTE=F
Chr_01_case_15_incident	Earl_Grey	Low_complexity	1601728	1601764	12	+	.	TSTART=1;TEND=37;ID=G-RICH;SHORTTE=F
Chr_01_case_15_incident	Earl_Grey	Simple_repeat	1601800	1601840	24	+	.	TSTART=1;TEND=41;ID=(TCA)N;SHORTTE=F
Chr_01_case_15_incident	Earl_Grey	Low_complexity	1603482	1603561	26	+	.	TSTART=1;TEND=79;ID=G-RICH;SHORTTE=F
Chr_01_case_15_incident	Earl_Grey	Simple_repeat	1603599	1603632	12	+	.	TSTART=1;TEND=36;ID=(CACTC)N;SHORTTE=F
Chr_01_case_15_incident	Earl_Grey	Simple_repeat	1605868	1605886	17	+	.	TSTART=1;TEND=19;ID=(T)N;SHORTTE=F
Chr_01_case_15_incident	Earl_Grey	Simple_repeat	1606023	1606056	17	+	.	TSTART=1;TEND=33;ID=(TTCCA)N;SHORTTE=F
Chr_01_case_15_incident	Earl_Grey	Simple_repeat	1606268	1606301	31	+	.	TSTART=1;TEND=34;ID=(A)N;SHORTTE=F
Chr_01_case_15_incident	Earl_Grey	Simple_repeat	1606675	1606715	17	+	.	TSTART=1;TEND=40;ID=(TCCGGT)N;SHORTTE=F
Chr_01_case_15_incident	Earl_Grey	Simple_repeat	1606843	1606878	20	+	.	TSTART=1;TEND=36;ID=(CGTAGA)N;SHORTTE=F
Chr_01_case_15_incident	Earl_Grey	Simple_repeat	1615427	1615463	19	+	.	TSTART=1;TEND=41;ID=(GAAGAAG)N;SHORTTE=F
Chr_01_case_15_incident	Earl_Grey	Simple_repeat	1635863	1635909	14	+	.	TSTART=1;TEND=45;ID=(TTTA)N;SHORTTE=F
Chr_01_case_15_incident	Earl_Grey	Low_complexity	1637879	1637950	17	+	.	TSTART=1;TEND=71;ID=A-RICH;SHORTTE=F
Chr_01_case_15_incident	Earl_Grey	Simple_repeat	1655524	1655553	14	+	.	TSTART=1;TEND=29;ID=(ATTTT)N;SHORTTE=F
Chr_01_case_15_incident	Earl_Grey	Simple_repeat	1664093	1664143	21	+	.	TSTART=1;TEND=76;ID=(TCT)N;SHORTTE=F;TEGROUP=CTG_1|(TCT)N|1
Chr_01_case_15_incident	Earl_Grey	Simple_repeat	1664144	1664156	21	+	.	TSTART=1;TEND=37;ID=(TTCATCA)N;SHORTTE=F
Chr_01_case_15_incident	Earl_Grey	Simple_repeat	1664184	1664239	16	+	.	TSTART=1;TEND=53;ID=(TTG)N;SHORTTE=F
Chr_01_case_15_incident	Earl_Grey	Simple_repeat	1679253	1679282	17	+	.	TSTART=1;TEND=31;ID=(AAAG)N;SHORTTE=F
Chr_01_case_15_incident	Earl_Grey	Simple_repeat	1684778	1684812	12	+	.	TSTART=1;TEND=35;ID=(TCCTCA)N;SHORTTE=F
Chr_01_case_15_incident	Earl_Grey	Simple_repeat	1684920	1684999	22	+	.	TSTART=1;TEND=91;ID=(CTTCAT)N;SHORTTE=F;TEGROUP=CTG_1|(CTTCAT)N|1
Chr_01_case_15_incident	Earl_Grey	Simple_repeat	1691824	1691864	18	+	.	TSTART=1;TEND=40;ID=(CCT)N;SHORTTE=F
Chr_01_case_15_incident	Earl_Grey	Simple_repeat	1700148	1700200	13	+	.	TSTART=1;TEND=55;ID=(CATCTCA)N;SHORTTE=F
Chr_01_case_15_incident	Earl_Grey	Simple_repeat	1704014	1704077	17	+	.	TSTART=1;TEND=64;ID=(CCGCCC)N;SHORTTE=F
Chr_01_case_15_incident	Earl_Grey	Simple_repeat	1704078	1704092	14	+	.	TSTART=1;TEND=78;ID=(CCTC)N;SHORTTE=F
Chr_01_case_15_incident	Earl_Grey	Simple_repeat	1705383	1705422	21	+	.	TSTART=1;TEND=40;ID=(T)N;SHORTTE=F
Chr_01_case_15_incident	Earl_Grey	Simple_repeat	1708152	1708198	21	+	.	TSTART=1;TEND=44;ID=(CTTC)N;SHORTTE=F
Chr_01_case_15_incident	Earl_Grey	Simple_repeat	1711124	1711143	16	+	.	TSTART=1;TEND=20;ID=(A)N;SHORTTE=F
Chr_01_case_15_incident	Earl_Grey	Low_complexity	1712324	1712362	17	+	.	TSTART=1;TEND=38;ID=A-RICH;SHORTTE=F
Chr_01_case_15_incident	Earl_Grey	Simple_repeat	1714720	1714794	24	+	.	TSTART=1;TEND=75;ID=(GACGAT)N;SHORTTE=F
Chr_01_case_15_incident	Earl_Grey	Low_complexity	1722421	1722464	15	+	.	TSTART=1;TEND=43;ID=A-RICH;SHORTTE=F
Chr_01_case_15_incident	Earl_Grey	Simple_repeat	1729107	1729136	13	+	.	TSTART=1;TEND=30;ID=(CTC)N;SHORTTE=F
Chr_01_case_15_incident	Earl_Grey	Low_complexity	1735045	1735093	17	+	.	TSTART=1;TEND=48;ID=G-RICH;SHORTTE=F
Chr_01_case_15_incident	Earl_Grey	Low_complexity	1738492	1738540	17	+	.	TSTART=1;TEND=49;ID=G-RICH;SHORTTE=F
Chr_01_case_15_incident	Earl_Grey	Simple_repeat	1740721	1740807	57	+	.	TSTART=1;TEND=87;ID=(TCAGGC)N;SHORTTE=F
Chr_01_case_15_incident	Earl_Grey	Low_complexity	1754770	1754802	13	+	.	TSTART=1;TEND=33;ID=G-RICH;SHORTTE=F
Chr_01_case_15_incident	Earl_Grey	Simple_repeat	1759159	1759193	18	+	.	TSTART=1;TEND=36;ID=(CTT)N;SHORTTE=F
Chr_01_case_15_incident	Earl_Grey	Simple_repeat	1763494	1763544	16	+	.	TSTART=1;TEND=51;ID=(CGATTC)N;SHORTTE=F
Chr_01_case_15_incident	Earl_Grey	Simple_repeat	1763545	1763552	15	+	.	TSTART=1;TEND=63;ID=(CGAGTC)N;SHORTTE=F
Chr_01_case_15_incident	Earl_Grey	Simple_repeat	1763553	1763595	15	+	.	TSTART=1;TEND=44;ID=(GAT)N;SHORTTE=F
Chr_01_case_15_incident	Earl_Grey	Simple_repeat	1768781	1768803	14	+	.	TSTART=1;TEND=23;ID=(TTC)N;SHORTTE=F
Chr_01_case_15_incident	Earl_Grey	Low_complexity	1772811	1772855	15	+	.	TSTART=1;TEND=43;ID=A-RICH;SHORTTE=F
Chr_01_case_15_incident	Earl_Grey	Simple_repeat	1775654	1775704	22	+	.	TSTART=1;TEND=48;ID=(TGTATCT)N;SHORTTE=F
Chr_01_case_15_incident	Earl_Grey	LINE/CRE	1783716	1783975	937	-	.	TSTART=917;TEND=1158;ID=RND-2_FAMILY-44;SHORTTE=F
Chr_01_case_15_incident	Earl_Grey	Simple_repeat	1786550	1786599	21	+	.	TSTART=1;TEND=51;ID=(TGGCAGG)N;SHORTTE=F
Chr_01_case_15_incident	Earl_Grey	Simple_repeat	1794390	1794427	14	+	.	TSTART=1;TEND=36;ID=(CCTT)N;SHORTTE=F
Chr_01_case_15_incident	Earl_Grey	Simple_repeat	1809708	1809766	16	+	.	TSTART=1;TEND=53;ID=(CTT)N;SHORTTE=F
Chr_01_case_15_incident	Earl_Grey	Simple_repeat	1812904	1812948	24	+	.	TSTART=1;TEND=45;ID=(GAG)N;SHORTTE=F
Chr_01_case_15_incident	Earl_Grey	Low_complexity	1813213	1813242	12	+	.	TSTART=1;TEND=31;ID=GA-RICH;SHORTTE=F
Chr_01_case_15_incident	Earl_Grey	Unknown	1839951	1840017	280	-	.	TSTART=1;TEND=69;ID=RND-1_FAMILY-31;SHORTTE=T
Chr_01_case_15_incident	Earl_Grey	Simple_repeat	1840040	1840088	14	+	.	TSTART=1;TEND=48;ID=(ATGCAAG)N;SHORTTE=F
Chr_01_case_15_incident	Earl_Grey	Simple_repeat	1842340	1842364	16	+	.	TSTART=1;TEND=25;ID=(CTC)N;SHORTTE=F
Chr_01_case_15_incident	Earl_Grey	Simple_repeat	1849856	1849884	20	+	.	TSTART=1;TEND=29;ID=(A)N;SHORTTE=F
Chr_01_case_15_incident	Earl_Grey	DNA/TcMar-Tc1	1857868	1858983	2414	+	.	TSTART=5;TEND=1348;ID=RND-1_FAMILY-14;SHORTTE=F;TEGROUP=CTG_1|RND-1_FAMILY-14|1
Chr_01_case_15_incident	Earl_Grey	Low_complexity	1880557	1880624	15	+	.	TSTART=1;TEND=74;ID=A-RICH;SHORTTE=F
Chr_01_case_15_incident	Earl_Grey	Simple_repeat	1883064	1883123	15	+	.	TSTART=1;TEND=59;ID=(TCCTGTC)N;SHORTTE=F
Chr_01_case_15_incident	Earl_Grey	Simple_repeat	1894663	1894702	12	+	.	TSTART=1;TEND=38;ID=(CTGAGAG)N;SHORTTE=F
Chr_01_case_15_incident	Earl_Grey	Simple_repeat	1896706	1896743	21	+	.	TSTART=1;TEND=38;ID=(GCA)N;SHORTTE=F
Chr_01_case_15_incident	Earl_Grey	Simple_repeat	1898242	1898263	12	+	.	TSTART=1;TEND=22;ID=(AAAT)N;SHORTTE=F
Chr_01_case_15_incident	Earl_Grey	Simple_repeat	1901000	1901039	23	+	.	TSTART=1;TEND=39;ID=(GCGACTG)N;SHORTTE=F
Chr_01_case_15_incident	Earl_Grey	Simple_repeat	1901442	1901521	22	+	.	TSTART=1;TEND=76;ID=(TCCCCCC)N;SHORTTE=F
Chr_01_case_15_incident	Earl_Grey	Simple_repeat	1903760	1903784	16	+	.	TSTART=1;TEND=25;ID=(T)N;SHORTTE=F
Chr_01_case_15_incident	Earl_Grey	Simple_repeat	1904259	1904296	15	+	.	TSTART=1;TEND=39;ID=(ATGTC)N;SHORTTE=F
Chr_01_case_15_incident	Earl_Grey	Simple_repeat	1909118	1909139	13	+	.	TSTART=1;TEND=23;ID=(TCT)N;SHORTTE=F
Chr_01_case_15_incident	Earl_Grey	LINE/CRE	1920941	1921092	233	+	.	TSTART=1004;TEND=1154;ID=RND-2_FAMILY-44;SHORTTE=F
Chr_01_case_15_incident	Earl_Grey	Simple_repeat	1922698	1922732	11	+	.	TSTART=1;TEND=37;ID=(TTCATAT)N;SHORTTE=F
Chr_01_case_15_incident	Earl_Grey	Simple_repeat	1923210	1923246	12	+	.	TSTART=1;TEND=39;ID=(TTCTCCG)N;SHORTTE=F
Chr_01_case_15_incident	Earl_Grey	Simple_repeat	1923829	1923865	14	+	.	TSTART=1;TEND=37;ID=(TCTTTC)N;SHORTTE=F
Chr_01_case_15_incident	Earl_Grey	LINE/CRE	1930233	1930553	606	+	.	TSTART=960;TEND=1255;ID=RND-2_FAMILY-44;SHORTTE=F
Chr_01_case_15_incident	Earl_Grey	Simple_repeat	1934538	1934582	28	+	.	TSTART=1;TEND=45;ID=(GGTGCTC)N;SHORTTE=F
Chr_01_case_15_incident	Earl_Grey	Unknown	1936438	1936774	1111	+	.	TSTART=38;TEND=365;ID=RND-2_FAMILY-159;SHORTTE=F
Chr_01_case_15_incident	Earl_Grey	Unknown	1936830	1937335	3775	-	.	TSTART=3074;TEND=3582;ID=RND-1_FAMILY-34;SHORTTE=F
Chr_01_case_15_incident	Earl_Grey	Simple_repeat	1952014	1952039	12	+	.	TSTART=1;TEND=24;ID=(CGGT)N;SHORTTE=F
Chr_01_case_15_incident	Earl_Grey	Unknown	1952524	1952729	389	+	.	TSTART=119;TEND=324;ID=RND-2_FAMILY-159;SHORTTE=F
Chr_01_case_15_incident	Earl_Grey	Unknown	1954702	1955129	339	+	.	TSTART=6;TEND=547;ID=RND-1_FAMILY-12;SHORTTE=T;TEGROUP=CTG_1|RND-1_FAMILY-12|1
Chr_01_case_15_incident	Earl_Grey	Simple_repeat	1955654	1955700	11	+	.	TSTART=1;TEND=46;ID=(TCACTC)N;SHORTTE=F
Chr_01_case_15_incident	Earl_Grey	Simple_repeat	1957760	1957801	17	+	.	TSTART=1;TEND=42;ID=(ATCACT)N;SHORTTE=F
Chr_01_case_15_incident	Earl_Grey	Simple_repeat	1960387	1960450	27	+	.	TSTART=1;TEND=67;ID=(GCTTGA)N;SHORTTE=F
Chr_01_case_15_incident	Earl_Grey	Simple_repeat	1960508	1960530	18	+	.	TSTART=1;TEND=24;ID=(GCT)N;SHORTTE=F
Chr_01_case_15_incident	Earl_Grey	Simple_repeat	1960531	1960709	145	+	.	TSTART=1;TEND=179;ID=(TGT)N;SHORTTE=F
Chr_01_case_15_incident	Earl_Grey	Simple_repeat	1961130	1961207	29	+	.	TSTART=1;TEND=75;ID=(TTGTCC)N;SHORTTE=F
Chr_01_case_15_incident	Earl_Grey	Simple_repeat	1961866	1961909	13	+	.	TSTART=1;TEND=44;ID=(TGAGGT)N;SHORTTE=F
Chr_01_case_15_incident	Earl_Grey	Simple_repeat	1962654	1962702	17	+	.	TSTART=1;TEND=52;ID=(AGCTTG)N;SHORTTE=F
Chr_01_case_15_incident	Earl_Grey	Low_complexity	1975105	1975135	13	+	.	TSTART=1;TEND=32;ID=A-RICH;SHORTTE=F
Chr_01_case_15_incident	Earl_Grey	Simple_repeat	1980043	1980072	17	+	.	TSTART=1;TEND=31;ID=(AGAA)N;SHORTTE=F
Chr_01_case_15_incident	Earl_Grey	Simple_repeat	1991428	1991459	17	+	.	TSTART=1;TEND=32;ID=(AAAG)N;SHORTTE=F
Chr_01_case_15_incident	Earl_Grey	Simple_repeat	1997467	1997525	11	+	.	TSTART=1;TEND=62;ID=(TCTTCT)N;SHORTTE=F
Chr_01_case_15_incident	Earl_Grey	Low_complexity	1999902	1999942	12	+	.	TSTART=1;TEND=40;ID=A-RICH;SHORTTE=F
Chr_01_case_15_incident	Earl_Grey	Simple_repeat	2004237	2004273	17	+	.	TSTART=1;TEND=35;ID=(AATCCC)N;SHORTTE=F
Chr_01_case_15_incident	Earl_Grey	Simple_repeat	2004698	2004754	21	+	.	TSTART=1;TEND=57;ID=(CAATCC)N;SHORTTE=F
Chr_01_case_15_incident	Earl_Grey	Simple_repeat	2004959	2005007	17	+	.	TSTART=1;TEND=50;ID=(TCG)N;SHORTTE=F
Chr_01_case_15_incident	Earl_Grey	Simple_repeat	2005091	2005170	20	+	.	TSTART=1;TEND=80;ID=(GAGGAT)N;SHORTTE=F
Chr_01_case_15_incident	Earl_Grey	Simple_repeat	2010909	2010955	13	+	.	TSTART=1;TEND=47;ID=(GGTCTTT)N;SHORTTE=F
Chr_01_case_15_incident	Earl_Grey	Simple_repeat	2017292	2017328	16	+	.	TSTART=1;TEND=37;ID=(TTTCTTT)N;SHORTTE=F
Chr_01_case_15_incident	Earl_Grey	Simple_repeat	2017329	2017335	14	+	.	TSTART=2;TEND=46;ID=(ATTTCTT)N;SHORTTE=F
Chr_01_case_15_incident	Earl_Grey	Simple_repeat	2019111	2019142	15	+	.	TSTART=1;TEND=38;ID=(GCCCA)N;SHORTTE=F
Chr_01_case_15_incident	Earl_Grey	Simple_repeat	2019143	2019165	15	+	.	TSTART=1;TEND=27;ID=(CCA)N;SHORTTE=F
Chr_01_case_15_incident	Earl_Grey	Low_complexity	2019334	2019386	14	+	.	TSTART=1;TEND=53;ID=GA-RICH;SHORTTE=F
Chr_01_case_15_incident	Earl_Grey	Low_complexity	2029652	2029698	23	+	.	TSTART=1;TEND=46;ID=GA-RICH;SHORTTE=F
Chr_01_case_15_incident	Earl_Grey	Simple_repeat	2032263	2032328	12	+	.	TSTART=1;TEND=62;ID=(GAGAACA)N;SHORTTE=F
Chr_01_case_15_incident	Earl_Grey	Simple_repeat	2051623	2051650	14	+	.	TSTART=1;TEND=28;ID=(GGT)N;SHORTTE=F
Chr_01_case_15_incident	Earl_Grey	Simple_repeat	2055677	2055705	12	+	.	TSTART=1;TEND=31;ID=(TTG)N;SHORTTE=F
Chr_01_case_15_incident	Earl_Grey	Simple_repeat	2061916	2061950	14	+	.	TSTART=1;TEND=32;ID=(CTGGTT)N;SHORTTE=F
Chr_01_case_15_incident	Earl_Grey	Low_complexity	2062858	2062940	17	+	.	TSTART=1;TEND=84;ID=GA-RICH;SHORTTE=F
Chr_01_case_15_incident	Earl_Grey	Simple_repeat	2075832	2075865	13	+	.	TSTART=1;TEND=33;ID=(TCTTCA)N;SHORTTE=F
Chr_01_case_15_incident	Earl_Grey	Simple_repeat	2076713	2076750	14	+	.	TSTART=1;TEND=38;ID=(TTGGCT)N;SHORTTE=F
Chr_01_case_15_incident	Earl_Grey	Simple_repeat	2083657	2083725	22	+	.	TSTART=1;TEND=67;ID=(CTCTTTC)N;SHORTTE=F
Chr_01_case_15_incident	Earl_Grey	Low_complexity	2090663	2090691	12	+	.	TSTART=1;TEND=30;ID=A-RICH;SHORTTE=F
Chr_01_case_15_incident	Earl_Grey	Low_complexity	2101113	2101143	12	+	.	TSTART=1;TEND=29;ID=GA-RICH;SHORTTE=F
Chr_01_case_15_incident	Earl_Grey	Simple_repeat	2105630	2105668	13	+	.	TSTART=1;TEND=39;ID=(ATTTTGC)N;SHORTTE=F
Chr_01_case_15_incident	Earl_Grey	Low_complexity	2106243	2106270	13	+	.	TSTART=1;TEND=27;ID=GA-RICH;SHORTTE=F
Chr_01_case_15_incident	Earl_Grey	Simple_repeat	2106496	2106533	12	+	.	TSTART=1;TEND=35;ID=(TCCT)N;SHORTTE=F
Chr_01_case_15_incident	Earl_Grey	Unknown	2106800	2106863	309	+	.	TSTART=9;TEND=69;ID=RND-1_FAMILY-31;SHORTTE=T
Chr_01_case_15_incident	Earl_Grey	Simple_repeat	2107150	2107206	14	+	.	TSTART=1;TEND=62;ID=(ATTTCAC)N;SHORTTE=F
Chr_01_case_15_incident	Earl_Grey	Simple_repeat	2112096	2112117	20	+	.	TSTART=1;TEND=22;ID=(A)N;SHORTTE=F
Chr_01_case_15_incident	Earl_Grey	Simple_repeat	2117361	2117439	21	+	.	TSTART=1;TEND=80;ID=(CCATCTT)N;SHORTTE=F
Chr_01_case_15_incident	Earl_Grey	Simple_repeat	2125732	2125779	18	+	.	TSTART=1;TEND=47;ID=(TCTTTT)N;SHORTTE=F
Chr_01_case_15_incident	Earl_Grey	Simple_repeat	2134267	2134328	14	+	.	TSTART=1;TEND=62;ID=(TCCTTT)N;SHORTTE=F
Chr_01_case_15_incident	Earl_Grey	Unknown	2139425	2139498	377	-	.	TSTART=28;TEND=103;ID=RND-1_FAMILY-6;SHORTTE=T
Chr_01_case_15_incident	Earl_Grey	Simple_repeat	2142271	2142327	12	+	.	TSTART=1;TEND=57;ID=(CACCACC)N;SHORTTE=F
Chr_01_case_15_incident	Earl_Grey	Simple_repeat	2143987	2144030	14	+	.	TSTART=1;TEND=44;ID=(TCATCT)N;SHORTTE=F
Chr_01_case_15_incident	Earl_Grey	Simple_repeat	2148090	2148120	13	+	.	TSTART=1;TEND=31;ID=(TGAA)N;SHORTTE=F
Chr_01_case_15_incident	Earl_Grey	Simple_repeat	2148979	2149013	19	+	.	TSTART=1;TEND=35;ID=(GATGTA)N;SHORTTE=F
Chr_01_case_15_incident	Earl_Grey	Simple_repeat	2149046	2149077	35	+	.	TSTART=1;TEND=32;ID=(GATTCT)N;SHORTTE=F
Chr_01_case_15_incident	Earl_Grey	Simple_repeat	2150048	2150093	20	+	.	TSTART=1;TEND=46;ID=(CGCCTG)N;SHORTTE=F
Chr_01_case_15_incident	Earl_Grey	Low_complexity	2152724	2152756	13	+	.	TSTART=1;TEND=34;ID=GA-RICH;SHORTTE=F
Chr_01_case_15_incident	Earl_Grey	Simple_repeat	2152966	2152999	15	+	.	TSTART=1;TEND=35;ID=(TCAAGC)N;SHORTTE=F
Chr_01_case_15_incident	Earl_Grey	Simple_repeat	2153000	2153035	21	+	.	TSTART=1;TEND=38;ID=(AAGAGA)N;SHORTTE=F
Chr_01_case_15_incident	Earl_Grey	Simple_repeat	2154048	2154055	17	+	.	TSTART=1;TEND=41;ID=(ACCTCG)N;SHORTTE=F
Chr_01_case_15_incident	Earl_Grey	Simple_repeat	2154056	2154087	19	+	.	TSTART=1;TEND=32;ID=(TCTACC)N;SHORTTE=F
Chr_01_case_15_incident	Earl_Grey	Simple_repeat	2154159	2154190	12	+	.	TSTART=1;TEND=33;ID=(ATGCGG)N;SHORTTE=F
Chr_01_case_15_incident	Earl_Grey	Simple_repeat	2154298	2154331	14	+	.	TSTART=1;TEND=34;ID=(GCAAGG)N;SHORTTE=F
Chr_01_case_15_incident	Earl_Grey	Low_complexity	2154424	2154473	14	+	.	TSTART=1;TEND=47;ID=GA-RICH;SHORTTE=F
Chr_01_case_15_incident	Earl_Grey	Simple_repeat	2154512	2154539	30	+	.	TSTART=1;TEND=28;ID=(GGCTCA)N;SHORTTE=F
Chr_01_case_15_incident	Earl_Grey	Low_complexity	2154541	2154583	20	+	.	TSTART=1;TEND=43;ID=G-RICH;SHORTTE=F
Chr_01_case_15_incident	Earl_Grey	Simple_repeat	2154745	2154783	13	+	.	TSTART=1;TEND=38;ID=(GCAAGT)N;SHORTTE=F
Chr_01_case_15_incident	Earl_Grey	Simple_repeat	2155086	2155131	16	+	.	TSTART=1;TEND=46;ID=(CTCCCA)N;SHORTTE=F
Chr_01_case_15_incident	Earl_Grey	Low_complexity	2155293	2155327	13	+	.	TSTART=1;TEND=35;ID=A-RICH;SHORTTE=F
Chr_01_case_15_incident	Earl_Grey	Low_complexity	2155847	2155886	12	+	.	TSTART=1;TEND=40;ID=GA-RICH;SHORTTE=F
Chr_01_case_15_incident	Earl_Grey	Simple_repeat	2156631	2156665	12	+	.	TSTART=1;TEND=35;ID=(CTCCAC)N;SHORTTE=F
Chr_01_case_15_incident	Earl_Grey	Simple_repeat	2158961	2158989	12	+	.	TSTART=1;TEND=28;ID=(TTAT)N;SHORTTE=F
Chr_01_case_15_incident	Earl_Grey	Low_complexity	2164950	2165012	16	+	.	TSTART=1;TEND=64;ID=GA-RICH;SHORTTE=F
Chr_01_case_15_incident	Earl_Grey	Low_complexity	2165463	2165494	12	+	.	TSTART=1;TEND=32;ID=GA-RICH;SHORTTE=F
Chr_01_case_15_incident	Earl_Grey	Simple_repeat	2176918	2176949	12	+	.	TSTART=1;TEND=32;ID=(TGTTGT)N;SHORTTE=F
Chr_01_case_15_incident	Earl_Grey	Simple_repeat	2178853	2178893	14	+	.	TSTART=1;TEND=41;ID=(CTT)N;SHORTTE=F
Chr_01_case_15_incident	Earl_Grey	Low_complexity	2179176	2179213	12	+	.	TSTART=1;TEND=38;ID=A-RICH;SHORTTE=F
Chr_01_case_15_incident	Earl_Grey	Low_complexity	2183510	2183537	12	+	.	TSTART=1;TEND=27;ID=GA-RICH;SHORTTE=F
Chr_01_case_15_incident	Earl_Grey	DNA/CMC-EnSpm	2200688	2200912	525	+	.	TSTART=3386;TEND=3607;ID=RND-1_FAMILY-26;SHORTTE=F
Chr_01_case_15_incident	Earl_Grey	Simple_repeat	2201108	2201152	49	+	.	TSTART=1;TEND=45;ID=(GCTCGATGT)N;SHORTTE=F
Chr_01_case_15_incident	Earl_Grey	Simple_repeat	2216305	2216341	12	+	.	TSTART=1;TEND=36;ID=(TTCAAG)N;SHORTTE=F
Chr_01_case_15_incident	Earl_Grey	Simple_repeat	2217919	2217955	13	+	.	TSTART=1;TEND=36;ID=(ACGACGA)N;SHORTTE=F
Chr_01_case_15_incident	Earl_Grey	Simple_repeat	2221514	2221551	13	+	.	TSTART=1;TEND=37;ID=(CTTCGTT)N;SHORTTE=F
Chr_01_case_15_incident	Earl_Grey	Low_complexity	2229339	2229373	17	+	.	TSTART=1;TEND=35;ID=A-RICH;SHORTTE=F
Chr_01_case_15_incident	Earl_Grey	Low_complexity	2250496	2250559	16	+	.	TSTART=1;TEND=64;ID=GA-RICH;SHORTTE=F
Chr_01_case_15_incident	Earl_Grey	Low_complexity	2250864	2250976	17	+	.	TSTART=1;TEND=113;ID=GA-RICH;SHORTTE=F
Chr_01_case_15_incident	Earl_Grey	Simple_repeat	2252712	2252778	22	+	.	TSTART=1;TEND=67;ID=(CCT)N;SHORTTE=F
Chr_01_case_15_incident	Earl_Grey	Simple_repeat	2252866	2252928	55	+	.	TSTART=1;TEND=63;ID=(CTCTTC)N;SHORTTE=F
Chr_01_case_15_incident	Earl_Grey	Simple_repeat	2253760	2253793	34	+	.	TSTART=1;TEND=34;ID=(CT)N;SHORTTE=F
Chr_01_case_15_incident	Earl_Grey	Simple_repeat	2253794	2253824	19	+	.	TSTART=1;TEND=34;ID=(AT)N;SHORTTE=F
Chr_01_case_15_incident	Earl_Grey	Simple_repeat	2257478	2257613	30	+	.	TSTART=1;TEND=129;ID=(TCT)N;SHORTTE=F
Chr_01_case_15_incident	Earl_Grey	Simple_repeat	2257875	2257901	13	+	.	TSTART=1;TEND=28;ID=(CTT)N;SHORTTE=F
Chr_01_case_15_incident	Earl_Grey	Unknown	2262165	2262221	242	-	.	TSTART=1298;TEND=1354;ID=RND-1_FAMILY-9;SHORTTE=T
Chr_01_case_15_incident	Earl_Grey	Unknown	2262552	2262729	359	-	.	TSTART=141;TEND=301;ID=RND-1_FAMILY-4;SHORTTE=F
Chr_01_case_15_incident	Earl_Grey	Low_complexity	2263739	2263774	16	+	.	TSTART=1;TEND=37;ID=GA-RICH;SHORTTE=F
Chr_01_case_15_incident	Earl_Grey	Simple_repeat	2265435	2265531	23	+	.	TSTART=1;TEND=98;ID=(GTGGTG)N;SHORTTE=F
Chr_01_case_15_incident	Earl_Grey	Simple_repeat	2265639	2265682	21	+	.	TSTART=1;TEND=44;ID=(AGGTGA)N;SHORTTE=F
Chr_01_case_15_incident	Earl_Grey	Simple_repeat	2266896	2266941	25	+	.	TSTART=1;TEND=46;ID=(ATGCGA)N;SHORTTE=F
Chr_01_case_15_incident	Earl_Grey	Low_complexity	2268146	2268176	17	+	.	TSTART=1;TEND=31;ID=A-RICH;SHORTTE=F
Chr_01_case_15_incident	Earl_Grey	Simple_repeat	2268286	2268335	16	+	.	TSTART=1;TEND=51;ID=(TTTCGTT)N;SHORTTE=F
Chr_01_case_15_incident	Earl_Grey	Simple_repeat	2268847	2268894	16	+	.	TSTART=1;TEND=48;ID=(CAA)N;SHORTTE=F
Chr_01_case_15_incident	Earl_Grey	Simple_repeat	2269005	2269046	16	+	.	TSTART=1;TEND=42;ID=(TCTGCC)N;SHORTTE=F
Chr_01_case_15_incident	Earl_Grey	Simple_repeat	2269983	2270005	13	+	.	TSTART=1;TEND=24;ID=(AAAT)N;SHORTTE=F
Chr_01_case_15_incident	Earl_Grey	Simple_repeat	2272729	2272789	15	+	.	TSTART=1;TEND=55;ID=(GGATGA)N;SHORTTE=F
Chr_01_case_15_incident	Earl_Grey	Simple_repeat	2274408	2274448	18	+	.	TSTART=1;TEND=41;ID=(CTGCTC)N;SHORTTE=F
Chr_01_case_15_incident	Earl_Grey	Unknown	2283962	2284016	277	+	.	TSTART=14;TEND=73;ID=RND-1_FAMILY-6;SHORTTE=T
Chr_01_case_15_incident	Earl_Grey	Unknown	2285132	2286826	15543	-	.	TSTART=19;TEND=2597;ID=RND-1_FAMILY-3;SHORTTE=F;TEGROUP=CTG_1|RND-1_FAMILY-3|2
Chr_01_case_15_incident	Earl_Grey	Simple_repeat	2287712	2287791	78	+	.	TSTART=1;TEND=83;ID=(GGGTTAGG)N;SHORTTE=F
Chr_10_case_15_incident	Earl_Grey	Simple_repeat	1	109	125	+	.	TSTART=1;TEND=109;ID=(AACCCCCT)N;SHORTTE=F
Chr_10_case_15_incident	Earl_Grey	Simple_repeat	2867	2894	30	+	.	TSTART=1;TEND=28;ID=(TAGAGT)N;SHORTTE=F
Chr_10_case_15_incident	Earl_Grey	DNA/TcMar-Fot1	3672	3781	720	-	.	TSTART=1;TEND=111;ID=RND-1_FAMILY-19;SHORTTE=F
Chr_10_case_15_incident	Earl_Grey	Simple_repeat	8018	8055	14	+	.	TSTART=1;TEND=38;ID=(AGAGCTT)N;SHORTTE=F
Chr_10_case_15_incident	Earl_Grey	Unknown	9898	10027	226	-	.	TSTART=290;TEND=432;ID=RND-1_FAMILY-12;SHORTTE=F
Chr_10_case_15_incident	Earl_Grey	Simple_repeat	26994	27011	16	+	.	TSTART=1;TEND=18;ID=(TA)N;SHORTTE=F
Chr_10_case_15_incident	Earl_Grey	Unknown	27733	28174	1185	-	.	TSTART=3;TEND=415;ID=RND-1_FAMILY-1;SHORTTE=F
Chr_10_case_15_incident	Earl_Grey	Simple_repeat	32805	32840	13	+	.	TSTART=1;TEND=38;ID=(AGGAGTA)N;SHORTTE=F
Chr_10_case_15_incident	Earl_Grey	Unknown	33115	33517	1735	-	.	TSTART=2;TEND=411;ID=RND-1_FAMILY-1;SHORTTE=F
Chr_10_case_15_incident	Earl_Grey	Simple_repeat	54511	54545	38	+	.	TSTART=1;TEND=35;ID=(GGAT)N;SHORTTE=F
Chr_10_case_15_incident	Earl_Grey	Simple_repeat	54710	54747	12	+	.	TSTART=1;TEND=39;ID=(GAGCGA)N;SHORTTE=F
Chr_10_case_15_incident	Earl_Grey	Simple_repeat	55580	55607	13	+	.	TSTART=1;TEND=28;ID=(TGTT)N;SHORTTE=F
Chr_10_case_15_incident	Earl_Grey	Simple_repeat	59990	60040	29	+	.	TSTART=1;TEND=51;ID=(TGAGCA)N;SHORTTE=F
Chr_10_case_15_incident	Earl_Grey	Low_complexity	60141	60202	14	+	.	TSTART=1;TEND=63;ID=GA-RICH;SHORTTE=F
Chr_10_case_15_incident	Earl_Grey	Simple_repeat	64077	64160	28	+	.	TSTART=1;TEND=84;ID=(CCACCA)N;SHORTTE=F
Chr_10_case_15_incident	Earl_Grey	Simple_repeat	64669	64688	16	+	.	TSTART=1;TEND=20;ID=(T)N;SHORTTE=F
Chr_10_case_15_incident	Earl_Grey	Simple_repeat	66409	66449	20	+	.	TSTART=1;TEND=41;ID=(AACACA)N;SHORTTE=F
Chr_10_case_15_incident	Earl_Grey	Low_complexity	67199	67232	16	+	.	TSTART=1;TEND=34;ID=A-RICH;SHORTTE=F
Chr_10_case_15_incident	Earl_Grey	Simple_repeat	67706	67743	15	+	.	TSTART=1;TEND=38;ID=(GGCGCT)N;SHORTTE=F
Chr_10_case_15_incident	Earl_Grey	Simple_repeat	68011	68074	25	+	.	TSTART=1;TEND=64;ID=(CAACCC)N;SHORTTE=F
Chr_10_case_15_incident	Earl_Grey	Low_complexity	70223	70261	16	+	.	TSTART=1;TEND=39;ID=G-RICH;SHORTTE=F
Chr_10_case_15_incident	Earl_Grey	Simple_repeat	74653	74688	13	+	.	TSTART=1;TEND=36;ID=(CCTTAC)N;SHORTTE=F
Chr_10_case_15_incident	Earl_Grey	Simple_repeat	76468	76505	17	+	.	TSTART=1;TEND=39;ID=(CTCCCC)N;SHORTTE=F
Chr_10_case_15_incident	Earl_Grey	Simple_repeat	76533	76586	12	+	.	TSTART=1;TEND=55;ID=(ACCCAT)N;SHORTTE=F
Chr_10_case_15_incident	Earl_Grey	Low_complexity	76787	76826	13	+	.	TSTART=1;TEND=41;ID=GA-RICH;SHORTTE=F
Chr_10_case_15_incident	Earl_Grey	Unknown	77144	77489	2102	+	.	TSTART=3072;TEND=3403;ID=RND-1_FAMILY-34;SHORTTE=F
Chr_10_case_15_incident	Earl_Grey	Simple_repeat	78898	78922	16	+	.	TSTART=1;TEND=26;ID=(TGT)N;SHORTTE=F
Chr_10_case_15_incident	Earl_Grey	Unknown	80706	81111	2709	+	.	TSTART=1;TEND=422;ID=RND-1_FAMILY-1;SHORTTE=F
Chr_10_case_15_incident	Earl_Grey	Unknown	81476	81720	1632	-	.	TSTART=301;TEND=548;ID=RND-1_FAMILY-8;SHORTTE=F
Chr_10_case_15_incident	Earl_Grey	Simple_repeat	85180	85214	13	+	.	TSTART=1;TEND=36;ID=(AACAATC)N;SHORTTE=F
Chr_10_case_15_incident	Earl_Grey	Simple_repeat	86178	86207	13	+	.	TSTART=1;TEND=30;ID=(CTTTC)N;SHORTTE=F
Chr_10_case_15_incident	Earl_Grey	Low_complexity	88608	88644	20	+	.	TSTART=1;TEND=37;ID=A-RICH;SHORTTE=F
Chr_10_case_15_incident	Earl_Grey	Simple_repeat	93825	93891	18	+	.	TSTART=1;TEND=67;ID=(GCCCCT)N;SHORTTE=F
Chr_10_case_15_incident	Earl_Grey	Simple_repeat	100043	100094	19	+	.	TSTART=1;TEND=52;ID=(AAGCATC)N;SHORTTE=F
Chr_10_case_15_incident	Earl_Grey	Low_complexity	102975	103014	17	+	.	TSTART=1;TEND=37;ID=G-RICH;SHORTTE=F
Chr_10_case_15_incident	Earl_Grey	Low_complexity	105701	105740	13	+	.	TSTART=1;TEND=46;ID=GA-RICH;SHORTTE=F
Chr_10_case_15_incident	Earl_Grey	Simple_repeat	107038	107075	15	+	.	TSTART=1;TEND=38;ID=(TGTCGT)N;SHORTTE=F
Chr_10_case_15_incident	Earl_Grey	Simple_repeat	107336	107352	16	+	.	TSTART=1;TEND=17;ID=(A)N;SHORTTE=F
Chr_10_case_15_incident	Earl_Grey	Simple_repeat	107607	107630	15	+	.	TSTART=1;TEND=24;ID=(CCT)N;SHORTTE=F
Chr_10_case_15_incident	Earl_Grey	Low_complexity	107752	107790	15	+	.	TSTART=1;TEND=40;ID=GA-RICH;SHORTTE=F
Chr_10_case_15_incident	Earl_Grey	Simple_repeat	108224	108300	25	+	.	TSTART=1;TEND=80;ID=(CCTCTC)N;SHORTTE=F
Chr_10_case_15_incident	Earl_Grey	Simple_repeat	109344	109388	16	+	.	TSTART=1;TEND=45;ID=(CCCGCT)N;SHORTTE=F
Chr_10_case_15_incident	Earl_Grey	Simple_repeat	110193	110237	19	+	.	TSTART=1;TEND=42;ID=(GCGAGCA)N;SHORTTE=F
Chr_10_case_15_incident	Earl_Grey	Simple_repeat	110238	110246	16	+	.	TSTART=1;TEND=49;ID=(GCGAACA)N;SHORTTE=F
Chr_10_case_15_incident	Earl_Grey	Simple_repeat	110473	110506	11	+	.	TSTART=1;TEND=34;ID=(CGACGC)N;SHORTTE=F
Chr_10_case_15_incident	Earl_Grey	Simple_repeat	111174	111198	26	+	.	TSTART=1;TEND=25;ID=(CAT)N;SHORTTE=F
Chr_10_case_15_incident	Earl_Grey	Simple_repeat	111350	111411	25	+	.	TSTART=1;TEND=64;ID=(ACCAAC)N;SHORTTE=F
Chr_10_case_15_incident	Earl_Grey	Simple_repeat	112026	112066	18	+	.	TSTART=1;TEND=41;ID=(GCATCG)N;SHORTTE=F
Chr_10_case_15_incident	Earl_Grey	Simple_repeat	112116	112147	35	+	.	TSTART=1;TEND=32;ID=(CAAACC)N;SHORTTE=F
Chr_10_case_15_incident	Earl_Grey	Simple_repeat	113816	113841	19	+	.	TSTART=1;TEND=26;ID=(T)N;SHORTTE=F
Chr_10_case_15_incident	Earl_Grey	Low_complexity	114178	114233	18	+	.	TSTART=1;TEND=54;ID=G-RICH;SHORTTE=F
Chr_10_case_15_incident	Earl_Grey	Simple_repeat	114874	114920	21	+	.	TSTART=1;TEND=47;ID=(TGACCA)N;SHORTTE=F
Chr_10_case_15_incident	Earl_Grey	Simple_repeat	120763	120791	14	+	.	TSTART=1;TEND=30;ID=(TTC)N;SHORTTE=F
Chr_10_case_15_incident	Earl_Grey	Simple_repeat	125783	125805	16	+	.	TSTART=1;TEND=23;ID=(AGA)N;SHORTTE=F
Chr_10_case_15_incident	Earl_Grey	Simple_repeat	126527	126565	15	+	.	TSTART=1;TEND=41;ID=(TTTCCAC)N;SHORTTE=F
Chr_10_case_15_incident	Earl_Grey	Low_complexity	128720	128751	12	+	.	TSTART=1;TEND=32;ID=GA-RICH;SHORTTE=F
Chr_10_case_15_incident	Earl_Grey	Simple_repeat	129337	129367	13	+	.	TSTART=1;TEND=31;ID=(AAGACG)N;SHORTTE=F
Chr_10_case_15_incident	Earl_Grey	Simple_repeat	143844	143880	16	+	.	TSTART=1;TEND=37;ID=(CATCT)N;SHORTTE=F
Chr_10_case_15_incident	Earl_Grey	Simple_repeat	146861	146918	13	+	.	TSTART=1;TEND=61;ID=(TCTACT)N;SHORTTE=F
Chr_10_case_15_incident	Earl_Grey	Simple_repeat	154241	154287	18	+	.	TSTART=1;TEND=48;ID=(CATGTCAG)N;SHORTTE=F
Chr_10_case_15_incident	Earl_Grey	Simple_repeat	165530	165554	12	+	.	TSTART=1;TEND=24;ID=(GAG)N;SHORTTE=F
Chr_10_case_15_incident	Earl_Grey	Unknown	166022	166082	261	+	.	TSTART=200;TEND=260;ID=RND-1_FAMILY-4;SHORTTE=T
Chr_10_case_15_incident	Earl_Grey	Simple_repeat	168525	168570	13	+	.	TSTART=1;TEND=44;ID=(GCGAAG)N;SHORTTE=F
Chr_10_case_15_incident	Earl_Grey	Simple_repeat	168840	168876	14	+	.	TSTART=1;TEND=37;ID=(ACCTCA)N;SHORTTE=F
Chr_10_case_15_incident	Earl_Grey	Simple_repeat	169302	169344	15	+	.	TSTART=1;TEND=46;ID=(TGATGG)N;SHORTTE=F
Chr_10_case_15_incident	Earl_Grey	Simple_repeat	173349	173392	12	+	.	TSTART=1;TEND=44;ID=(TCTCCT)N;SHORTTE=F
Chr_10_case_15_incident	Earl_Grey	Simple_repeat	173617	173677	13	+	.	TSTART=1;TEND=64;ID=(GGTTGT)N;SHORTTE=F
Chr_10_case_15_incident	Earl_Grey	Simple_repeat	173941	173975	27	+	.	TSTART=1;TEND=35;ID=(GTTGGT)N;SHORTTE=F
Chr_10_case_15_incident	Earl_Grey	Low_complexity	177032	177068	14	+	.	TSTART=1;TEND=38;ID=GA-RICH;SHORTTE=F
Chr_10_case_15_incident	Earl_Grey	Simple_repeat	178577	178628	16	+	.	TSTART=1;TEND=52;ID=(GAGGCC)N;SHORTTE=F
Chr_10_case_15_incident	Earl_Grey	Simple_repeat	179075	179147	20	+	.	TSTART=1;TEND=76;ID=(CCTC)N;SHORTTE=F
Chr_10_case_15_incident	Earl_Grey	Simple_repeat	179391	179426	17	+	.	TSTART=1;TEND=33;ID=(GGGAGA)N;SHORTTE=F
Chr_10_case_15_incident	Earl_Grey	Low_complexity	182323	182364	11	+	.	TSTART=1;TEND=40;ID=G-RICH;SHORTTE=F
Chr_10_case_15_incident	Earl_Grey	Simple_repeat	182729	182750	20	+	.	TSTART=1;TEND=22;ID=(AT)N;SHORTTE=F
Chr_10_case_15_incident	Earl_Grey	Low_complexity	195364	195396	14	+	.	TSTART=1;TEND=32;ID=G-RICH;SHORTTE=F
Chr_10_case_15_incident	Earl_Grey	LTR/Gypsy	197362	197645	1916	-	.	TSTART=1239;TEND=1522;ID=RND-1_FAMILY-11;SHORTTE=F
Chr_10_case_15_incident	Earl_Grey	Simple_repeat	200349	200375	13	+	.	TSTART=1;TEND=26;ID=(CTTTC)N;SHORTTE=F
Chr_10_case_15_incident	Earl_Grey	Simple_repeat	202180	202198	12	+	.	TSTART=1;TEND=19;ID=(TCA)N;SHORTTE=F
Chr_10_case_15_incident	Earl_Grey	Unknown	219371	219543	580	+	.	TSTART=185;TEND=352;ID=RND-2_FAMILY-159;SHORTTE=F
Chr_10_case_15_incident	Earl_Grey	Simple_repeat	224501	224548	13	+	.	TSTART=1;TEND=46;ID=(TCCCTT)N;SHORTTE=F
Chr_10_case_15_incident	Earl_Grey	Simple_repeat	224549	224586	12	+	.	TSTART=1;TEND=39;ID=(CCACT)N;SHORTTE=F
Chr_10_case_15_incident	Earl_Grey	Simple_repeat	234759	234845	17	+	.	TSTART=1;TEND=88;ID=(GGTG)N;SHORTTE=F
Chr_10_case_15_incident	Earl_Grey	Simple_repeat	241679	241702	12	+	.	TSTART=1;TEND=24;ID=(AGA)N;SHORTTE=F
Chr_10_case_15_incident	Earl_Grey	Low_complexity	244706	244755	12	+	.	TSTART=1;TEND=47;ID=A-RICH;SHORTTE=F
Chr_10_case_15_incident	Earl_Grey	Low_complexity	265503	265603	17	+	.	TSTART=1;TEND=99;ID=GA-RICH;SHORTTE=F
Chr_10_case_15_incident	Earl_Grey	Simple_repeat	270615	270662	12	+	.	TSTART=1;TEND=47;ID=(CTCC)N;SHORTTE=F
Chr_10_case_15_incident	Earl_Grey	Simple_repeat	271276	271299	15	+	.	TSTART=1;TEND=24;ID=(T)N;SHORTTE=F
Chr_10_case_15_incident	Earl_Grey	Simple_repeat	274729	274779	38	+	.	TSTART=1;TEND=51;ID=(CCACTT)N;SHORTTE=F
Chr_10_case_15_incident	Earl_Grey	Simple_repeat	275497	275517	17	+	.	TSTART=1;TEND=21;ID=(TGC)N;SHORTTE=F
Chr_10_case_15_incident	Earl_Grey	Simple_repeat	275985	276029	15	+	.	TSTART=1;TEND=45;ID=(TCA)N;SHORTTE=F
Chr_10_case_15_incident	Earl_Grey	Simple_repeat	276677	276700	12	+	.	TSTART=1;TEND=24;ID=(TTC)N;SHORTTE=F
Chr_10_case_15_incident	Earl_Grey	Simple_repeat	278614	278648	11	+	.	TSTART=1;TEND=36;ID=(CCCACTC)N;SHORTTE=F
Chr_10_case_15_incident	Earl_Grey	Unknown	286483	286876	2060	-	.	TSTART=1;TEND=368;ID=RND-2_FAMILY-159;SHORTTE=F
Chr_10_case_15_incident	Earl_Grey	Simple_repeat	291984	292009	13	+	.	TSTART=1;TEND=27;ID=(AAGAA)N;SHORTTE=F
Chr_10_case_15_incident	Earl_Grey	Simple_repeat	301160	301209	13	+	.	TSTART=1;TEND=55;ID=(AGTTACCTG)N;SHORTTE=F
Chr_10_case_15_incident	Earl_Grey	Low_complexity	314759	314790	15	+	.	TSTART=1;TEND=32;ID=GA-RICH;SHORTTE=F
Chr_10_case_15_incident	Earl_Grey	Unknown	323919	324768	999	-	.	TSTART=553;TEND=1400;ID=RND-1_FAMILY-21;SHORTTE=F
Chr_10_case_15_incident	Earl_Grey	LTR/Gypsy	324780	324879	274	-	.	TSTART=5208;TEND=5301;ID=RND-1_FAMILY-0;SHORTTE=T
Chr_10_case_15_incident	Earl_Grey	DNA/CMC-EnSpm	324948	325017	346	+	.	TSTART=2368;TEND=2437;ID=RND-1_FAMILY-26;SHORTTE=T
Chr_10_case_15_incident	Earl_Grey	DNA/CMC-EnSpm	325394	326086	1049	+	.	TSTART=2536;TEND=3234;ID=RND-1_FAMILY-26;SHORTTE=F
Chr_10_case_15_incident	Earl_Grey	LTR/Gypsy	326244	326937	2646	-	.	TSTART=4752;TEND=5462;ID=RND-1_FAMILY-0;SHORTTE=F;TEGROUP=CTG_10|RND-1_FAMILY-0|1
Chr_10_case_15_incident	Earl_Grey	LTR/Gypsy	326938	327925	9862	-	.	TSTART=4651;TEND=6182;ID=RND-1_FAMILY-10;SHORTTE=F;TEGROUP=CTG_10|RND-1_FAMILY-10|1
Chr_10_case_15_incident	Earl_Grey	LTR/Gypsy	328594	330774	16745	+	.	TSTART=3987;TEND=6167;ID=RND-1_FAMILY-0;SHORTTE=F
Chr_10_case_15_incident	Earl_Grey	Simple_repeat	331120	331224	109	+	.	TSTART=1;TEND=105;ID=(TTCTATCACA)N;SHORTTE=F
Chr_10_case_15_incident	Earl_Grey	LTR/Copia	333439	335443	16751	+	.	TSTART=1;TEND=1986;ID=RND-1_FAMILY-33;SHORTTE=F
Chr_10_case_15_incident	Earl_Grey	LTR/Gypsy	335814	336478	4772	+	.	TSTART=6164;TEND=6998;ID=RND-1_FAMILY-0;SHORTTE=F
Chr_10_case_15_incident	Earl_Grey	LTR/Gypsy	336533	336709	290	+	.	TSTART=4962;TEND=5197;ID=RND-1_FAMILY-5;SHORTTE=F
Chr_10_case_15_incident	Earl_Grey	LTR/Gypsy	336710	337160	4202	-	.	TSTART=511;TEND=1035;ID=RND-1_FAMILY-27;SHORTTE=F
Chr_10_case_15_incident	Earl_Grey	LTR/Gypsy	337161	344827	27691	+	.	TSTART=1;TEND=6996;ID=RND-1_FAMILY-0;SHORTTE=F;TEGROUP=CTG_10|RND-1_FAMILY-0|2
Chr_10_case_15_incident	Earl_Grey	LTR/Gypsy	344828	345732	7430	-	.	TSTART=6092;TEND=6998;ID=RND-1_FAMILY-0;SHORTTE=F
Chr_10_case_15_incident	Earl_Grey	LTR/Gypsy	345733	348519	24250	+	.	TSTART=4208;TEND=6996;ID=RND-1_FAMILY-0;SHORTTE=F
Chr_10_case_15_incident	Earl_Grey	LTR/Gypsy	348520	350461	16418	+	.	TSTART=200;TEND=2134;ID=RND-1_FAMILY-11;SHORTTE=F
Chr_10_case_15_incident	Earl_Grey	LTR/Gypsy	350462	355118	6669	+	.	TSTART=2;TEND=783;ID=RND-1_FAMILY-18;SHORTTE=F;LTRGROUP=CTG_10_G1
Chr_10_case_15_incident	Earl_Grey	LTR/Gypsy	355119	357710	21560	+	.	TSTART=2130;TEND=4713;ID=RND-1_FAMILY-11;SHORTTE=F
Chr_10_case_15_incident	Earl_Grey	LTR/Gypsy	357893	358388	3870	+	.	TSTART=4948;TEND=5440;ID=RND-1_FAMILY-24;SHORTTE=F
Chr_10_case_15_incident	Earl_Grey	LTR/Gypsy	358389	359164	2764	-	.	TSTART=484;TEND=3581;ID=RND-1_FAMILY-13;SHORTTE=F;TEGROUP=CTG_10|RND-1_FAMILY-13|1
Chr_10_case_15_incident	Earl_Grey	LTR/Gypsy	359212	359701	2785	-	.	TSTART=1;TEND=490;ID=RND-1_FAMILY-24;SHORTTE=F
Chr_10_case_15_incident	Earl_Grey	LTR/Gypsy	359702	359753	449	+	.	TSTART=3338;TEND=3598;ID=RND-1_FAMILY-0;SHORTTE=T
Chr_10_case_15_incident	Earl_Grey	LTR/Gypsy	359754	359962	648	-	.	TSTART=370;TEND=578;ID=RND-1_FAMILY-13;SHORTTE=F
Chr_10_case_15_incident	Earl_Grey	LTR/Gypsy	360174	362710	1018	+	.	TSTART=346;TEND=5439;ID=RND-1_FAMILY-0;SHORTTE=F;TEGROUP=CTG_10|RND-1_FAMILY-0|3
Chr_10_case_15_incident	Earl_Grey	LTR/Gypsy	362711	363222	2782	-	.	TSTART=1;TEND=491;ID=RND-1_FAMILY-24;SHORTTE=F
Chr_10_case_15_incident	Earl_Grey	LTR/Gypsy	363225	364808	6039	+	.	TSTART=4468;TEND=6134;ID=RND-1_FAMILY-5;SHORTTE=F;TEGROUP=CTG_10|RND-1_FAMILY-5|1
Chr_10_case_15_incident	Earl_Grey	LTR/Gypsy	364927	365079	1191	-	.	TSTART=868;TEND=1020;ID=RND-1_FAMILY-18;SHORTTE=F
Chr_10_case_15_incident	Earl_Grey	DNA/TcMar-Fot1	365256	367085	14156	-	.	TSTART=1;TEND=1829;ID=RND-1_FAMILY-19;SHORTTE=F
Chr_10_case_15_incident	Earl_Grey	Simple_repeat	367191	367231	29	+	.	TSTART=1;TEND=38;ID=(TTTGA)N;SHORTTE=F
Chr_10_case_15_incident	Earl_Grey	Simple_repeat	376570	376591	13	+	.	TSTART=1;TEND=22;ID=(TAC)N;SHORTTE=F
Chr_10_case_15_incident	Earl_Grey	Simple_repeat	389515	389536	16	+	.	TSTART=1;TEND=22;ID=(T)N;SHORTTE=F
Chr_10_case_15_incident	Earl_Grey	Simple_repeat	391380	391409	16	+	.	TSTART=1;TEND=32;ID=(GAA)N;SHORTTE=F
Chr_10_case_15_incident	Earl_Grey	Simple_repeat	393922	393980	24	+	.	TSTART=1;TEND=62;ID=(CTCCCC)N;SHORTTE=F
Chr_10_case_15_incident	Earl_Grey	Simple_repeat	394036	394077	30	+	.	TSTART=1;TEND=42;ID=(C)N;SHORTTE=F
Chr_10_case_15_incident	Earl_Grey	Simple_repeat	394177	394336	39	+	.	TSTART=1;TEND=160;ID=(CCC)N;SHORTTE=F
Chr_10_case_15_incident	Earl_Grey	Simple_repeat	394916	394954	13	+	.	TSTART=1;TEND=39;ID=(GGACAA)N;SHORTTE=F
Chr_10_case_15_incident	Earl_Grey	Simple_repeat	394959	394985	13	+	.	TSTART=1;TEND=27;ID=(CAA)N;SHORTTE=F
Chr_10_case_15_incident	Earl_Grey	Simple_repeat	396111	396146	15	+	.	TSTART=1;TEND=35;ID=(TCCCCC)N;SHORTTE=F
Chr_10_case_15_incident	Earl_Grey	Simple_repeat	396342	396394	23	+	.	TSTART=1;TEND=54;ID=(AAC)N;SHORTTE=F
Chr_10_case_15_incident	Earl_Grey	Simple_repeat	396835	396877	16	+	.	TSTART=1;TEND=43;ID=(AT)N;SHORTTE=F
Chr_10_case_15_incident	Earl_Grey	Simple_repeat	397926	397960	25	+	.	TSTART=1;TEND=35;ID=(A)N;SHORTTE=F
Chr_10_case_15_incident	Earl_Grey	Simple_repeat	412730	412748	15	+	.	TSTART=1;TEND=19;ID=(A)N;SHORTTE=F
Chr_10_case_15_incident	Earl_Grey	Low_complexity	414707	414751	11	+	.	TSTART=1;TEND=46;ID=G-RICH;SHORTTE=F
Chr_10_case_15_incident	Earl_Grey	Simple_repeat	427242	427268	13	+	.	TSTART=1;TEND=28;ID=(CGT)N;SHORTTE=F
Chr_10_case_15_incident	Earl_Grey	Simple_repeat	427270	427316	47	+	.	TSTART=1;TEND=47;ID=(TCATCC)N;SHORTTE=F
Chr_10_case_15_incident	Earl_Grey	Unknown	433241	433339	519	-	.	TSTART=1;TEND=98;ID=RND-1_FAMILY-6;SHORTTE=T
Chr_10_case_15_incident	Earl_Grey	Simple_repeat	437335	437393	13	+	.	TSTART=1;TEND=60;ID=(TCGTCA)N;SHORTTE=F
Chr_10_case_15_incident	Earl_Grey	Simple_repeat	438669	438750	23	+	.	TSTART=1;TEND=85;ID=(TGGCGTG)N;SHORTTE=F
Chr_10_case_15_incident	Earl_Grey	DNA/TcMar-Tc1	448417	448513	441	-	.	TSTART=1264;TEND=1350;ID=RND-1_FAMILY-14;SHORTTE=T
Chr_10_case_15_incident	Earl_Grey	Simple_repeat	450747	450775	12	+	.	TSTART=1;TEND=29;ID=(TGG)N;SHORTTE=F
Chr_10_case_15_incident	Earl_Grey	Simple_repeat	450961	450988	14	+	.	TSTART=1;TEND=28;ID=(GGT)N;SHORTTE=F
Chr_10_case_15_incident	Earl_Grey	Simple_repeat	455142	455184	15	+	.	TSTART=1;TEND=43;ID=(ATGG)N;SHORTTE=F
Chr_10_case_15_incident	Earl_Grey	Simple_repeat	455187	455210	12	+	.	TSTART=1;TEND=26;ID=(CGAA)N;SHORTTE=F
Chr_10_case_15_incident	Earl_Grey	Simple_repeat	460964	461012	14	+	.	TSTART=1;TEND=47;ID=(TTAATCC)N;SHORTTE=F
Chr_10_case_15_incident	Earl_Grey	Simple_repeat	461021	461051	13	+	.	TSTART=1;TEND=32;ID=(TCA)N;SHORTTE=F
Chr_10_case_15_incident	Earl_Grey	Simple_repeat	464338	464382	15	+	.	TSTART=1;TEND=45;ID=(TA)N;SHORTTE=F
Chr_10_case_15_incident	Earl_Grey	Simple_repeat	468277	468309	13	+	.	TSTART=1;TEND=35;ID=(ATATGA)N;SHORTTE=F
Chr_10_case_15_incident	Earl_Grey	Simple_repeat	472123	472178	17	+	.	TSTART=1;TEND=56;ID=(TCT)N;SHORTTE=F
Chr_10_case_15_incident	Earl_Grey	Simple_repeat	473287	473326	15	+	.	TSTART=1;TEND=40;ID=(TCGTCA)N;SHORTTE=F
Chr_10_case_15_incident	Earl_Grey	Unknown	487660	487723	436	-	.	TSTART=41;TEND=104;ID=RND-1_FAMILY-6;SHORTTE=T
Chr_10_case_15_incident	Earl_Grey	Simple_repeat	493536	493587	13	+	.	TSTART=1;TEND=56;ID=(TTCTATC)N;SHORTTE=F
Chr_10_case_15_incident	Earl_Grey	Simple_repeat	494209	494246	13	+	.	TSTART=1;TEND=38;ID=(CAT)N;SHORTTE=F
Chr_10_case_15_incident	Earl_Grey	Simple_repeat	494632	494715	16	+	.	TSTART=1;TEND=84;ID=(ACATCT)N;SHORTTE=F
Chr_10_case_15_incident	Earl_Grey	Unknown	501812	502340	4535	+	.	TSTART=6;TEND=542;ID=RND-1_FAMILY-12;SHORTTE=F
Chr_10_case_15_incident	Earl_Grey	Simple_repeat	502876	502901	30	+	.	TSTART=1;TEND=26;ID=(AT)N;SHORTTE=F
Chr_10_case_15_incident	Earl_Grey	Simple_repeat	503140	503180	11	+	.	TSTART=1;TEND=41;ID=(AGGTGAAG)N;SHORTTE=F
Chr_10_case_15_incident	Earl_Grey	Low_complexity	507902	507935	16	+	.	TSTART=1;TEND=33;ID=GA-RICH;SHORTTE=F
Chr_10_case_15_incident	Earl_Grey	Simple_repeat	512098	512157	12	+	.	TSTART=1;TEND=59;ID=(TCCATCT)N;SHORTTE=F
Chr_10_case_15_incident	Earl_Grey	Simple_repeat	512345	512391	51	+	.	TSTART=1;TEND=48;ID=(AT)N;SHORTTE=F
Chr_10_case_15_incident	Earl_Grey	Simple_repeat	520857	520900	20	+	.	TSTART=1;TEND=41;ID=(GAGGAT)N;SHORTTE=F
Chr_10_case_15_incident	Earl_Grey	Unknown	524670	524745	285	+	.	TSTART=24;TEND=97;ID=RND-1_FAMILY-6;SHORTTE=T
Chr_10_case_15_incident	Earl_Grey	Simple_repeat	529999	530019	16	+	.	TSTART=1;TEND=21;ID=(AGGA)N;SHORTTE=F
Chr_10_case_15_incident	Earl_Grey	Simple_repeat	546513	546557	12	+	.	TSTART=1;TEND=42;ID=(TACA)N;SHORTTE=F
Chr_10_case_15_incident	Earl_Grey	Simple_repeat	551108	551132	16	+	.	TSTART=1;TEND=25;ID=(T)N;SHORTTE=F
Chr_10_case_15_incident	Earl_Grey	Simple_repeat	555638	555660	16	+	.	TSTART=1;TEND=23;ID=(T)N;SHORTTE=F
Chr_10_case_15_incident	Earl_Grey	Simple_repeat	556711	556727	13	+	.	TSTART=1;TEND=17;ID=(TTA)N;SHORTTE=F
Chr_10_case_15_incident	Earl_Grey	Simple_repeat	560576	560611	18	+	.	TSTART=1;TEND=35;ID=(ACC)N;SHORTTE=F
Chr_10_case_15_incident	Earl_Grey	Simple_repeat	568479	568531	12	+	.	TSTART=1;TEND=53;ID=(CGCCC)N;SHORTTE=F
Chr_10_case_15_incident	Earl_Grey	Low_complexity	579722	579756	12	+	.	TSTART=1;TEND=36;ID=GA-RICH;SHORTTE=F
Chr_10_case_15_incident	Earl_Grey	Simple_repeat	580683	580702	19	+	.	TSTART=1;TEND=55;ID=(CTT)N;SHORTTE=F
Chr_10_case_15_incident	Earl_Grey	Simple_repeat	580703	580737	22	+	.	TSTART=1;TEND=35;ID=(TCTTCA)N;SHORTTE=F
Chr_10_case_15_incident	Earl_Grey	Low_complexity	582571	582605	17	+	.	TSTART=1;TEND=36;ID=G-RICH;SHORTTE=F
Chr_10_case_15_incident	Earl_Grey	Simple_repeat	604181	604214	14	+	.	TSTART=1;TEND=37;ID=(CGTTT)N;SHORTTE=F
Chr_10_case_15_incident	Earl_Grey	Simple_repeat	607340	607370	13	+	.	TSTART=1;TEND=30;ID=(ATGT)N;SHORTTE=F
Chr_10_case_15_incident	Earl_Grey	Simple_repeat	623255	623290	13	+	.	TSTART=1;TEND=38;ID=(CAGCAG)N;SHORTTE=F
Chr_10_case_15_incident	Earl_Grey	Low_complexity	627208	627264	20	+	.	TSTART=1;TEND=59;ID=A-RICH;SHORTTE=F
Chr_10_case_15_incident	Earl_Grey	Simple_repeat	627418	627456	12	+	.	TSTART=1;TEND=42;ID=(CATGCT)N;SHORTTE=F
Chr_10_case_15_incident	Earl_Grey	Simple_repeat	628589	628650	12	+	.	TSTART=1;TEND=57;ID=(CTTCT)N;SHORTTE=F
Chr_10_case_15_incident	Earl_Grey	Simple_repeat	628693	628747	13	+	.	TSTART=1;TEND=54;ID=(TCC)N;SHORTTE=F
Chr_10_case_15_incident	Earl_Grey	Simple_repeat	632411	632442	17	+	.	TSTART=1;TEND=32;ID=(CCCGCT)N;SHORTTE=F
Chr_10_case_15_incident	Earl_Grey	Simple_repeat	635372	635401	16	+	.	TSTART=1;TEND=30;ID=(ATC)N;SHORTTE=F
Chr_10_case_15_incident	Earl_Grey	Low_complexity	642928	643015	18	+	.	TSTART=1;TEND=84;ID=GA-RICH;SHORTTE=F
Chr_10_case_15_incident	Earl_Grey	Low_complexity	645815	645846	12	+	.	TSTART=1;TEND=32;ID=G-RICH;SHORTTE=F
Chr_10_case_15_incident	Earl_Grey	Simple_repeat	649934	650049	32	+	.	TSTART=1;TEND=122;ID=(GATAGA)N;SHORTTE=F
Chr_10_case_15_incident	Earl_Grey	Simple_repeat	652457	652508	12	+	.	TSTART=1;TEND=49;ID=(ATG)N;SHORTTE=F
Chr_10_case_15_incident	Earl_Grey	LTR/Copia	656912	657208	581	+	.	TSTART=1597;TEND=1894;ID=RND-1_FAMILY-33;SHORTTE=F
Chr_10_case_15_incident	Earl_Grey	LTR/Copia	657428	657596	751	+	.	TSTART=1815;TEND=1983;ID=RND-1_FAMILY-33;SHORTTE=F
Chr_10_case_15_incident	Earl_Grey	Unknown	658031	658080	234	-	.	TSTART=2;TEND=52;ID=RND-1_FAMILY-1;SHORTTE=T
Chr_10_case_15_incident	Earl_Grey	Simple_repeat	668831	668882	14	+	.	TSTART=1;TEND=52;ID=(CCTTGG)N;SHORTTE=F
Chr_10_case_15_incident	Earl_Grey	Low_complexity	669270	669336	15	+	.	TSTART=1;TEND=63;ID=G-RICH;SHORTTE=F
Chr_10_case_15_incident	Earl_Grey	Low_complexity	673720	673786	16	+	.	TSTART=1;TEND=63;ID=GA-RICH;SHORTTE=F
Chr_10_case_15_incident	Earl_Grey	Low_complexity	679305	679376	23	+	.	TSTART=1;TEND=72;ID=GA-RICH;SHORTTE=F
Chr_10_case_15_incident	Earl_Grey	Low_complexity	681926	682014	20	+	.	TSTART=1;TEND=86;ID=A-RICH;SHORTTE=F
Chr_10_case_15_incident	Earl_Grey	Simple_repeat	683596	683620	16	+	.	TSTART=1;TEND=27;ID=(GA)N;SHORTTE=F
Chr_10_case_15_incident	Earl_Grey	Unknown	693081	693494	563	+	.	TSTART=39;TEND=474;ID=RND-1_FAMILY-8;SHORTTE=F
Chr_10_case_15_incident	Earl_Grey	Unknown	693509	693963	245	+	.	TSTART=4;TEND=416;ID=RND-1_FAMILY-1;SHORTTE=F
Chr_10_case_15_incident	Earl_Grey	Low_complexity	694657	694757	20	+	.	TSTART=1;TEND=100;ID=GA-RICH;SHORTTE=F
Chr_10_case_15_incident	Earl_Grey	Unknown	694907	695463	2554	-	.	TSTART=1;TEND=422;ID=RND-1_FAMILY-1;SHORTTE=F;TEGROUP=CTG_10|RND-1_FAMILY-1|1
Chr_10_case_15_incident	Earl_Grey	Unknown	697671	697875	417	-	.	TSTART=43;TEND=246;ID=RND-1_FAMILY-1;SHORTTE=F
Chr_10_case_15_incident	Earl_Grey	LTR/Gypsy	700260	700515	462	+	.	TSTART=2095;TEND=2336;ID=RND-1_FAMILY-0;SHORTTE=F
Chr_10_case_15_incident	Earl_Grey	LINE/CRE	700954	701085	266	+	.	TSTART=1025;TEND=1154;ID=RND-2_FAMILY-44;SHORTTE=F
Chr_10_case_15_incident	Earl_Grey	Simple_repeat	738488	738539	19	+	.	TSTART=1;TEND=51;ID=(TTCCTC)N;SHORTTE=F
Chr_10_case_15_incident	Earl_Grey	Simple_repeat	738709	738890	29	+	.	TSTART=1;TEND=185;ID=(GAGTCA)N;SHORTTE=F
Chr_10_case_15_incident	Earl_Grey	Simple_repeat	739219	739262	49	+	.	TSTART=1;TEND=44;ID=(GAA)N;SHORTTE=F
Chr_10_case_15_incident	Earl_Grey	Simple_repeat	746557	746606	15	+	.	TSTART=1;TEND=54;ID=(GATGGA)N;SHORTTE=F
Chr_10_case_15_incident	Earl_Grey	Low_complexity	749012	749054	22	+	.	TSTART=1;TEND=43;ID=A-RICH;SHORTTE=F
Chr_10_case_15_incident	Earl_Grey	Simple_repeat	755738	755794	17	+	.	TSTART=1;TEND=58;ID=(GGC)N;SHORTTE=F
Chr_10_case_15_incident	Earl_Grey	Simple_repeat	755833	755857	26	+	.	TSTART=1;TEND=25;ID=(GGGGGA)N;SHORTTE=F
Chr_10_case_15_incident	Earl_Grey	Simple_repeat	756229	756248	18	+	.	TSTART=1;TEND=20;ID=(T)N;SHORTTE=F
Chr_10_case_15_incident	Earl_Grey	Simple_repeat	757991	758039	17	+	.	TSTART=1;TEND=49;ID=(CC)N;SHORTTE=F
Chr_10_case_15_incident	Earl_Grey	Simple_repeat	760178	760216	16	+	.	TSTART=1;TEND=38;ID=(CTT)N;SHORTTE=F
Chr_10_case_15_incident	Earl_Grey	Low_complexity	761300	761329	16	+	.	TSTART=1;TEND=30;ID=GA-RICH;SHORTTE=F
Chr_10_case_15_incident	Earl_Grey	Simple_repeat	761600	761639	23	+	.	TSTART=1;TEND=40;ID=(AGAAAA)N;SHORTTE=F
Chr_10_case_15_incident	Earl_Grey	Simple_repeat	778442	778458	16	+	.	TSTART=1;TEND=17;ID=(T)N;SHORTTE=F
Chr_10_case_15_incident	Earl_Grey	Simple_repeat	779315	779356	12	+	.	TSTART=1;TEND=43;ID=(AGCCGG)N;SHORTTE=F
Chr_10_case_15_incident	Earl_Grey	Simple_repeat	788220	788347	28	+	.	TSTART=1;TEND=125;ID=(TCATCT)N;SHORTTE=F
Chr_10_case_15_incident	Earl_Grey	Low_complexity	795778	795863	20	+	.	TSTART=1;TEND=83;ID=GA-RICH;SHORTTE=F
Chr_10_case_15_incident	Earl_Grey	Simple_repeat	799214	799233	16	+	.	TSTART=1;TEND=20;ID=(TCT)N;SHORTTE=F
Chr_10_case_15_incident	Earl_Grey	Simple_repeat	799395	799419	26	+	.	TSTART=1;TEND=25;ID=(CTT)N;SHORTTE=F
Chr_10_case_15_incident	Earl_Grey	Simple_repeat	800453	800490	12	+	.	TSTART=1;TEND=35;ID=(TCCCTG)N;SHORTTE=F
Chr_10_case_15_incident	Earl_Grey	Simple_repeat	801786	801825	12	+	.	TSTART=1;TEND=37;ID=(TCGACAA)N;SHORTTE=F
Chr_10_case_15_incident	Earl_Grey	Simple_repeat	804248	804284	13	+	.	TSTART=1;TEND=37;ID=(CTCCAC)N;SHORTTE=F
Chr_10_case_15_incident	Earl_Grey	Simple_repeat	804925	804986	17	+	.	TSTART=1;TEND=62;ID=(GAGGAC)N;SHORTTE=F
Chr_10_case_15_incident	Earl_Grey	Simple_repeat	825269	825305	12	+	.	TSTART=1;TEND=40;ID=(TCTAGTT)N;SHORTTE=F
Chr_10_case_15_incident	Earl_Grey	Simple_repeat	838153	838205	19	+	.	TSTART=1;TEND=53;ID=(TGCTGC)N;SHORTTE=F
Chr_10_case_15_incident	Earl_Grey	Simple_repeat	851681	851763	27	+	.	TSTART=1;TEND=83;ID=(CGAGAA)N;SHORTTE=F
Chr_10_case_15_incident	Earl_Grey	Simple_repeat	851991	852030	16	+	.	TSTART=1;TEND=39;ID=(TCCA)N;SHORTTE=F
Chr_10_case_15_incident	Earl_Grey	Simple_repeat	852318	852362	12	+	.	TSTART=1;TEND=42;ID=(CCAAT)N;SHORTTE=F
Chr_10_case_15_incident	Earl_Grey	Low_complexity	855041	855081	12	+	.	TSTART=1;TEND=40;ID=GA-RICH;SHORTTE=F
Chr_10_case_15_incident	Earl_Grey	Unknown	855973	856019	256	+	.	TSTART=51;TEND=98;ID=RND-1_FAMILY-6;SHORTTE=T
Chr_10_case_15_incident	Earl_Grey	Simple_repeat	861806	861832	18	+	.	TSTART=1;TEND=27;ID=(A)N;SHORTTE=F
Chr_10_case_15_incident	Earl_Grey	Simple_repeat	862287	862328	22	+	.	TSTART=1;TEND=42;ID=(T)N;SHORTTE=F
Chr_10_case_15_incident	Earl_Grey	Simple_repeat	878908	878925	16	+	.	TSTART=1;TEND=18;ID=(A)N;SHORTTE=F
Chr_10_case_15_incident	Earl_Grey	Low_complexity	884428	884487	19	+	.	TSTART=1;TEND=60;ID=GA-RICH;SHORTTE=F
Chr_10_case_15_incident	Earl_Grey	Low_complexity	885694	885740	14	+	.	TSTART=1;TEND=47;ID=G-RICH;SHORTTE=F
Chr_10_case_15_incident	Earl_Grey	Simple_repeat	886089	886154	19	+	.	TSTART=1;TEND=63;ID=(ACATCC)N;SHORTTE=F
Chr_10_case_15_incident	Earl_Grey	Simple_repeat	886645	886673	31	+	.	TSTART=1;TEND=29;ID=(CTGGGA)N;SHORTTE=F
Chr_10_case_15_incident	Earl_Grey	Simple_repeat	886744	886765	16	+	.	TSTART=1;TEND=22;ID=(T)N;SHORTTE=F
Chr_10_case_15_incident	Earl_Grey	Simple_repeat	887557	887604	19	+	.	TSTART=1;TEND=47;ID=(GATGGA)N;SHORTTE=F
Chr_10_case_15_incident	Earl_Grey	Simple_repeat	887952	887973	16	+	.	TSTART=1;TEND=22;ID=(A)N;SHORTTE=F
Chr_10_case_15_incident	Earl_Grey	Simple_repeat	888324	888367	14	+	.	TSTART=1;TEND=42;ID=(TTTCCC)N;SHORTTE=F
Chr_10_case_15_incident	Earl_Grey	DNA/TcMar-Tc1	889852	889928	317	+	.	TSTART=1271;TEND=1342;ID=RND-1_FAMILY-14;SHORTTE=T
Chr_10_case_15_incident	Earl_Grey	Simple_repeat	893683	893732	18	+	.	TSTART=1;TEND=50;ID=(GAT)N;SHORTTE=F
Chr_10_case_15_incident	Earl_Grey	Simple_repeat	909700	909730	13	+	.	TSTART=1;TEND=32;ID=(CGGCAC)N;SHORTTE=F
Chr_10_case_15_incident	Earl_Grey	Low_complexity	914712	914766	13	+	.	TSTART=1;TEND=57;ID=GA-RICH;SHORTTE=F
Chr_10_case_15_incident	Earl_Grey	Simple_repeat	923095	923118	15	+	.	TSTART=1;TEND=24;ID=(CAG)N;SHORTTE=F
Chr_10_case_15_incident	Earl_Grey	Low_complexity	925803	925853	20	+	.	TSTART=1;TEND=52;ID=GA-RICH;SHORTTE=F
Chr_10_case_15_incident	Earl_Grey	Low_complexity	928886	928928	13	+	.	TSTART=1;TEND=44;ID=GA-RICH;SHORTTE=F
Chr_10_case_15_incident	Earl_Grey	Simple_repeat	929159	929212	17	+	.	TSTART=1;TEND=54;ID=(CATT)N;SHORTTE=F
Chr_10_case_15_incident	Earl_Grey	Simple_repeat	930801	930840	12	+	.	TSTART=1;TEND=42;ID=(TCCTTT)N;SHORTTE=F
Chr_10_case_15_incident	Earl_Grey	Unknown	933965	934002	265	-	.	TSTART=65;TEND=102;ID=RND-1_FAMILY-6;SHORTTE=T
Chr_10_case_15_incident	Earl_Grey	Simple_repeat	934407	934430	15	+	.	TSTART=1;TEND=25;ID=(AT)N;SHORTTE=F
Chr_10_case_15_incident	Earl_Grey	Simple_repeat	937014	937048	17	+	.	TSTART=1;TEND=36;ID=(ATACTA)N;SHORTTE=F
Chr_10_case_15_incident	Earl_Grey	DNA/CMC-EnSpm	943873	948217	37260	-	.	TSTART=1;TEND=4352;ID=RND-1_FAMILY-26;SHORTTE=F
Chr_10_case_15_incident	Earl_Grey	LINE/CRE	948750	949024	299	+	.	TSTART=963;TEND=1253;ID=RND-2_FAMILY-44;SHORTTE=F
Chr_10_case_15_incident	Earl_Grey	Low_complexity	956401	956450	22	+	.	TSTART=1;TEND=50;ID=GA-RICH;SHORTTE=F
Chr_10_case_15_incident	Earl_Grey	Simple_repeat	958086	958130	12	+	.	TSTART=1;TEND=42;ID=(TGGTT)N;SHORTTE=F
Chr_10_case_15_incident	Earl_Grey	Low_complexity	960246	960308	20	+	.	TSTART=1;TEND=64;ID=GA-RICH;SHORTTE=F
Chr_10_case_15_incident	Earl_Grey	LTR/Gypsy	961480	961654	1454	-	.	TSTART=363;TEND=536;ID=RND-1_FAMILY-18;SHORTTE=F
Chr_10_case_15_incident	Earl_Grey	Simple_repeat	962483	962516	11	+	.	TSTART=1;TEND=29;ID=(CATCC)N;SHORTTE=F
Chr_10_case_15_incident	Earl_Grey	Low_complexity	969505	969549	17	+	.	TSTART=1;TEND=45;ID=GA-RICH;SHORTTE=F
Chr_10_case_15_incident	Earl_Grey	Simple_repeat	980166	980195	16	+	.	TSTART=1;TEND=30;ID=(T)N;SHORTTE=F
Chr_10_case_15_incident	Earl_Grey	Simple_repeat	996607	996661	12	+	.	TSTART=1;TEND=55;ID=(CTACCA)N;SHORTTE=F
Chr_10_case_15_incident	Earl_Grey	Simple_repeat	998221	998246	17	+	.	TSTART=1;TEND=28;ID=(GA)N;SHORTTE=F
Chr_10_case_15_incident	Earl_Grey	Simple_repeat	1004080	1004103	15	+	.	TSTART=1;TEND=24;ID=(A)N;SHORTTE=F
Chr_10_case_15_incident	Earl_Grey	Low_complexity	1004767	1004804	18	+	.	TSTART=1;TEND=38;ID=GA-RICH;SHORTTE=F
Chr_10_case_15_incident	Earl_Grey	Simple_repeat	1006575	1006608	14	+	.	TSTART=1;TEND=34;ID=(CTCACC)N;SHORTTE=F
Chr_10_case_15_incident	Earl_Grey	Simple_repeat	1007018	1007064	18	+	.	TSTART=1;TEND=47;ID=(TTCAAC)N;SHORTTE=F
Chr_10_case_15_incident	Earl_Grey	Low_complexity	1008555	1008603	15	+	.	TSTART=1;TEND=49;ID=A-RICH;SHORTTE=F
Chr_10_case_15_incident	Earl_Grey	Simple_repeat	1028554	1028627	13	+	.	TSTART=1;TEND=31;ID=(TCGTCC)N;SHORTTE=F;TEGROUP=CTG_10|(TCGTCC)N|1
Chr_10_case_15_incident	Earl_Grey	Simple_repeat	1028628	1028648	72	+	.	TSTART=1;TEND=64;ID=(CCTCAC)N;SHORTTE=F
Chr_10_case_15_incident	Earl_Grey	Simple_repeat	1037560	1037591	13	+	.	TSTART=1;TEND=33;ID=(GATTG)N;SHORTTE=F
Chr_10_case_15_incident	Earl_Grey	Simple_repeat	1041740	1041759	13	+	.	TSTART=1;TEND=20;ID=(GAC)N;SHORTTE=F
Chr_10_case_15_incident	Earl_Grey	Simple_repeat	1050760	1050799	11	+	.	TSTART=1;TEND=40;ID=(TGATGGC)N;SHORTTE=F
Chr_10_case_15_incident	Earl_Grey	Simple_repeat	1056504	1056529	14	+	.	TSTART=1;TEND=27;ID=(TACG)N;SHORTTE=F
Chr_10_case_15_incident	Earl_Grey	Unknown	1069219	1070896	13612	-	.	TSTART=87;TEND=2597;ID=RND-1_FAMILY-3;SHORTTE=F;TEGROUP=CTG_10|RND-1_FAMILY-3|1
Chr_10_case_15_incident	Earl_Grey	Simple_repeat	1073578	1073693	119	+	.	TSTART=1;TEND=116;ID=(GGGTTAGG)N;SHORTTE=F
Chr_11_case_15_incident	Earl_Grey	Simple_repeat	1	104	119	+	.	TSTART=1;TEND=104;ID=(CCCTAACC)N;SHORTTE=F
Chr_11_case_15_incident	Earl_Grey	LTR/Gypsy	105	1579	12633	+	.	TSTART=1474;TEND=2949;ID=RND-1_FAMILY-16;SHORTTE=F
Chr_11_case_15_incident	Earl_Grey	Simple_repeat	4271	4344	26	+	.	TSTART=1;TEND=74;ID=(TGG)N;SHORTTE=F
Chr_11_case_15_incident	Earl_Grey	Simple_repeat	4347	4430	69	+	.	TSTART=1;TEND=84;ID=(GGTGATGGC)N;SHORTTE=F
Chr_11_case_15_incident	Earl_Grey	LTR/Gypsy	6722	7720	7790	+	.	TSTART=2044;TEND=3011;ID=RND-1_FAMILY-25;SHORTTE=F
Chr_11_case_15_incident	Earl_Grey	Unknown	7721	7747	230	-	.	TSTART=4;TEND=30;ID=RND-1_FAMILY-8;SHORTTE=T
Chr_11_case_15_incident	Earl_Grey	LTR/Copia	7748	7968	886	+	.	TSTART=1760;TEND=1986;ID=RND-1_FAMILY-33;SHORTTE=F
Chr_11_case_15_incident	Earl_Grey	Simple_repeat	19138	19154	13	+	.	TSTART=1;TEND=17;ID=(AGA)N;SHORTTE=F
Chr_11_case_15_incident	Earl_Grey	Unknown	26975	27182	609	+	.	TSTART=195;TEND=410;ID=RND-1_FAMILY-1;SHORTTE=F
Chr_11_case_15_incident	Earl_Grey	Unknown	28007	28074	300	+	.	TSTART=4;TEND=78;ID=RND-1_FAMILY-1;SHORTTE=T
Chr_11_case_15_incident	Earl_Grey	DNA/CMC-EnSpm	29031	29163	304	-	.	TSTART=2200;TEND=2323;ID=RND-1_FAMILY-26;SHORTTE=F
Chr_11_case_15_incident	Earl_Grey	Simple_repeat	29848	29869	20	+	.	TSTART=1;TEND=22;ID=(G)N;SHORTTE=F
Chr_11_case_15_incident	Earl_Grey	Unknown	31545	31815	650	+	.	TSTART=102;TEND=368;ID=RND-2_FAMILY-159;SHORTTE=F
Chr_11_case_15_incident	Earl_Grey	Low_complexity	35240	35269	11	+	.	TSTART=1;TEND=31;ID=A-RICH;SHORTTE=F
Chr_11_case_15_incident	Earl_Grey	Low_complexity	36854	36887	11	+	.	TSTART=1;TEND=34;ID=A-RICH;SHORTTE=F
Chr_11_case_15_incident	Earl_Grey	Unknown	39946	40035	588	-	.	TSTART=277;TEND=368;ID=RND-2_FAMILY-159;SHORTTE=T
Chr_11_case_15_incident	Earl_Grey	Simple_repeat	42158	42289	23	+	.	TSTART=1;TEND=133;ID=(GGTGCG)N;SHORTTE=F
Chr_11_case_15_incident	Earl_Grey	Simple_repeat	42638	42694	15	+	.	TSTART=1;TEND=57;ID=(CCCTCG)N;SHORTTE=F
Chr_11_case_15_incident	Earl_Grey	Simple_repeat	44475	44559	18	+	.	TSTART=1;TEND=85;ID=(GCCGAG)N;SHORTTE=F
Chr_11_case_15_incident	Earl_Grey	Simple_repeat	44837	44867	18	+	.	TSTART=1;TEND=31;ID=(GGCGAC)N;SHORTTE=F
Chr_11_case_15_incident	Earl_Grey	Simple_repeat	44942	44968	13	+	.	TSTART=1;TEND=27;ID=(CGG)N;SHORTTE=F
Chr_11_case_15_incident	Earl_Grey	Simple_repeat	45107	45166	12	+	.	TSTART=1;TEND=62;ID=(CCCAAC)N;SHORTTE=F
Chr_11_case_15_incident	Earl_Grey	Simple_repeat	45254	45272	12	+	.	TSTART=1;TEND=19;ID=(CAG)N;SHORTTE=F
Chr_11_case_15_incident	Earl_Grey	Simple_repeat	45479	45511	21	+	.	TSTART=1;TEND=33;ID=(GCA)N;SHORTTE=F
Chr_11_case_15_incident	Earl_Grey	Low_complexity	47765	47807	16	+	.	TSTART=1;TEND=41;ID=G-RICH;SHORTTE=F
Chr_11_case_15_incident	Earl_Grey	Simple_repeat	49021	49047	22	+	.	TSTART=1;TEND=27;ID=(A)N;SHORTTE=F
Chr_11_case_15_incident	Earl_Grey	Simple_repeat	63725	63759	12	+	.	TSTART=1;TEND=35;ID=(CTTCAT)N;SHORTTE=F
Chr_11_case_15_incident	Earl_Grey	Low_complexity	63837	63888	16	+	.	TSTART=1;TEND=51;ID=A-RICH;SHORTTE=F
Chr_11_case_15_incident	Earl_Grey	Low_complexity	72036	72073	16	+	.	TSTART=1;TEND=39;ID=GA-RICH;SHORTTE=F
Chr_11_case_15_incident	Earl_Grey	Simple_repeat	72677	72711	17	+	.	TSTART=1;TEND=34;ID=(GAT)N;SHORTTE=F
Chr_11_case_15_incident	Earl_Grey	Simple_repeat	76167	76200	18	+	.	TSTART=1;TEND=34;ID=(CATCAC)N;SHORTTE=F
Chr_11_case_15_incident	Earl_Grey	Simple_repeat	76568	76619	19	+	.	TSTART=1;TEND=53;ID=(TGTCGT)N;SHORTTE=F
Chr_11_case_15_incident	Earl_Grey	Unknown	76802	76852	304	-	.	TSTART=52;TEND=102;ID=RND-1_FAMILY-6;SHORTTE=T
Chr_11_case_15_incident	Earl_Grey	Simple_repeat	77267	77308	21	+	.	TSTART=1;TEND=44;ID=(CCAAG)N;SHORTTE=F
Chr_11_case_15_incident	Earl_Grey	Low_complexity	78986	79020	12	+	.	TSTART=1;TEND=36;ID=A-RICH;SHORTTE=F
Chr_11_case_15_incident	Earl_Grey	Simple_repeat	81252	81301	15	+	.	TSTART=1;TEND=51;ID=(TC)N;SHORTTE=F
Chr_11_case_15_incident	Earl_Grey	Simple_repeat	86889	86979	16	+	.	TSTART=1;TEND=96;ID=(GAGATG)N;SHORTTE=F
Chr_11_case_15_incident	Earl_Grey	Simple_repeat	87036	87079	18	+	.	TSTART=1;TEND=45;ID=(AGAGACA)N;SHORTTE=F
Chr_11_case_15_incident	Earl_Grey	Low_complexity	87080	87104	17	+	.	TSTART=3;TEND=76;ID=GA-RICH;SHORTTE=F
Chr_11_case_15_incident	Earl_Grey	Unknown	95732	95984	1890	+	.	TSTART=4;TEND=314;ID=RND-1_FAMILY-4;SHORTTE=F
Chr_11_case_15_incident	Earl_Grey	Low_complexity	103931	103980	12	+	.	TSTART=1;TEND=47;ID=A-RICH;SHORTTE=F
Chr_11_case_15_incident	Earl_Grey	Simple_repeat	107393	107445	33	+	.	TSTART=1;TEND=53;ID=(GCTCAA)N;SHORTTE=F
Chr_11_case_15_incident	Earl_Grey	Simple_repeat	107474	107509	21	+	.	TSTART=1;TEND=36;ID=(CAG)N;SHORTTE=F
Chr_11_case_15_incident	Earl_Grey	Simple_repeat	107637	107672	13	+	.	TSTART=1;TEND=36;ID=(GCAAGC)N;SHORTTE=F
Chr_11_case_15_incident	Earl_Grey	Simple_repeat	109015	109044	12	+	.	TSTART=1;TEND=31;ID=(CTTGCT)N;SHORTTE=F
Chr_11_case_15_incident	Earl_Grey	Simple_repeat	113484	113511	12	+	.	TSTART=1;TEND=29;ID=(TTCC)N;SHORTTE=F
Chr_11_case_15_incident	Earl_Grey	Low_complexity	115424	115484	15	+	.	TSTART=1;TEND=63;ID=GA-RICH;SHORTTE=F
Chr_11_case_15_incident	Earl_Grey	DNA/TcMar-Fot1	118337	119068	1328	-	.	TSTART=1;TEND=891;ID=RND-1_FAMILY-19;SHORTTE=F;TEGROUP=CTG_11|RND-1_FAMILY-19|1
Chr_11_case_15_incident	Earl_Grey	Simple_repeat	122417	122462	12	+	.	TSTART=1;TEND=47;ID=(TTTTCTC)N;SHORTTE=F
Chr_11_case_15_incident	Earl_Grey	Simple_repeat	123394	123411	16	+	.	TSTART=1;TEND=18;ID=(TA)N;SHORTTE=F
Chr_11_case_15_incident	Earl_Grey	Simple_repeat	132433	132544	19	+	.	TSTART=1;TEND=79;ID=(GATTCC)N;SHORTTE=F;TEGROUP=CTG_11|(GATTCC)N|1
Chr_11_case_15_incident	Earl_Grey	Simple_repeat	132545	132546	20	+	.	TSTART=1;TEND=42;ID=(CTCCGA)N;SHORTTE=F;TEGROUP=CTG_11|(CTCCGA)N|1
Chr_11_case_15_incident	Earl_Grey	Simple_repeat	132546	132547	27	+	.	TSTART=1;TEND=39;ID=(GATTCT)N;SHORTTE=F
Chr_11_case_15_incident	Earl_Grey	Simple_repeat	142025	142043	12	+	.	TSTART=1;TEND=19;ID=(ATC)N;SHORTTE=F
Chr_11_case_15_incident	Earl_Grey	Simple_repeat	143510	143538	21	+	.	TSTART=1;TEND=29;ID=(TTAT)N;SHORTTE=F
Chr_11_case_15_incident	Earl_Grey	Simple_repeat	144155	144177	12	+	.	TSTART=1;TEND=22;ID=(TTTC)N;SHORTTE=F
Chr_11_case_15_incident	Earl_Grey	Simple_repeat	159939	159970	17	+	.	TSTART=1;TEND=32;ID=(GGA)N;SHORTTE=F
Chr_11_case_15_incident	Earl_Grey	Unknown	165531	166076	4547	-	.	TSTART=2;TEND=549;ID=RND-1_FAMILY-8;SHORTTE=F
Chr_11_case_15_incident	Earl_Grey	Simple_repeat	173771	173812	12	+	.	TSTART=1;TEND=41;ID=(AGTACAG)N;SHORTTE=F
Chr_11_case_15_incident	Earl_Grey	Simple_repeat	174838	174876	11	+	.	TSTART=1;TEND=39;ID=(AGACGA)N;SHORTTE=F
Chr_11_case_15_incident	Earl_Grey	Simple_repeat	178096	178161	13	+	.	TSTART=1;TEND=60;ID=(GTGGAGA)N;SHORTTE=F
Chr_11_case_15_incident	Earl_Grey	Unknown	182209	182243	261	+	.	TSTART=63;TEND=97;ID=RND-1_FAMILY-6;SHORTTE=T
Chr_11_case_15_incident	Earl_Grey	Unknown	183016	183271	531	+	.	TSTART=9;TEND=97;ID=RND-1_FAMILY-6;SHORTTE=T;TEGROUP=CTG_11|RND-1_FAMILY-6|1
Chr_11_case_15_incident	Earl_Grey	Unknown	183272	183314	304	+	.	TSTART=55;TEND=97;ID=RND-1_FAMILY-6;SHORTTE=T
Chr_11_case_15_incident	Earl_Grey	Simple_repeat	187893	187926	21	+	.	TSTART=1;TEND=34;ID=(GTGGAG)N;SHORTTE=F
Chr_11_case_15_incident	Earl_Grey	Simple_repeat	196098	196156	23	+	.	TSTART=1;TEND=75;ID=(CTCTTC)N;SHORTTE=F
Chr_11_case_15_incident	Earl_Grey	Simple_repeat	196157	196172	14	+	.	TSTART=1;TEND=31;ID=(CTC)N;SHORTTE=F
Chr_11_case_15_incident	Earl_Grey	Simple_repeat	201002	201091	17	+	.	TSTART=1;TEND=87;ID=(ATGAGG)N;SHORTTE=F
Chr_11_case_15_incident	Earl_Grey	Low_complexity	206002	206094	19	+	.	TSTART=1;TEND=87;ID=GA-RICH;SHORTTE=F
Chr_11_case_15_incident	Earl_Grey	Simple_repeat	209735	209770	12	+	.	TSTART=1;TEND=36;ID=(GCATGA)N;SHORTTE=F
Chr_11_case_15_incident	Earl_Grey	Simple_repeat	209904	210008	24	+	.	TSTART=1;TEND=106;ID=(CATGAC)N;SHORTTE=F
Chr_11_case_15_incident	Earl_Grey	Simple_repeat	211887	211939	15	+	.	TSTART=1;TEND=55;ID=(CCTGCG)N;SHORTTE=F
Chr_11_case_15_incident	Earl_Grey	Simple_repeat	212956	212987	12	+	.	TSTART=1;TEND=32;ID=(CCTCTT)N;SHORTTE=F
Chr_11_case_15_incident	Earl_Grey	Low_complexity	213914	213953	11	+	.	TSTART=1;TEND=39;ID=G-RICH;SHORTTE=F
Chr_11_case_15_incident	Earl_Grey	Simple_repeat	213992	214050	11	+	.	TSTART=1;TEND=66;ID=(GGAGGAT)N;SHORTTE=F
Chr_11_case_15_incident	Earl_Grey	Simple_repeat	214808	214865	33	+	.	TSTART=1;TEND=57;ID=(CCTGCACACA)N;SHORTTE=F
Chr_11_case_15_incident	Earl_Grey	Low_complexity	216879	216915	17	+	.	TSTART=1;TEND=37;ID=G-RICH;SHORTTE=F
Chr_11_case_15_incident	Earl_Grey	Simple_repeat	216931	216968	22	+	.	TSTART=1;TEND=38;ID=(CCACAC)N;SHORTTE=F
Chr_11_case_15_incident	Earl_Grey	Simple_repeat	217427	217457	18	+	.	TSTART=1;TEND=31;ID=(GGAGGG)N;SHORTTE=F
Chr_11_case_15_incident	Earl_Grey	Simple_repeat	217571	217657	14	+	.	TSTART=1;TEND=89;ID=(TCT)N;SHORTTE=F
Chr_11_case_15_incident	Earl_Grey	Simple_repeat	217863	217893	13	+	.	TSTART=1;TEND=32;ID=(GAGGCG)N;SHORTTE=F
Chr_11_case_15_incident	Earl_Grey	Simple_repeat	218712	218733	20	+	.	TSTART=1;TEND=22;ID=(T)N;SHORTTE=F
Chr_11_case_15_incident	Earl_Grey	DNA/CMC-EnSpm	221161	221252	433	+	.	TSTART=3574;TEND=3659;ID=RND-1_FAMILY-26;SHORTTE=T
Chr_11_case_15_incident	Earl_Grey	Simple_repeat	224848	224907	12	+	.	TSTART=1;TEND=57;ID=(TCATCA)N;SHORTTE=F
Chr_11_case_15_incident	Earl_Grey	Simple_repeat	226600	226617	16	+	.	TSTART=1;TEND=18;ID=(A)N;SHORTTE=F
Chr_11_case_15_incident	Earl_Grey	Low_complexity	226895	226994	18	+	.	TSTART=1;TEND=103;ID=GA-RICH;SHORTTE=F
Chr_11_case_15_incident	Earl_Grey	Low_complexity	233593	233657	19	+	.	TSTART=1;TEND=65;ID=A-RICH;SHORTTE=F
Chr_11_case_15_incident	Earl_Grey	Simple_repeat	238275	238308	16	+	.	TSTART=1;TEND=34;ID=(TTGTCA)N;SHORTTE=F
Chr_11_case_15_incident	Earl_Grey	Simple_repeat	240089	240141	19	+	.	TSTART=1;TEND=54;ID=(CTCCC)N;SHORTTE=F
Chr_11_case_15_incident	Earl_Grey	Simple_repeat	242638	242668	13	+	.	TSTART=1;TEND=30;ID=(TCATG)N;SHORTTE=F
Chr_11_case_15_incident	Earl_Grey	Simple_repeat	243087	243139	15	+	.	TSTART=1;TEND=53;ID=(CTCTTC)N;SHORTTE=F
Chr_11_case_15_incident	Earl_Grey	Simple_repeat	246780	246809	14	+	.	TSTART=1;TEND=29;ID=(GGAT)N;SHORTTE=F
Chr_11_case_15_incident	Earl_Grey	Simple_repeat	248054	248091	16	+	.	TSTART=1;TEND=37;ID=(ACAA)N;SHORTTE=F
Chr_11_case_15_incident	Earl_Grey	Simple_repeat	250800	250860	14	+	.	TSTART=1;TEND=58;ID=(CCA)N;SHORTTE=F
Chr_11_case_15_incident	Earl_Grey	Simple_repeat	251785	251816	12	+	.	TSTART=1;TEND=31;ID=(GCCAGA)N;SHORTTE=F
Chr_11_case_15_incident	Earl_Grey	Low_complexity	252813	252850	14	+	.	TSTART=1;TEND=39;ID=GA-RICH;SHORTTE=F
Chr_11_case_15_incident	Earl_Grey	DNA/Zisupton	261896	271304	84633	-	.	TSTART=1625;TEND=11033;ID=RND-1_FAMILY-22;SHORTTE=F
Chr_11_case_15_incident	Earl_Grey	Simple_repeat	271305	271381	71	+	.	TSTART=1;TEND=76;ID=(TCCTTCTC)N;SHORTTE=F
Chr_11_case_15_incident	Earl_Grey	DNA/Zisupton	271382	272927	84633	-	.	TSTART=2;TEND=1624;ID=RND-1_FAMILY-22;SHORTTE=F
Chr_11_case_15_incident	Earl_Grey	Simple_repeat	274469	274501	13	+	.	TSTART=1;TEND=34;ID=(TCTCCT)N;SHORTTE=F
Chr_11_case_15_incident	Earl_Grey	Simple_repeat	277819	277854	13	+	.	TSTART=1;TEND=36;ID=(CTCTTC)N;SHORTTE=F
Chr_11_case_15_incident	Earl_Grey	Simple_repeat	293755	293797	12	+	.	TSTART=1;TEND=44;ID=(GGTC)N;SHORTTE=F
Chr_11_case_15_incident	Earl_Grey	Simple_repeat	299277	299320	11	+	.	TSTART=1;TEND=47;ID=(TCCCTTG)N;SHORTTE=F
Chr_11_case_15_incident	Earl_Grey	Simple_repeat	311707	311740	32	+	.	TSTART=1;TEND=34;ID=(CTGATC)N;SHORTTE=F
Chr_11_case_15_incident	Earl_Grey	Simple_repeat	311895	311929	19	+	.	TSTART=1;TEND=35;ID=(CCGGAG)N;SHORTTE=F
Chr_11_case_15_incident	Earl_Grey	Simple_repeat	313194	313245	18	+	.	TSTART=1;TEND=53;ID=(CCTTCC)N;SHORTTE=F
Chr_11_case_15_incident	Earl_Grey	Simple_repeat	314045	314072	12	+	.	TSTART=1;TEND=27;ID=(TTCTT)N;SHORTTE=F
Chr_11_case_15_incident	Earl_Grey	Simple_repeat	314950	315037	16	+	.	TSTART=1;TEND=85;ID=(CCTCTC)N;SHORTTE=F
Chr_11_case_15_incident	Earl_Grey	Simple_repeat	318027	318064	17	+	.	TSTART=1;TEND=41;ID=(AAGAGCC)N;SHORTTE=F
Chr_11_case_15_incident	Earl_Grey	Simple_repeat	318182	318206	13	+	.	TSTART=1;TEND=27;ID=(GAAG)N;SHORTTE=F
Chr_11_case_15_incident	Earl_Grey	Simple_repeat	320738	320846	20	+	.	TSTART=1;TEND=107;ID=(TCT)N;SHORTTE=F
Chr_11_case_15_incident	Earl_Grey	DNA/TcMar-Fot1	327019	328843	15334	+	.	TSTART=1;TEND=1827;ID=RND-1_FAMILY-19;SHORTTE=F
Chr_11_case_15_incident	Earl_Grey	Simple_repeat	330027	330064	15	+	.	TSTART=1;TEND=41;ID=(GGTGAG)N;SHORTTE=F
Chr_11_case_15_incident	Earl_Grey	Simple_repeat	331950	331992	13	+	.	TSTART=1;TEND=44;ID=(TTC)N;SHORTTE=F
Chr_11_case_15_incident	Earl_Grey	Simple_repeat	345435	345463	15	+	.	TSTART=1;TEND=30;ID=(TGG)N;SHORTTE=F
Chr_11_case_15_incident	Earl_Grey	Unknown	348321	348626	2449	-	.	TSTART=2;TEND=309;ID=RND-1_FAMILY-4;SHORTTE=F
Chr_11_case_15_incident	Earl_Grey	DNA/TcMar-Tc1	365090	365842	5026	-	.	TSTART=1;TEND=750;ID=RND-1_FAMILY-14;SHORTTE=F
Chr_11_case_15_incident	Earl_Grey	Simple_repeat	370993	371036	15	+	.	TSTART=1;TEND=43;ID=(AACG)N;SHORTTE=F
Chr_11_case_15_incident	Earl_Grey	Simple_repeat	397728	397768	13	+	.	TSTART=1;TEND=42;ID=(CTCTTTC)N;SHORTTE=F
Chr_11_case_15_incident	Earl_Grey	Simple_repeat	397903	397933	16	+	.	TSTART=1;TEND=31;ID=(GGAATG)N;SHORTTE=F
Chr_11_case_15_incident	Earl_Grey	Simple_repeat	398761	398784	12	+	.	TSTART=1;TEND=24;ID=(TTG)N;SHORTTE=F
Chr_11_case_15_incident	Earl_Grey	Simple_repeat	398785	398793	13	+	.	TSTART=5;TEND=36;ID=(CTGTTG)N;SHORTTE=F
Chr_11_case_15_incident	Earl_Grey	Low_complexity	411920	411967	12	+	.	TSTART=1;TEND=44;ID=GA-RICH;SHORTTE=F
Chr_11_case_15_incident	Earl_Grey	Simple_repeat	426554	426659	24	+	.	TSTART=1;TEND=121;ID=(TCCTCT)N;SHORTTE=F
Chr_11_case_15_incident	Earl_Grey	Simple_repeat	426660	426681	13	+	.	TSTART=1;TEND=31;ID=(TTGCT)N;SHORTTE=F
Chr_11_case_15_incident	Earl_Grey	Simple_repeat	426796	426843	18	+	.	TSTART=1;TEND=48;ID=(TCT)N;SHORTTE=F
Chr_11_case_15_incident	Earl_Grey	Simple_repeat	431134	431174	39	+	.	TSTART=1;TEND=41;ID=(ATTAC)N;SHORTTE=F
Chr_11_case_15_incident	Earl_Grey	Simple_repeat	432756	432778	21	+	.	TSTART=1;TEND=23;ID=(A)N;SHORTTE=F
Chr_11_case_15_incident	Earl_Grey	Simple_repeat	435081	435131	13	+	.	TSTART=1;TEND=47;ID=(AAC)N;SHORTTE=F
Chr_11_case_15_incident	Earl_Grey	Simple_repeat	446627	446667	40	+	.	TSTART=1;TEND=43;ID=(TA)N;SHORTTE=F
Chr_11_case_15_incident	Earl_Grey	Simple_repeat	449300	449341	14	+	.	TSTART=1;TEND=42;ID=(CCGCTG)N;SHORTTE=F
Chr_11_case_15_incident	Earl_Grey	Unknown	464200	467033	21805	-	.	TSTART=11;TEND=2843;ID=RND-1_FAMILY-21;SHORTTE=F
Chr_11_case_15_incident	Earl_Grey	LTR/Gypsy	467034	467545	1024	+	.	TSTART=1488;TEND=2284;ID=RND-1_FAMILY-5;SHORTTE=F;TEGROUP=CTG_11|RND-1_FAMILY-5|1
Chr_11_case_15_incident	Earl_Grey	LTR/Gypsy	467546	468790	2856	+	.	TSTART=831;TEND=2079;ID=RND-1_FAMILY-5;SHORTTE=F
Chr_11_case_15_incident	Earl_Grey	LTR/Gypsy	468791	469300	3993	-	.	TSTART=2;TEND=555;ID=RND-1_FAMILY-18;SHORTTE=F
Chr_11_case_15_incident	Earl_Grey	LTR/Gypsy	469383	469500	471	+	.	TSTART=2141;TEND=2258;ID=RND-1_FAMILY-5;SHORTTE=F
Chr_11_case_15_incident	Earl_Grey	Unknown	469718	469966	1865	+	.	TSTART=1;TEND=308;ID=RND-1_FAMILY-4;SHORTTE=F
Chr_11_case_15_incident	Earl_Grey	LTR/Gypsy	471571	479035	59470	+	.	TSTART=1;TEND=6998;ID=RND-1_FAMILY-0;SHORTTE=F;TEGROUP=CTG_11|RND-1_FAMILY-0|1
Chr_11_case_15_incident	Earl_Grey	LTR/Gypsy	479036	479924	6337	+	.	TSTART=1;TEND=1035;ID=RND-1_FAMILY-27;SHORTTE=F
Chr_11_case_15_incident	Earl_Grey	LTR/Gypsy	479925	480284	9333	-	.	TSTART=4791;TEND=5197;ID=RND-1_FAMILY-5;SHORTTE=F
Chr_11_case_15_incident	Earl_Grey	LTR/Gypsy	480285	484051	31715	+	.	TSTART=1;TEND=3774;ID=RND-1_FAMILY-11;SHORTTE=F
Chr_11_case_15_incident	Earl_Grey	LTR/Gypsy	484052	484601	4390	+	.	TSTART=5577;TEND=6185;ID=RND-1_FAMILY-5;SHORTTE=F;TEGROUP=CTG_11|RND-1_FAMILY-5|2
Chr_11_case_15_incident	Earl_Grey	LTR/Gypsy	484791	485537	3431	+	.	TSTART=3770;TEND=4713;ID=RND-1_FAMILY-11;SHORTTE=F;TEGROUP=CTG_11|RND-1_FAMILY-11|1
Chr_11_case_15_incident	Earl_Grey	LTR/Gypsy	485542	485802	427	+	.	TSTART=628;TEND=888;ID=RND-1_FAMILY-16;SHORTTE=F
Chr_11_case_15_incident	Earl_Grey	Unknown	486625	486790	1569	+	.	TSTART=81;TEND=327;ID=RND-1_FAMILY-30;SHORTTE=T;TEGROUP=CTG_11|RND-1_FAMILY-30|1
Chr_11_case_15_incident	Earl_Grey	LTR/Gypsy	487371	488049	3696	-	.	TSTART=1;TEND=477;ID=RND-1_FAMILY-0;SHORTTE=F
Chr_11_case_15_incident	Earl_Grey	LTR/Gypsy	488050	489594	4931	-	.	TSTART=1086;TEND=2649;ID=RND-1_FAMILY-5;SHORTTE=F
Chr_11_case_15_incident	Earl_Grey	LTR/Gypsy	489970	491083	3561	-	.	TSTART=1;TEND=1089;ID=RND-1_FAMILY-5;SHORTTE=F
Chr_11_case_15_incident	Earl_Grey	LTR/Gypsy	491084	493527	19303	+	.	TSTART=1139;TEND=3586;ID=RND-1_FAMILY-13;SHORTTE=F
Chr_11_case_15_incident	Earl_Grey	Unknown	493528	493779	1965	+	.	TSTART=56;TEND=310;ID=RND-1_FAMILY-4;SHORTTE=F
Chr_11_case_15_incident	Earl_Grey	LTR/Gypsy	493780	494389	3980	-	.	TSTART=152;TEND=735;ID=RND-1_FAMILY-18;SHORTTE=F
Chr_11_case_15_incident	Earl_Grey	LTR/Gypsy	494390	494445	424	-	.	TSTART=1843;TEND=1898;ID=RND-1_FAMILY-11;SHORTTE=T
Chr_11_case_15_incident	Earl_Grey	LTR/Gypsy	494839	495216	2750	-	.	TSTART=1496;TEND=1867;ID=RND-1_FAMILY-11;SHORTTE=F
Chr_11_case_15_incident	Earl_Grey	LTR/Copia	497133	499136	13048	+	.	TSTART=4;TEND=1986;ID=RND-1_FAMILY-33;SHORTTE=F
Chr_11_case_15_incident	Earl_Grey	Simple_repeat	504364	504398	32	+	.	TSTART=1;TEND=35;ID=(GAACCTAG)N;SHORTTE=F
Chr_11_case_15_incident	Earl_Grey	Simple_repeat	518145	518167	16	+	.	TSTART=1;TEND=23;ID=(A)N;SHORTTE=F
Chr_11_case_15_incident	Earl_Grey	Simple_repeat	530007	530026	16	+	.	TSTART=1;TEND=20;ID=(AAC)N;SHORTTE=F
Chr_11_case_15_incident	Earl_Grey	Simple_repeat	531135	531164	16	+	.	TSTART=1;TEND=30;ID=(ATA)N;SHORTTE=F
Chr_11_case_15_incident	Earl_Grey	Simple_repeat	535548	535578	17	+	.	TSTART=1;TEND=31;ID=(T)N;SHORTTE=F
Chr_11_case_15_incident	Earl_Grey	Low_complexity	535822	535864	15	+	.	TSTART=1;TEND=42;ID=GA-RICH;SHORTTE=F
Chr_11_case_15_incident	Earl_Grey	Simple_repeat	536957	537015	14	+	.	TSTART=1;TEND=60;ID=(GGTGAGA)N;SHORTTE=F
Chr_11_case_15_incident	Earl_Grey	Simple_repeat	549753	549769	16	+	.	TSTART=1;TEND=17;ID=(G)N;SHORTTE=F
Chr_11_case_15_incident	Earl_Grey	Simple_repeat	550266	550322	13	+	.	TSTART=1;TEND=60;ID=(TCATCT)N;SHORTTE=F
Chr_11_case_15_incident	Earl_Grey	Simple_repeat	550416	550446	33	+	.	TSTART=1;TEND=31;ID=(T)N;SHORTTE=F
Chr_11_case_15_incident	Earl_Grey	Simple_repeat	550822	550848	25	+	.	TSTART=1;TEND=27;ID=(A)N;SHORTTE=F
Chr_11_case_15_incident	Earl_Grey	Simple_repeat	553549	553574	17	+	.	TSTART=1;TEND=26;ID=(CAC)N;SHORTTE=F
Chr_11_case_15_incident	Earl_Grey	Simple_repeat	554149	554187	13	+	.	TSTART=1;TEND=50;ID=(CCA)N;SHORTTE=F
Chr_11_case_15_incident	Earl_Grey	Simple_repeat	554188	554199	15	+	.	TSTART=1;TEND=24;ID=(CCG)N;SHORTTE=F
Chr_11_case_15_incident	Earl_Grey	Simple_repeat	554403	554432	35	+	.	TSTART=1;TEND=30;ID=(CA)N;SHORTTE=F
Chr_11_case_15_incident	Earl_Grey	Simple_repeat	556105	556129	16	+	.	TSTART=1;TEND=25;ID=(A)N;SHORTTE=F
Chr_11_case_15_incident	Earl_Grey	Simple_repeat	560907	560951	17	+	.	TSTART=1;TEND=46;ID=(GGAGAGT)N;SHORTTE=F
Chr_11_case_15_incident	Earl_Grey	Low_complexity	561367	561416	23	+	.	TSTART=1;TEND=50;ID=A-RICH;SHORTTE=F
Chr_11_case_15_incident	Earl_Grey	Simple_repeat	562598	562634	12	+	.	TSTART=1;TEND=39;ID=(TCTCCT)N;SHORTTE=F
Chr_11_case_15_incident	Earl_Grey	Low_complexity	568719	568758	11	+	.	TSTART=1;TEND=40;ID=GA-RICH;SHORTTE=F
Chr_11_case_15_incident	Earl_Grey	Simple_repeat	568910	568948	18	+	.	TSTART=1;TEND=37;ID=(TTG)N;SHORTTE=F
Chr_11_case_15_incident	Earl_Grey	Simple_repeat	569387	569419	14	+	.	TSTART=1;TEND=33;ID=(ATC)N;SHORTTE=F
Chr_11_case_15_incident	Earl_Grey	Simple_repeat	573265	573303	17	+	.	TSTART=1;TEND=40;ID=(CTTT)N;SHORTTE=F
Chr_11_case_15_incident	Earl_Grey	Simple_repeat	579874	579938	16	+	.	TSTART=1;TEND=65;ID=(TCATCT)N;SHORTTE=F
Chr_11_case_15_incident	Earl_Grey	Simple_repeat	592439	592469	14	+	.	TSTART=1;TEND=31;ID=(GAT)N;SHORTTE=F
Chr_11_case_15_incident	Earl_Grey	Simple_repeat	606804	606888	19	+	.	TSTART=1;TEND=88;ID=(TCCTCA)N;SHORTTE=F
Chr_11_case_15_incident	Earl_Grey	Simple_repeat	609859	609896	12	+	.	TSTART=1;TEND=38;ID=(TCCCTTG)N;SHORTTE=F
Chr_11_case_15_incident	Earl_Grey	Simple_repeat	610348	610386	11	+	.	TSTART=1;TEND=39;ID=(CTTCCC)N;SHORTTE=F
Chr_11_case_15_incident	Earl_Grey	Low_complexity	612947	612985	15	+	.	TSTART=1;TEND=39;ID=GA-RICH;SHORTTE=F
Chr_11_case_15_incident	Earl_Grey	Simple_repeat	618078	618111	11	+	.	TSTART=1;TEND=34;ID=(TGAGGA)N;SHORTTE=F
Chr_11_case_15_incident	Earl_Grey	Simple_repeat	624090	624129	11	+	.	TSTART=1;TEND=41;ID=(CGTGTCT)N;SHORTTE=F
Chr_11_case_15_incident	Earl_Grey	Unknown	627652	627949	1841	-	.	TSTART=2;TEND=332;ID=RND-1_FAMILY-30;SHORTTE=F
Chr_11_case_15_incident	Earl_Grey	Simple_repeat	627968	627999	13	+	.	TSTART=1;TEND=31;ID=(CTC)N;SHORTTE=F
Chr_11_case_15_incident	Earl_Grey	Unknown	628385	631193	23176	+	.	TSTART=1;TEND=2891;ID=RND-1_FAMILY-34;SHORTTE=F
Chr_11_case_15_incident	Earl_Grey	Simple_repeat	640717	640738	18	+	.	TSTART=1;TEND=22;ID=(AGG)N;SHORTTE=F
Chr_11_case_15_incident	Earl_Grey	Simple_repeat	643097	643148	17	+	.	TSTART=1;TEND=52;ID=(GCTGCT)N;SHORTTE=F
Chr_11_case_15_incident	Earl_Grey	Low_complexity	654505	654539	12	+	.	TSTART=1;TEND=35;ID=G-RICH;SHORTTE=F
Chr_11_case_15_incident	Earl_Grey	Simple_repeat	656493	656521	17	+	.	TSTART=1;TEND=29;ID=(AGC)N;SHORTTE=F
Chr_11_case_15_incident	Earl_Grey	Simple_repeat	656787	656806	16	+	.	TSTART=1;TEND=20;ID=(TGC)N;SHORTTE=F
Chr_11_case_15_incident	Earl_Grey	Low_complexity	666895	666961	13	+	.	TSTART=1;TEND=61;ID=A-RICH;SHORTTE=F
Chr_11_case_15_incident	Earl_Grey	Low_complexity	682742	682814	13	+	.	TSTART=1;TEND=76;ID=GA-RICH;SHORTTE=F
Chr_11_case_15_incident	Earl_Grey	Low_complexity	694789	694855	20	+	.	TSTART=1;TEND=68;ID=GA-RICH;SHORTTE=F
Chr_11_case_15_incident	Earl_Grey	Simple_repeat	697810	697832	12	+	.	TSTART=1;TEND=22;ID=(AAAG)N;SHORTTE=F
Chr_11_case_15_incident	Earl_Grey	Simple_repeat	700808	700872	12	+	.	TSTART=1;TEND=63;ID=(CCCCAGC)N;SHORTTE=F
Chr_11_case_15_incident	Earl_Grey	Simple_repeat	707216	707239	15	+	.	TSTART=1;TEND=24;ID=(CAT)N;SHORTTE=F
Chr_11_case_15_incident	Earl_Grey	Simple_repeat	710495	710527	26	+	.	TSTART=1;TEND=33;ID=(A)N;SHORTTE=F
Chr_11_case_15_incident	Earl_Grey	Simple_repeat	711841	711857	15	+	.	TSTART=1;TEND=17;ID=(TA)N;SHORTTE=F
Chr_11_case_15_incident	Earl_Grey	Low_complexity	728156	728201	19	+	.	TSTART=1;TEND=46;ID=GA-RICH;SHORTTE=F
Chr_11_case_15_incident	Earl_Grey	Simple_repeat	729749	729782	18	+	.	TSTART=1;TEND=34;ID=(TTTCGT)N;SHORTTE=F
Chr_11_case_15_incident	Earl_Grey	Low_complexity	730789	730809	19	+	.	TSTART=1;TEND=43;ID=G-RICH;SHORTTE=F
Chr_11_case_15_incident	Earl_Grey	Simple_repeat	730810	730831	16	+	.	TSTART=1;TEND=22;ID=(G)N;SHORTTE=F
Chr_11_case_15_incident	Earl_Grey	Simple_repeat	731038	731178	34	+	.	TSTART=1;TEND=138;ID=(CCCCGC)N;SHORTTE=F
Chr_11_case_15_incident	Earl_Grey	Simple_repeat	735168	735189	15	+	.	TSTART=1;TEND=22;ID=(TAC)N;SHORTTE=F
Chr_11_case_15_incident	Earl_Grey	Simple_repeat	735528	735558	18	+	.	TSTART=1;TEND=31;ID=(GACTGG)N;SHORTTE=F
Chr_11_case_15_incident	Earl_Grey	Simple_repeat	735738	735755	14	+	.	TSTART=1;TEND=18;ID=(TGG)N;SHORTTE=F
Chr_11_case_15_incident	Earl_Grey	Simple_repeat	735907	735936	18	+	.	TSTART=1;TEND=30;ID=(T)N;SHORTTE=F
Chr_11_case_15_incident	Earl_Grey	Low_complexity	737152	737196	20	+	.	TSTART=1;TEND=48;ID=GA-RICH;SHORTTE=F
Chr_11_case_15_incident	Earl_Grey	Simple_repeat	738382	738426	19	+	.	TSTART=1;TEND=44;ID=(TCT)N;SHORTTE=F
Chr_11_case_15_incident	Earl_Grey	Simple_repeat	777643	777686	24	+	.	TSTART=1;TEND=44;ID=(T)N;SHORTTE=F
Chr_11_case_15_incident	Earl_Grey	Low_complexity	797288	797349	16	+	.	TSTART=1;TEND=60;ID=GA-RICH;SHORTTE=F
Chr_11_case_15_incident	Earl_Grey	Simple_repeat	797467	797499	12	+	.	TSTART=1;TEND=33;ID=(TGACGA)N;SHORTTE=F
Chr_11_case_15_incident	Earl_Grey	Simple_repeat	809999	810097	18	+	.	TSTART=1;TEND=96;ID=(CCT)N;SHORTTE=F
Chr_11_case_15_incident	Earl_Grey	Simple_repeat	813850	813872	16	+	.	TSTART=1;TEND=23;ID=(AAG)N;SHORTTE=F
Chr_11_case_15_incident	Earl_Grey	Simple_repeat	814779	814800	13	+	.	TSTART=1;TEND=22;ID=(GTT)N;SHORTTE=F
Chr_11_case_15_incident	Earl_Grey	Simple_repeat	815511	815548	14	+	.	TSTART=1;TEND=36;ID=(GATAGA)N;SHORTTE=F
Chr_11_case_15_incident	Earl_Grey	Simple_repeat	815655	815679	18	+	.	TSTART=1;TEND=25;ID=(GA)N;SHORTTE=F
Chr_11_case_15_incident	Earl_Grey	Simple_repeat	822464	822494	13	+	.	TSTART=1;TEND=31;ID=(TCT)N;SHORTTE=F
Chr_11_case_15_incident	Earl_Grey	Simple_repeat	823053	823164	28	+	.	TSTART=1;TEND=112;ID=(GTGACT)N;SHORTTE=F
Chr_11_case_15_incident	Earl_Grey	Simple_repeat	823278	823333	17	+	.	TSTART=1;TEND=53;ID=(TTTGGC)N;SHORTTE=F
Chr_11_case_15_incident	Earl_Grey	Simple_repeat	826336	826367	14	+	.	TSTART=1;TEND=32;ID=(TGATGC)N;SHORTTE=F
Chr_11_case_15_incident	Earl_Grey	Simple_repeat	828377	828411	17	+	.	TSTART=1;TEND=35;ID=(ATGAGG)N;SHORTTE=F
Chr_11_case_15_incident	Earl_Grey	Simple_repeat	831576	831639	13	+	.	TSTART=1;TEND=64;ID=(TCCTTTC)N;SHORTTE=F
Chr_11_case_15_incident	Earl_Grey	Low_complexity	842130	842164	15	+	.	TSTART=1;TEND=62;ID=A-RICH;SHORTTE=F
Chr_11_case_15_incident	Earl_Grey	Low_complexity	842165	842181	12	+	.	TSTART=1;TEND=37;ID=GA-RICH;SHORTTE=F
Chr_11_case_15_incident	Earl_Grey	Simple_repeat	843259	843277	12	+	.	TSTART=1;TEND=19;ID=(CTG)N;SHORTTE=F
Chr_11_case_15_incident	Earl_Grey	Simple_repeat	843464	843530	20	+	.	TSTART=1;TEND=63;ID=(CTTTCC)N;SHORTTE=F
Chr_11_case_15_incident	Earl_Grey	Simple_repeat	857243	857280	12	+	.	TSTART=1;TEND=37;ID=(CTTC)N;SHORTTE=F
Chr_11_case_15_incident	Earl_Grey	Simple_repeat	859304	859327	22	+	.	TSTART=1;TEND=24;ID=(T)N;SHORTTE=F
Chr_11_case_15_incident	Earl_Grey	Simple_repeat	859633	859672	12	+	.	TSTART=1;TEND=40;ID=(TTTTCT)N;SHORTTE=F
Chr_11_case_15_incident	Earl_Grey	Low_complexity	861130	861225	19	+	.	TSTART=1;TEND=96;ID=G-RICH;SHORTTE=F
Chr_11_case_15_incident	Earl_Grey	Simple_repeat	861536	861564	17	+	.	TSTART=1;TEND=29;ID=(C)N;SHORTTE=F
Chr_11_case_15_incident	Earl_Grey	Simple_repeat	861821	861859	16	+	.	TSTART=1;TEND=39;ID=(GAC)N;SHORTTE=F
Chr_11_case_15_incident	Earl_Grey	Simple_repeat	862886	862990	22	+	.	TSTART=1;TEND=102;ID=(TCC)N;SHORTTE=F
Chr_11_case_15_incident	Earl_Grey	Simple_repeat	863127	863156	18	+	.	TSTART=1;TEND=30;ID=(GGC)N;SHORTTE=F
Chr_11_case_15_incident	Earl_Grey	Simple_repeat	863313	863353	23	+	.	TSTART=1;TEND=41;ID=(GGTGGC)N;SHORTTE=F
Chr_11_case_15_incident	Earl_Grey	Simple_repeat	863932	863960	19	+	.	TSTART=1;TEND=30;ID=(CGAGT)N;SHORTTE=F
Chr_11_case_15_incident	Earl_Grey	Low_complexity	864812	864844	12	+	.	TSTART=1;TEND=32;ID=A-RICH;SHORTTE=F
Chr_11_case_15_incident	Earl_Grey	Simple_repeat	864848	864896	11	+	.	TSTART=1;TEND=50;ID=(CCACCA)N;SHORTTE=F
Chr_11_case_15_incident	Earl_Grey	Simple_repeat	869160	869184	12	+	.	TSTART=1;TEND=25;ID=(GCA)N;SHORTTE=F
Chr_11_case_15_incident	Earl_Grey	Simple_repeat	878922	878959	19	+	.	TSTART=1;TEND=41;ID=(TCGGAGG)N;SHORTTE=F
Chr_11_case_15_incident	Earl_Grey	Simple_repeat	879279	879318	13	+	.	TSTART=1;TEND=39;ID=(TCTT)N;SHORTTE=F
Chr_11_case_15_incident	Earl_Grey	Simple_repeat	885219	885273	18	+	.	TSTART=1;TEND=57;ID=(TTTTGC)N;SHORTTE=F
Chr_11_case_15_incident	Earl_Grey	Simple_repeat	888086	888153	15	+	.	TSTART=1;TEND=69;ID=(ACCAGC)N;SHORTTE=F
Chr_11_case_15_incident	Earl_Grey	Simple_repeat	888493	888527	15	+	.	TSTART=1;TEND=36;ID=(TTGCTT)N;SHORTTE=F
Chr_11_case_15_incident	Earl_Grey	Simple_repeat	890788	890822	17	+	.	TSTART=1;TEND=36;ID=(GCCCCCT)N;SHORTTE=F
Chr_11_case_15_incident	Earl_Grey	Simple_repeat	892519	892537	15	+	.	TSTART=1;TEND=20;ID=(TC)N;SHORTTE=F
Chr_11_case_15_incident	Earl_Grey	Simple_repeat	892823	892863	38	+	.	TSTART=1;TEND=41;ID=(A)N;SHORTTE=F
Chr_11_case_15_incident	Earl_Grey	Simple_repeat	893375	893406	19	+	.	TSTART=1;TEND=32;ID=(CGCATT)N;SHORTTE=F
Chr_11_case_15_incident	Earl_Grey	Simple_repeat	893407	893418	15	+	.	TSTART=5;TEND=51;ID=(CAGTCG)N;SHORTTE=F
Chr_11_case_15_incident	Earl_Grey	Simple_repeat	897950	897992	15	+	.	TSTART=1;TEND=43;ID=(GATATG)N;SHORTTE=F
Chr_11_case_15_incident	Earl_Grey	Simple_repeat	910434	910488	11	+	.	TSTART=1;TEND=55;ID=(TCTTTC)N;SHORTTE=F
Chr_11_case_15_incident	Earl_Grey	Low_complexity	914381	914458	22	+	.	TSTART=1;TEND=78;ID=GA-RICH;SHORTTE=F
Chr_11_case_15_incident	Earl_Grey	Simple_repeat	915444	915475	12	+	.	TSTART=1;TEND=32;ID=(CCAACA)N;SHORTTE=F
Chr_11_case_15_incident	Earl_Grey	Simple_repeat	916552	916593	14	+	.	TSTART=1;TEND=39;ID=(TGTCTT)N;SHORTTE=F
Chr_11_case_15_incident	Earl_Grey	Low_complexity	925830	925896	17	+	.	TSTART=1;TEND=67;ID=GA-RICH;SHORTTE=F
Chr_11_case_15_incident	Earl_Grey	Simple_repeat	926799	926849	18	+	.	TSTART=1;TEND=52;ID=(TCT)N;SHORTTE=F
Chr_11_case_15_incident	Earl_Grey	Low_complexity	929663	929714	12	+	.	TSTART=1;TEND=50;ID=A-RICH;SHORTTE=F
Chr_11_case_15_incident	Earl_Grey	Unknown	935295	935377	246	+	.	TSTART=139;TEND=219;ID=RND-1_FAMILY-4;SHORTTE=T
Chr_11_case_15_incident	Earl_Grey	Simple_repeat	937011	937063	20	+	.	TSTART=1;TEND=53;ID=(TGCGGA)N;SHORTTE=F
Chr_11_case_15_incident	Earl_Grey	Simple_repeat	939132	939175	16	+	.	TSTART=1;TEND=48;ID=(GTCTCT)N;SHORTTE=F
Chr_11_case_15_incident	Earl_Grey	Unknown	947163	947278	361	+	.	TSTART=50;TEND=169;ID=RND-1_FAMILY-2;SHORTTE=F
Chr_11_case_15_incident	Earl_Grey	Low_complexity	951532	951578	12	+	.	TSTART=1;TEND=45;ID=A-RICH;SHORTTE=F
Chr_11_case_15_incident	Earl_Grey	Simple_repeat	954416	954463	12	+	.	TSTART=1;TEND=49;ID=(ATAA)N;SHORTTE=F
Chr_11_case_15_incident	Earl_Grey	Unknown	955747	955878	1022	-	.	TSTART=411;TEND=546;ID=RND-1_FAMILY-8;SHORTTE=F
Chr_11_case_15_incident	Earl_Grey	Unknown	955884	959867	29537	-	.	TSTART=1;TEND=3648;ID=RND-1_FAMILY-34;SHORTTE=F
Chr_11_case_15_incident	Earl_Grey	Unknown	959905	960167	818	-	.	TSTART=2952;TEND=3400;ID=RND-1_FAMILY-9;SHORTTE=F
Chr_11_case_15_incident	Earl_Grey	Unknown	960593	960647	268	+	.	TSTART=388;TEND=442;ID=RND-1_FAMILY-12;SHORTTE=T
Chr_11_case_15_incident	Earl_Grey	Unknown	961441	961747	2565	+	.	TSTART=2;TEND=311;ID=RND-1_FAMILY-4;SHORTTE=F
Chr_11_case_15_incident	Earl_Grey	Unknown	963050	963324	2231	-	.	TSTART=2323;TEND=2597;ID=RND-1_FAMILY-3;SHORTTE=F
Chr_11_case_15_incident	Earl_Grey	Unknown	963337	964913	1163	+	.	TSTART=300;TEND=3253;ID=RND-1_FAMILY-29;SHORTTE=F;TEGROUP=CTG_11|RND-1_FAMILY-29|1
Chr_11_case_15_incident	Earl_Grey	Simple_repeat	966313	966407	74	+	.	TSTART=1;TEND=97;ID=(GGGTTAGG)N;SHORTTE=F
Chr_12_case_15_incident	Earl_Grey	Simple_repeat	3472	3548	20	+	.	TSTART=1;TEND=77;ID=(TCT)N;SHORTTE=F
Chr_12_case_15_incident	Earl_Grey	Simple_repeat	4851	4868	16	+	.	TSTART=1;TEND=18;ID=(A)N;SHORTTE=F
Chr_12_case_15_incident	Earl_Grey	Simple_repeat	7933	7998	23	+	.	TSTART=1;TEND=66;ID=(GACGAC)N;SHORTTE=F
Chr_12_case_15_incident	Earl_Grey	Low_complexity	9541	9648	18	+	.	TSTART=1;TEND=108;ID=G-RICH;SHORTTE=F
Chr_12_case_15_incident	Earl_Grey	Simple_repeat	16745	16799	14	+	.	TSTART=1;TEND=52;ID=(TTC)N;SHORTTE=F
Chr_12_case_15_incident	Earl_Grey	Low_complexity	17381	17415	16	+	.	TSTART=1;TEND=34;ID=GA-RICH;SHORTTE=F
Chr_12_case_15_incident	Earl_Grey	Simple_repeat	26406	26470	23	+	.	TSTART=1;TEND=61;ID=(CGCCCC)N;SHORTTE=F
Chr_12_case_15_incident	Earl_Grey	Low_complexity	28988	29059	25	+	.	TSTART=1;TEND=73;ID=GA-RICH;SHORTTE=F
Chr_12_case_15_incident	Earl_Grey	Simple_repeat	31108	31195	31	+	.	TSTART=1;TEND=90;ID=(TCCTT)N;SHORTTE=F
Chr_12_case_15_incident	Earl_Grey	Simple_repeat	32323	32364	13	+	.	TSTART=1;TEND=41;ID=(TTTGCAT)N;SHORTTE=F
Chr_12_case_15_incident	Earl_Grey	Simple_repeat	34450	34481	12	+	.	TSTART=1;TEND=36;ID=(CGTCTT)N;SHORTTE=F
Chr_12_case_15_incident	Earl_Grey	Simple_repeat	37398	37432	32	+	.	TSTART=1;TEND=35;ID=(AGTATGTA)N;SHORTTE=F
Chr_12_case_15_incident	Earl_Grey	Simple_repeat	39213	39243	12	+	.	TSTART=1;TEND=31;ID=(TCCTCC)N;SHORTTE=F
Chr_12_case_15_incident	Earl_Grey	Simple_repeat	39657	39714	16	+	.	TSTART=1;TEND=57;ID=(TCATCT)N;SHORTTE=F
Chr_12_case_15_incident	Earl_Grey	Simple_repeat	43054	43087	19	+	.	TSTART=1;TEND=34;ID=(CAG)N;SHORTTE=F
Chr_12_case_15_incident	Earl_Grey	Simple_repeat	51921	51941	17	+	.	TSTART=1;TEND=21;ID=(GT)N;SHORTTE=F
Chr_12_case_15_incident	Earl_Grey	Simple_repeat	54673	54716	15	+	.	TSTART=1;TEND=44;ID=(TCCCCC)N;SHORTTE=F
Chr_12_case_15_incident	Earl_Grey	Unknown	66391	66639	2178	+	.	TSTART=296;TEND=543;ID=RND-1_FAMILY-12;SHORTTE=F
Chr_12_case_15_incident	Earl_Grey	Simple_repeat	66683	66723	21	+	.	TSTART=1;TEND=43;ID=(TAATTTT)N;SHORTTE=F
Chr_12_case_15_incident	Earl_Grey	Low_complexity	94998	95054	17	+	.	TSTART=1;TEND=55;ID=G-RICH;SHORTTE=F
Chr_12_case_15_incident	Earl_Grey	Simple_repeat	104456	104492	16	+	.	TSTART=1;TEND=38;ID=(CCTTCTT)N;SHORTTE=F
Chr_12_case_15_incident	Earl_Grey	Simple_repeat	109714	109763	17	+	.	TSTART=1;TEND=51;ID=(CGAGGC)N;SHORTTE=F
Chr_12_case_15_incident	Earl_Grey	Simple_repeat	110281	110321	16	+	.	TSTART=1;TEND=41;ID=(GCTGAC)N;SHORTTE=F
Chr_12_case_15_incident	Earl_Grey	Low_complexity	111243	111302	15	+	.	TSTART=1;TEND=57;ID=GA-RICH;SHORTTE=F
Chr_12_case_15_incident	Earl_Grey	Simple_repeat	116870	116917	13	+	.	TSTART=1;TEND=47;ID=(GTT)N;SHORTTE=F
Chr_12_case_15_incident	Earl_Grey	Simple_repeat	118906	118949	15	+	.	TSTART=1;TEND=43;ID=(TTTCT)N;SHORTTE=F
Chr_12_case_15_incident	Earl_Grey	Simple_repeat	121967	122025	17	+	.	TSTART=1;TEND=59;ID=(TATCCT)N;SHORTTE=F
Chr_12_case_15_incident	Earl_Grey	Simple_repeat	122818	122866	13	+	.	TSTART=1;TEND=48;ID=(TTCTCC)N;SHORTTE=F
Chr_12_case_15_incident	Earl_Grey	Simple_repeat	136867	136891	17	+	.	TSTART=1;TEND=24;ID=(TC)N;SHORTTE=F
Chr_12_case_15_incident	Earl_Grey	Simple_repeat	142703	142755	17	+	.	TSTART=1;TEND=75;ID=(GAAGATG)N;SHORTTE=F;TEGROUP=CTG_12|(GAAGATG)N|1
Chr_12_case_15_incident	Earl_Grey	Simple_repeat	142756	142761	13	+	.	TSTART=1;TEND=26;ID=(AGGGA)N;SHORTTE=F
Chr_12_case_15_incident	Earl_Grey	Simple_repeat	143581	143630	13	+	.	TSTART=1;TEND=50;ID=(GATAGGA)N;SHORTTE=F
Chr_12_case_15_incident	Earl_Grey	Simple_repeat	148001	148024	12	+	.	TSTART=1;TEND=24;ID=(CGA)N;SHORTTE=F
Chr_12_case_15_incident	Earl_Grey	Simple_repeat	148165	148200	11	+	.	TSTART=1;TEND=36;ID=(CTTCCCT)N;SHORTTE=F
Chr_12_case_15_incident	Earl_Grey	Simple_repeat	148531	148562	21	+	.	TSTART=1;TEND=32;ID=(TCCTCT)N;SHORTTE=F
Chr_12_case_15_incident	Earl_Grey	Simple_repeat	148908	148948	13	+	.	TSTART=1;TEND=39;ID=(ATATACC)N;SHORTTE=F
Chr_12_case_15_incident	Earl_Grey	Simple_repeat	152294	152345	12	+	.	TSTART=1;TEND=51;ID=(CCCG)N;SHORTTE=F
Chr_12_case_15_incident	Earl_Grey	Simple_repeat	152428	152485	18	+	.	TSTART=1;TEND=60;ID=(GCC)N;SHORTTE=F
Chr_12_case_15_incident	Earl_Grey	Simple_repeat	155057	155103	14	+	.	TSTART=1;TEND=46;ID=(TTC)N;SHORTTE=F
Chr_12_case_15_incident	Earl_Grey	Simple_repeat	155151	155186	16	+	.	TSTART=1;TEND=36;ID=(CCAGAT)N;SHORTTE=F
Chr_12_case_15_incident	Earl_Grey	Low_complexity	155954	156019	16	+	.	TSTART=1;TEND=66;ID=GA-RICH;SHORTTE=F
Chr_12_case_15_incident	Earl_Grey	Simple_repeat	156348	156371	15	+	.	TSTART=1;TEND=25;ID=(GAA)N;SHORTTE=F
Chr_12_case_15_incident	Earl_Grey	Simple_repeat	156625	156726	25	+	.	TSTART=1;TEND=96;ID=(GAAGAT)N;SHORTTE=F
Chr_12_case_15_incident	Earl_Grey	Unknown	159451	159848	470	+	.	TSTART=39;TEND=474;ID=RND-1_FAMILY-8;SHORTTE=F
Chr_12_case_15_incident	Earl_Grey	Unknown	160158	160373	1252	+	.	TSTART=84;TEND=304;ID=RND-2_FAMILY-159;SHORTTE=F
Chr_12_case_15_incident	Earl_Grey	Simple_repeat	167047	167137	28	+	.	TSTART=1;TEND=91;ID=(TCTTTC)N;SHORTTE=F
Chr_12_case_15_incident	Earl_Grey	Simple_repeat	188736	188774	14	+	.	TSTART=1;TEND=40;ID=(CTTCAA)N;SHORTTE=F
Chr_12_case_15_incident	Earl_Grey	Low_complexity	191095	191161	14	+	.	TSTART=1;TEND=67;ID=GA-RICH;SHORTTE=F
Chr_12_case_15_incident	Earl_Grey	Simple_repeat	192001	192048	11	+	.	TSTART=1;TEND=47;ID=(CACCGCTT)N;SHORTTE=F
Chr_12_case_15_incident	Earl_Grey	Simple_repeat	193294	193336	12	+	.	TSTART=1;TEND=44;ID=(GATGA)N;SHORTTE=F
Chr_12_case_15_incident	Earl_Grey	Simple_repeat	196304	196336	15	+	.	TSTART=1;TEND=32;ID=(TTG)N;SHORTTE=F
Chr_12_case_15_incident	Earl_Grey	Simple_repeat	204511	204566	18	+	.	TSTART=1;TEND=56;ID=(GAGTTT)N;SHORTTE=F
Chr_12_case_15_incident	Earl_Grey	Simple_repeat	207646	207727	15	+	.	TSTART=1;TEND=80;ID=(CTCTTC)N;SHORTTE=F
Chr_12_case_15_incident	Earl_Grey	Unknown	212007	212046	260	-	.	TSTART=15;TEND=55;ID=RND-1_FAMILY-6;SHORTTE=T
Chr_12_case_15_incident	Earl_Grey	Simple_repeat	217350	217438	20	+	.	TSTART=1;TEND=83;ID=(TCCTCT)N;SHORTTE=F
Chr_12_case_15_incident	Earl_Grey	Simple_repeat	219403	219446	11	+	.	TSTART=1;TEND=46;ID=(CTCCTG)N;SHORTTE=F
Chr_12_case_15_incident	Earl_Grey	Simple_repeat	220439	220482	11	+	.	TSTART=1;TEND=44;ID=(CCGCCA)N;SHORTTE=F
Chr_12_case_15_incident	Earl_Grey	Low_complexity	225379	225412	11	+	.	TSTART=1;TEND=34;ID=A-RICH;SHORTTE=F
Chr_12_case_15_incident	Earl_Grey	Unknown	233476	233872	1722	-	.	TSTART=4;TEND=408;ID=RND-1_FAMILY-1;SHORTTE=F
Chr_12_case_15_incident	Earl_Grey	Unknown	234115	234346	1810	-	.	TSTART=96;TEND=329;ID=RND-1_FAMILY-30;SHORTTE=F
Chr_12_case_15_incident	Earl_Grey	Simple_repeat	234353	234757	449	+	.	TSTART=1;TEND=402;ID=(ATAA)N;SHORTTE=F
Chr_12_case_15_incident	Earl_Grey	Simple_repeat	250338	250417	18	+	.	TSTART=1;TEND=80;ID=(GAT)N;SHORTTE=F
Chr_12_case_15_incident	Earl_Grey	Simple_repeat	250924	250996	16	+	.	TSTART=1;TEND=73;ID=(CCCAAC)N;SHORTTE=F
Chr_12_case_15_incident	Earl_Grey	Simple_repeat	251240	251299	11	+	.	TSTART=1;TEND=56;ID=(CCCTCT)N;SHORTTE=F
Chr_12_case_15_incident	Earl_Grey	Simple_repeat	251325	251357	13	+	.	TSTART=1;TEND=33;ID=(CCAGCG)N;SHORTTE=F
Chr_12_case_15_incident	Earl_Grey	Simple_repeat	251608	251664	20	+	.	TSTART=1;TEND=55;ID=(TGG)N;SHORTTE=F
Chr_12_case_15_incident	Earl_Grey	Simple_repeat	252228	252289	16	+	.	TSTART=1;TEND=62;ID=(CCGACC)N;SHORTTE=F
Chr_12_case_15_incident	Earl_Grey	Simple_repeat	252495	252537	42	+	.	TSTART=1;TEND=43;ID=(GTGTTG)N;SHORTTE=F
Chr_12_case_15_incident	Earl_Grey	Simple_repeat	253426	253457	12	+	.	TSTART=1;TEND=32;ID=(GTGG)N;SHORTTE=F
Chr_12_case_15_incident	Earl_Grey	Simple_repeat	253574	253628	15	+	.	TSTART=1;TEND=54;ID=(GAC)N;SHORTTE=F
Chr_12_case_15_incident	Earl_Grey	Simple_repeat	255187	255247	17	+	.	TSTART=1;TEND=61;ID=(CC)N;SHORTTE=F
Chr_12_case_15_incident	Earl_Grey	Simple_repeat	260376	260423	13	+	.	TSTART=1;TEND=48;ID=(GCCTTC)N;SHORTTE=F
Chr_12_case_15_incident	Earl_Grey	Simple_repeat	263008	263026	15	+	.	TSTART=1;TEND=19;ID=(TTG)N;SHORTTE=F
Chr_12_case_15_incident	Earl_Grey	Simple_repeat	269814	269845	14	+	.	TSTART=1;TEND=32;ID=(TTGAGA)N;SHORTTE=F
Chr_12_case_15_incident	Earl_Grey	Simple_repeat	269922	269972	14	+	.	TSTART=1;TEND=51;ID=(CTG)N;SHORTTE=F
Chr_12_case_15_incident	Earl_Grey	Low_complexity	270213	270317	20	+	.	TSTART=1;TEND=105;ID=G-RICH;SHORTTE=F
Chr_12_case_15_incident	Earl_Grey	Low_complexity	273762	273819	14	+	.	TSTART=1;TEND=58;ID=GA-RICH;SHORTTE=F
Chr_12_case_15_incident	Earl_Grey	DNA/TcMar-Tc1	277170	278323	5582	-	.	TSTART=2;TEND=1337;ID=RND-1_FAMILY-14;SHORTTE=F;TEGROUP=CTG_12|RND-1_FAMILY-14|1
Chr_12_case_15_incident	Earl_Grey	Simple_repeat	291147	291189	12	+	.	TSTART=1;TEND=45;ID=(CCTCTT)N;SHORTTE=F
Chr_12_case_15_incident	Earl_Grey	Simple_repeat	294482	294513	13	+	.	TSTART=1;TEND=32;ID=(GAT)N;SHORTTE=F
Chr_12_case_15_incident	Earl_Grey	Simple_repeat	294960	294989	15	+	.	TSTART=1;TEND=32;ID=(GAACG)N;SHORTTE=F
Chr_12_case_15_incident	Earl_Grey	Simple_repeat	305205	305241	17	+	.	TSTART=1;TEND=39;ID=(TCTCGA)N;SHORTTE=F
Chr_12_case_15_incident	Earl_Grey	Simple_repeat	306410	306449	12	+	.	TSTART=1;TEND=40;ID=(ATCCTC)N;SHORTTE=F
Chr_12_case_15_incident	Earl_Grey	Simple_repeat	307420	307464	11	+	.	TSTART=1;TEND=44;ID=(CAACTA)N;SHORTTE=F
Chr_12_case_15_incident	Earl_Grey	Simple_repeat	308059	308106	21	+	.	TSTART=1;TEND=48;ID=(AGC)N;SHORTTE=F
Chr_12_case_15_incident	Earl_Grey	Simple_repeat	308156	308186	18	+	.	TSTART=1;TEND=31;ID=(CAGCAA)N;SHORTTE=F
Chr_12_case_15_incident	Earl_Grey	Simple_repeat	308674	308695	13	+	.	TSTART=1;TEND=22;ID=(TGC)N;SHORTTE=F
Chr_12_case_15_incident	Earl_Grey	Simple_repeat	309020	309045	14	+	.	TSTART=1;TEND=26;ID=(GGT)N;SHORTTE=F
Chr_12_case_15_incident	Earl_Grey	Simple_repeat	309557	309586	27	+	.	TSTART=1;TEND=30;ID=(GAAAAG)N;SHORTTE=F
Chr_12_case_15_incident	Earl_Grey	Simple_repeat	309658	309728	12	+	.	TSTART=1;TEND=71;ID=(TCTTTT)N;SHORTTE=F
Chr_12_case_15_incident	Earl_Grey	Low_complexity	310303	310384	17	+	.	TSTART=1;TEND=80;ID=G-RICH;SHORTTE=F
Chr_12_case_15_incident	Earl_Grey	Simple_repeat	310614	310648	17	+	.	TSTART=1;TEND=35;ID=(GGCGAG)N;SHORTTE=F
Chr_12_case_15_incident	Earl_Grey	Simple_repeat	311232	311265	17	+	.	TSTART=1;TEND=34;ID=(ACC)N;SHORTTE=F
Chr_12_case_15_incident	Earl_Grey	Low_complexity	314601	314642	14	+	.	TSTART=1;TEND=42;ID=GA-RICH;SHORTTE=F
Chr_12_case_15_incident	Earl_Grey	Simple_repeat	318456	318501	14	+	.	TSTART=1;TEND=44;ID=(TTCC)N;SHORTTE=F
Chr_12_case_15_incident	Earl_Grey	Simple_repeat	321832	321876	12	+	.	TSTART=1;TEND=45;ID=(GAGCAA)N;SHORTTE=F
Chr_12_case_15_incident	Earl_Grey	Simple_repeat	322315	322381	23	+	.	TSTART=1;TEND=67;ID=(CTCCAC)N;SHORTTE=F
Chr_12_case_15_incident	Earl_Grey	LTR/Gypsy	330683	330757	286	-	.	TSTART=430;TEND=498;ID=RND-1_FAMILY-18;SHORTTE=T
Chr_12_case_15_incident	Earl_Grey	LTR/Gypsy	339273	339435	378	-	.	TSTART=1616;TEND=1774;ID=RND-1_FAMILY-0;SHORTTE=F
Chr_12_case_15_incident	Earl_Grey	Simple_repeat	339872	339910	23	+	.	TSTART=1;TEND=39;ID=(ATCATT)N;SHORTTE=F
Chr_12_case_15_incident	Earl_Grey	Simple_repeat	340050	340083	11	+	.	TSTART=1;TEND=36;ID=(TCCATAT)N;SHORTTE=F
Chr_12_case_15_incident	Earl_Grey	Low_complexity	344411	344480	18	+	.	TSTART=1;TEND=71;ID=A-RICH;SHORTTE=F
Chr_12_case_15_incident	Earl_Grey	Low_complexity	349119	349160	16	+	.	TSTART=1;TEND=43;ID=A-RICH;SHORTTE=F
Chr_12_case_15_incident	Earl_Grey	Low_complexity	350524	350569	19	+	.	TSTART=1;TEND=45;ID=GA-RICH;SHORTTE=F
Chr_12_case_15_incident	Earl_Grey	Simple_repeat	355677	355724	13	+	.	TSTART=1;TEND=49;ID=(AATGAG)N;SHORTTE=F
Chr_12_case_15_incident	Earl_Grey	Low_complexity	360858	360904	12	+	.	TSTART=1;TEND=46;ID=GA-RICH;SHORTTE=F
Chr_12_case_15_incident	Earl_Grey	Simple_repeat	362152	362184	12	+	.	TSTART=1;TEND=32;ID=(ATCC)N;SHORTTE=F
Chr_12_case_15_incident	Earl_Grey	Simple_repeat	369790	369842	17	+	.	TSTART=1;TEND=53;ID=(TTGGTA)N;SHORTTE=F
Chr_12_case_15_incident	Earl_Grey	Simple_repeat	372186	372245	27	+	.	TSTART=1;TEND=61;ID=(CTTC)N;SHORTTE=F
Chr_12_case_15_incident	Earl_Grey	Low_complexity	377610	377679	17	+	.	TSTART=1;TEND=81;ID=G-RICH;SHORTTE=F
Chr_12_case_15_incident	Earl_Grey	Simple_repeat	381561	381608	12	+	.	TSTART=1;TEND=47;ID=(TCCCCT)N;SHORTTE=F
Chr_12_case_15_incident	Earl_Grey	Simple_repeat	384819	384946	19	+	.	TSTART=1;TEND=130;ID=(TTCTCC)N;SHORTTE=F
Chr_12_case_15_incident	Earl_Grey	Simple_repeat	394216	394271	12	+	.	TSTART=1;TEND=56;ID=(GATGAA)N;SHORTTE=F
Chr_12_case_15_incident	Earl_Grey	Low_complexity	396385	396418	15	+	.	TSTART=1;TEND=33;ID=GA-RICH;SHORTTE=F
Chr_12_case_15_incident	Earl_Grey	Low_complexity	396419	396511	25	+	.	TSTART=2;TEND=129;ID=G-RICH;SHORTTE=F
Chr_12_case_15_incident	Earl_Grey	Simple_repeat	399825	399864	13	+	.	TSTART=1;TEND=39;ID=(GCT)N;SHORTTE=F
Chr_12_case_15_incident	Earl_Grey	Simple_repeat	400891	400939	21	+	.	TSTART=1;TEND=52;ID=(GGATGG)N;SHORTTE=F
Chr_12_case_15_incident	Earl_Grey	Simple_repeat	401660	401685	14	+	.	TSTART=1;TEND=26;ID=(GAA)N;SHORTTE=F
Chr_12_case_15_incident	Earl_Grey	Low_complexity	401758	401817	24	+	.	TSTART=1;TEND=61;ID=GA-RICH;SHORTTE=F
Chr_12_case_15_incident	Earl_Grey	Simple_repeat	402979	403012	11	+	.	TSTART=1;TEND=34;ID=(GTCCTC)N;SHORTTE=F
Chr_12_case_15_incident	Earl_Grey	Low_complexity	404728	404775	15	+	.	TSTART=1;TEND=48;ID=GA-RICH;SHORTTE=F
Chr_12_case_15_incident	Earl_Grey	Simple_repeat	406934	406972	18	+	.	TSTART=1;TEND=39;ID=(CCCATG)N;SHORTTE=F
Chr_12_case_15_incident	Earl_Grey	Simple_repeat	407443	407471	14	+	.	TSTART=1;TEND=29;ID=(GTGAG)N;SHORTTE=F
Chr_12_case_15_incident	Earl_Grey	Simple_repeat	409118	409159	14	+	.	TSTART=1;TEND=40;ID=(TCCCC)N;SHORTTE=F
Chr_12_case_15_incident	Earl_Grey	Simple_repeat	411182	411215	17	+	.	TSTART=1;TEND=34;ID=(GAT)N;SHORTTE=F
Chr_12_case_15_incident	Earl_Grey	Low_complexity	411241	411289	20	+	.	TSTART=1;TEND=49;ID=GA-RICH;SHORTTE=F
Chr_12_case_15_incident	Earl_Grey	Simple_repeat	411371	411402	35	+	.	TSTART=1;TEND=32;ID=(CTC)N;SHORTTE=F
Chr_12_case_15_incident	Earl_Grey	Simple_repeat	412236	412261	15	+	.	TSTART=1;TEND=26;ID=(ATAA)N;SHORTTE=F
Chr_12_case_15_incident	Earl_Grey	Simple_repeat	412837	412871	16	+	.	TSTART=1;TEND=35;ID=(T)N;SHORTTE=F
Chr_12_case_15_incident	Earl_Grey	Low_complexity	414495	414545	19	+	.	TSTART=1;TEND=52;ID=G-RICH;SHORTTE=F
Chr_12_case_15_incident	Earl_Grey	Unknown	438173	438214	313	-	.	TSTART=13;TEND=54;ID=RND-1_FAMILY-6;SHORTTE=T
Chr_12_case_15_incident	Earl_Grey	Low_complexity	456814	456883	15	+	.	TSTART=1;TEND=73;ID=GA-RICH;SHORTTE=F
Chr_12_case_15_incident	Earl_Grey	Simple_repeat	477160	477198	15	+	.	TSTART=1;TEND=38;ID=(AACACA)N;SHORTTE=F
Chr_12_case_15_incident	Earl_Grey	Simple_repeat	484582	484600	17	+	.	TSTART=1;TEND=19;ID=(C)N;SHORTTE=F
Chr_12_case_15_incident	Earl_Grey	Simple_repeat	485322	485384	18	+	.	TSTART=1;TEND=62;ID=(CAT)N;SHORTTE=F
Chr_12_case_15_incident	Earl_Grey	Simple_repeat	485705	485773	57	+	.	TSTART=1;TEND=69;ID=(CCCTCG)N;SHORTTE=F
Chr_12_case_15_incident	Earl_Grey	Simple_repeat	487727	487765	42	+	.	TSTART=1;TEND=39;ID=(CAACAACAG)N;SHORTTE=F
Chr_12_case_15_incident	Earl_Grey	Simple_repeat	489088	489171	14	+	.	TSTART=1;TEND=78;ID=(TCCCCT)N;SHORTTE=F
Chr_12_case_15_incident	Earl_Grey	Simple_repeat	490472	490499	26	+	.	TSTART=1;TEND=28;ID=(A)N;SHORTTE=F
Chr_12_case_15_incident	Earl_Grey	Simple_repeat	490752	490794	15	+	.	TSTART=1;TEND=42;ID=(CAC)N;SHORTTE=F
Chr_12_case_15_incident	Earl_Grey	Simple_repeat	495071	495093	16	+	.	TSTART=1;TEND=23;ID=(T)N;SHORTTE=F
Chr_12_case_15_incident	Earl_Grey	Simple_repeat	495794	495846	12	+	.	TSTART=1;TEND=50;ID=(CCTCAG)N;SHORTTE=F
Chr_12_case_15_incident	Earl_Grey	Simple_repeat	496467	496500	14	+	.	TSTART=1;TEND=34;ID=(CTC)N;SHORTTE=F
Chr_12_case_15_incident	Earl_Grey	Simple_repeat	501359	501407	16	+	.	TSTART=1;TEND=49;ID=(CTAC)N;SHORTTE=F
Chr_12_case_15_incident	Earl_Grey	Low_complexity	502783	502827	14	+	.	TSTART=1;TEND=47;ID=GA-RICH;SHORTTE=F
Chr_12_case_15_incident	Earl_Grey	Simple_repeat	508300	508450	34	+	.	TSTART=1;TEND=160;ID=(CCAGCA)N;SHORTTE=F
Chr_12_case_15_incident	Earl_Grey	Simple_repeat	508556	508620	12	+	.	TSTART=1;TEND=65;ID=(CAG)N;SHORTTE=F
Chr_12_case_15_incident	Earl_Grey	Simple_repeat	509254	509312	18	+	.	TSTART=1;TEND=59;ID=(AGCACC)N;SHORTTE=F
Chr_12_case_15_incident	Earl_Grey	LINE/CRE	520838	521002	515	+	.	TSTART=1087;TEND=1248;ID=RND-2_FAMILY-44;SHORTTE=F
Chr_12_case_15_incident	Earl_Grey	Unknown	525233	525325	500	-	.	TSTART=15;TEND=97;ID=RND-1_FAMILY-6;SHORTTE=T
Chr_12_case_15_incident	Earl_Grey	Simple_repeat	527936	527969	16	+	.	TSTART=1;TEND=34;ID=(ACCAAC)N;SHORTTE=F
Chr_12_case_15_incident	Earl_Grey	Simple_repeat	543813	543846	11	+	.	TSTART=1;TEND=38;ID=(AATATT)N;SHORTTE=F
Chr_12_case_15_incident	Earl_Grey	Simple_repeat	549543	549581	19	+	.	TSTART=1;TEND=38;ID=(AGAGGA)N;SHORTTE=F
Chr_12_case_15_incident	Earl_Grey	Simple_repeat	551532	551593	18	+	.	TSTART=1;TEND=60;ID=(AT)N;SHORTTE=F
Chr_12_case_15_incident	Earl_Grey	Low_complexity	554078	554113	15	+	.	TSTART=1;TEND=36;ID=A-RICH;SHORTTE=F
Chr_12_case_15_incident	Earl_Grey	Unknown	556975	557089	297	-	.	TSTART=2812;TEND=2914;ID=RND-1_FAMILY-34;SHORTTE=F
Chr_12_case_15_incident	Earl_Grey	Unknown	557375	557498	472	-	.	TSTART=19;TEND=102;ID=RND-1_FAMILY-6;SHORTTE=T;TEGROUP=CTG_12|RND-1_FAMILY-6|1
Chr_12_case_15_incident	Earl_Grey	Simple_repeat	558354	558384	12	+	.	TSTART=1;TEND=31;ID=(CAT)N;SHORTTE=F
Chr_12_case_15_incident	Earl_Grey	Low_complexity	561741	561784	15	+	.	TSTART=1;TEND=45;ID=A-RICH;SHORTTE=F
Chr_12_case_15_incident	Earl_Grey	Simple_repeat	564512	564544	13	+	.	TSTART=1;TEND=35;ID=(TCATC)N;SHORTTE=F
Chr_12_case_15_incident	Earl_Grey	Low_complexity	567113	567145	16	+	.	TSTART=1;TEND=33;ID=A-RICH;SHORTTE=F
Chr_12_case_15_incident	Earl_Grey	Simple_repeat	570046	570084	16	+	.	TSTART=1;TEND=40;ID=(TAATAGA)N;SHORTTE=F
Chr_12_case_15_incident	Earl_Grey	Simple_repeat	575842	575865	12	+	.	TSTART=1;TEND=26;ID=(GTCTC)N;SHORTTE=F
Chr_12_case_15_incident	Earl_Grey	Simple_repeat	576716	576751	13	+	.	TSTART=1;TEND=35;ID=(TTTG)N;SHORTTE=F
Chr_12_case_15_incident	Earl_Grey	Simple_repeat	582311	582333	21	+	.	TSTART=1;TEND=23;ID=(C)N;SHORTTE=F
Chr_12_case_15_incident	Earl_Grey	LINE/CRE	582889	583852	5843	+	.	TSTART=1;TEND=976;ID=RND-1_FAMILY-32;SHORTTE=F
Chr_12_case_15_incident	Earl_Grey	Unknown	584111	584272	356	-	.	TSTART=261;TEND=443;ID=RND-1_FAMILY-8;SHORTTE=F
Chr_12_case_15_incident	Earl_Grey	Simple_repeat	587714	587767	13	+	.	TSTART=1;TEND=55;ID=(GGCATAT)N;SHORTTE=F
Chr_12_case_15_incident	Earl_Grey	Simple_repeat	588295	588344	13	+	.	TSTART=1;TEND=50;ID=(AATAAGA)N;SHORTTE=F
Chr_12_case_15_incident	Earl_Grey	Simple_repeat	588974	589009	13	+	.	TSTART=1;TEND=36;ID=(CACCGA)N;SHORTTE=F
Chr_12_case_15_incident	Earl_Grey	Simple_repeat	591774	591804	13	+	.	TSTART=1;TEND=31;ID=(ATGAA)N;SHORTTE=F
Chr_12_case_15_incident	Earl_Grey	Simple_repeat	595729	595760	12	+	.	TSTART=1;TEND=32;ID=(GCGACG)N;SHORTTE=F
Chr_12_case_15_incident	Earl_Grey	Simple_repeat	596913	596940	15	+	.	TSTART=1;TEND=31;ID=(AGGATG)N;SHORTTE=F
Chr_12_case_15_incident	Earl_Grey	Simple_repeat	604433	604473	24	+	.	TSTART=1;TEND=40;ID=(CCTGAAA)N;SHORTTE=F
Chr_12_case_15_incident	Earl_Grey	Unknown	604782	604850	559	+	.	TSTART=1;TEND=69;ID=RND-1_FAMILY-31;SHORTTE=T
Chr_12_case_15_incident	Earl_Grey	Unknown	605490	605556	444	-	.	TSTART=2;TEND=69;ID=RND-1_FAMILY-31;SHORTTE=T
Chr_12_case_15_incident	Earl_Grey	Unknown	609333	609815	3888	-	.	TSTART=3069;TEND=3575;ID=RND-1_FAMILY-34;SHORTTE=F
Chr_12_case_15_incident	Earl_Grey	Simple_repeat	617507	617545	12	+	.	TSTART=1;TEND=37;ID=(TAAGAGA)N;SHORTTE=F
Chr_12_case_15_incident	Earl_Grey	Simple_repeat	622786	622821	14	+	.	TSTART=1;TEND=36;ID=(AAT)N;SHORTTE=F
Chr_12_case_15_incident	Earl_Grey	Low_complexity	625629	625677	12	+	.	TSTART=1;TEND=50;ID=GA-RICH;SHORTTE=F
Chr_12_case_15_incident	Earl_Grey	Low_complexity	636946	636992	12	+	.	TSTART=1;TEND=48;ID=A-RICH;SHORTTE=F
Chr_12_case_15_incident	Earl_Grey	Simple_repeat	639097	639129	12	+	.	TSTART=1;TEND=33;ID=(TTCT)N;SHORTTE=F
Chr_12_case_15_incident	Earl_Grey	Simple_repeat	642731	642749	17	+	.	TSTART=1;TEND=19;ID=(T)N;SHORTTE=F
Chr_12_case_15_incident	Earl_Grey	Simple_repeat	644628	644683	46	+	.	TSTART=1;TEND=54;ID=(TAGATGGT)N;SHORTTE=F
Chr_12_case_15_incident	Earl_Grey	Low_complexity	645293	645321	15	+	.	TSTART=1;TEND=29;ID=G-RICH;SHORTTE=F
Chr_12_case_15_incident	Earl_Grey	Low_complexity	646168	646225	18	+	.	TSTART=1;TEND=59;ID=GA-RICH;SHORTTE=F
Chr_12_case_15_incident	Earl_Grey	Simple_repeat	646393	646482	24	+	.	TSTART=1;TEND=93;ID=(TCC)N;SHORTTE=F
Chr_12_case_15_incident	Earl_Grey	Simple_repeat	646877	646916	19	+	.	TSTART=1;TEND=40;ID=(CCTCCA)N;SHORTTE=F
Chr_12_case_15_incident	Earl_Grey	Simple_repeat	646917	646931	18	+	.	TSTART=1;TEND=54;ID=(CCTCCC)N;SHORTTE=F
Chr_12_case_15_incident	Earl_Grey	Simple_repeat	647156	647182	16	+	.	TSTART=1;TEND=27;ID=(T)N;SHORTTE=F
Chr_12_case_15_incident	Earl_Grey	Simple_repeat	647186	647221	18	+	.	TSTART=1;TEND=40;ID=(GACAC)N;SHORTTE=F
Chr_12_case_15_incident	Earl_Grey	Unknown	659218	659760	4590	+	.	TSTART=4;TEND=548;ID=RND-1_FAMILY-8;SHORTTE=F
Chr_12_case_15_incident	Earl_Grey	Unknown	673380	673885	4072	-	.	TSTART=3071;TEND=3575;ID=RND-1_FAMILY-34;SHORTTE=F
Chr_12_case_15_incident	Earl_Grey	LTR/Gypsy	674183	674687	2710	-	.	TSTART=1;TEND=490;ID=RND-1_FAMILY-24;SHORTTE=F
Chr_12_case_15_incident	Earl_Grey	LTR/Gypsy	674863	675011	2084	-	.	TSTART=5983;TEND=6156;ID=RND-1_FAMILY-5;SHORTTE=F
Chr_12_case_15_incident	Earl_Grey	Simple_repeat	675012	675249	262	+	.	TSTART=1;TEND=238;ID=(ATATGT)N;SHORTTE=F
Chr_12_case_15_incident	Earl_Grey	LTR/Gypsy	675250	675418	2084	-	.	TSTART=5817;TEND=5982;ID=RND-1_FAMILY-5;SHORTTE=F
Chr_12_case_15_incident	Earl_Grey	LTR/Gypsy	675419	675594	1476	+	.	TSTART=4379;TEND=4556;ID=RND-1_FAMILY-11;SHORTTE=F;LTRGROUP=CTG_12_G1
Chr_12_case_15_incident	Earl_Grey	Low_complexity	676641	676685	13	+	.	TSTART=1;TEND=49;ID=GA-RICH;SHORTTE=F
Chr_12_case_15_incident	Earl_Grey	LTR/Gypsy	679784	679951	1258	+	.	TSTART=167;TEND=334;ID=RND-1_FAMILY-27;SHORTTE=F;LTRGROUP=CTG_12_G1
Chr_12_case_15_incident	Earl_Grey	LTR/Gypsy	679952	683800	30546	-	.	TSTART=495;TEND=4527;ID=RND-1_FAMILY-0;SHORTTE=F;TEGROUP=CTG_12|RND-1_FAMILY-0|1
Chr_12_case_15_incident	Earl_Grey	LTR/Gypsy	683801	684049	2079	-	.	TSTART=5934;TEND=6182;ID=RND-1_FAMILY-10;SHORTTE=F
Chr_12_case_15_incident	Earl_Grey	LTR/Gypsy	684050	688364	3904	+	.	TSTART=3146;TEND=6996;ID=RND-1_FAMILY-0;SHORTTE=F;TEGROUP=CTG_12|RND-1_FAMILY-0|2
Chr_12_case_15_incident	Earl_Grey	LTR/Gypsy	688365	688613	2079	+	.	TSTART=5934;TEND=6182;ID=RND-1_FAMILY-10;SHORTTE=F
Chr_12_case_15_incident	Earl_Grey	LTR/Gypsy	688614	691821	302	+	.	TSTART=495;TEND=6996;ID=RND-1_FAMILY-0;SHORTTE=T;TEGROUP=CTG_12|RND-1_FAMILY-0|3
Chr_12_case_15_incident	Earl_Grey	LTR/Gypsy	691822	693540	1921	+	.	TSTART=1388;TEND=5938;ID=RND-1_FAMILY-10;SHORTTE=F;TEGROUP=CTG_12|RND-1_FAMILY-10|1
Chr_12_case_15_incident	Earl_Grey	LTR/Gypsy	693541	694038	4153	-	.	TSTART=1;TEND=492;ID=RND-1_FAMILY-24;SHORTTE=F
Chr_12_case_15_incident	Earl_Grey	LTR/Gypsy	694039	694728	5565	+	.	TSTART=2863;TEND=3557;ID=RND-1_FAMILY-10;SHORTTE=F
Chr_12_case_15_incident	Earl_Grey	LTR/Gypsy	694729	695333	5244	-	.	TSTART=5575;TEND=6186;ID=RND-1_FAMILY-5;SHORTTE=F
Chr_12_case_15_incident	Earl_Grey	LTR/Gypsy	695334	695446	1028	+	.	TSTART=3553;TEND=3679;ID=RND-1_FAMILY-10;SHORTTE=F
Chr_12_case_15_incident	Earl_Grey	LTR/Gypsy	695447	695787	2850	-	.	TSTART=2;TEND=348;ID=RND-1_FAMILY-27;SHORTTE=F
Chr_12_case_15_incident	Earl_Grey	LTR/Gypsy	695788	698291	20658	+	.	TSTART=3677;TEND=6182;ID=RND-1_FAMILY-10;SHORTTE=F
Chr_12_case_15_incident	Earl_Grey	LTR/Gypsy	698292	698731	3691	+	.	TSTART=3783;TEND=4221;ID=RND-1_FAMILY-11;SHORTTE=F
Chr_12_case_15_incident	Earl_Grey	LTR/Gypsy	699020	699518	4199	+	.	TSTART=4215;TEND=4713;ID=RND-1_FAMILY-11;SHORTTE=F
Chr_12_case_15_incident	Earl_Grey	LTR/Gypsy	700075	700599	2859	-	.	TSTART=2910;TEND=3580;ID=RND-1_FAMILY-13;SHORTTE=F
Chr_12_case_15_incident	Earl_Grey	LTR/Gypsy	700612	701507	2544	+	.	TSTART=692;TEND=1608;ID=RND-1_FAMILY-5;SHORTTE=F
Chr_12_case_15_incident	Earl_Grey	LTR/Gypsy	701800	702966	2892	-	.	TSTART=2;TEND=2057;ID=RND-1_FAMILY-17;SHORTTE=F;TEGROUP=CTG_12|RND-1_FAMILY-17|1
Chr_12_case_15_incident	Earl_Grey	Unknown	706047	706159	384	+	.	TSTART=2813;TEND=2923;ID=RND-1_FAMILY-34;SHORTTE=F
Chr_12_case_15_incident	Earl_Grey	Unknown	706218	706252	235	-	.	TSTART=1293;TEND=1326;ID=RND-1_FAMILY-2;SHORTTE=T
Chr_12_case_15_incident	Earl_Grey	Simple_repeat	711572	711604	30	+	.	TSTART=1;TEND=33;ID=(A)N;SHORTTE=F
Chr_12_case_15_incident	Earl_Grey	Unknown	713087	713415	1381	+	.	TSTART=27;TEND=367;ID=RND-2_FAMILY-159;SHORTTE=F
Chr_12_case_15_incident	Earl_Grey	Simple_repeat	724109	724154	17	+	.	TSTART=1;TEND=48;ID=(CTTTCTT)N;SHORTTE=F
Chr_12_case_15_incident	Earl_Grey	Simple_repeat	725180	725226	13	+	.	TSTART=1;TEND=51;ID=(TCTACC)N;SHORTTE=F
Chr_12_case_15_incident	Earl_Grey	Simple_repeat	729729	729752	15	+	.	TSTART=1;TEND=24;ID=(A)N;SHORTTE=F
Chr_12_case_15_incident	Earl_Grey	Simple_repeat	733033	733064	17	+	.	TSTART=1;TEND=32;ID=(GGGGAA)N;SHORTTE=F
Chr_12_case_15_incident	Earl_Grey	Simple_repeat	734269	734327	16	+	.	TSTART=1;TEND=60;ID=(CTT)N;SHORTTE=F
Chr_12_case_15_incident	Earl_Grey	Simple_repeat	735988	736012	16	+	.	TSTART=1;TEND=25;ID=(A)N;SHORTTE=F
Chr_12_case_15_incident	Earl_Grey	Simple_repeat	736859	736901	12	+	.	TSTART=1;TEND=43;ID=(CCTCTC)N;SHORTTE=F
Chr_12_case_15_incident	Earl_Grey	Simple_repeat	736938	736994	18	+	.	TSTART=1;TEND=55;ID=(GTC)N;SHORTTE=F
Chr_12_case_15_incident	Earl_Grey	Simple_repeat	738463	738489	13	+	.	TSTART=1;TEND=27;ID=(GTC)N;SHORTTE=F
Chr_12_case_15_incident	Earl_Grey	Simple_repeat	738671	738697	15	+	.	TSTART=1;TEND=27;ID=(TTG)N;SHORTTE=F
Chr_12_case_15_incident	Earl_Grey	Simple_repeat	740450	740476	16	+	.	TSTART=1;TEND=27;ID=(T)N;SHORTTE=F
Chr_12_case_15_incident	Earl_Grey	Simple_repeat	741948	741974	18	+	.	TSTART=1;TEND=27;ID=(T)N;SHORTTE=F
Chr_12_case_15_incident	Earl_Grey	Simple_repeat	750344	750380	12	+	.	TSTART=1;TEND=34;ID=(ACCAA)N;SHORTTE=F
Chr_12_case_15_incident	Earl_Grey	Low_complexity	761462	761504	12	+	.	TSTART=1;TEND=43;ID=G-RICH;SHORTTE=F
Chr_12_case_15_incident	Earl_Grey	Low_complexity	762828	762887	13	+	.	TSTART=1;TEND=60;ID=GA-RICH;SHORTTE=F
Chr_12_case_15_incident	Earl_Grey	Simple_repeat	766471	766508	12	+	.	TSTART=1;TEND=36;ID=(CTTCTCC)N;SHORTTE=F
Chr_12_case_15_incident	Earl_Grey	Simple_repeat	766815	766869	15	+	.	TSTART=1;TEND=55;ID=(GGAAGT)N;SHORTTE=F
Chr_12_case_15_incident	Earl_Grey	Simple_repeat	769908	769945	28	+	.	TSTART=1;TEND=41;ID=(TAATGCACAA)N;SHORTTE=F
Chr_12_case_15_incident	Earl_Grey	Unknown	773940	774082	432	+	.	TSTART=102;TEND=233;ID=RND-1_FAMILY-4;SHORTTE=F
Chr_12_case_15_incident	Earl_Grey	Simple_repeat	779133	779272	20	+	.	TSTART=1;TEND=140;ID=(TCT)N;SHORTTE=F
Chr_12_case_15_incident	Earl_Grey	Simple_repeat	781192	781222	14	+	.	TSTART=1;TEND=31;ID=(AAC)N;SHORTTE=F
Chr_12_case_15_incident	Earl_Grey	Low_complexity	782879	782958	12	+	.	TSTART=1;TEND=72;ID=G-RICH;SHORTTE=F
Chr_12_case_15_incident	Earl_Grey	Simple_repeat	783184	783209	27	+	.	TSTART=1;TEND=26;ID=(TCGGAT)N;SHORTTE=F
Chr_12_case_15_incident	Earl_Grey	Low_complexity	783902	783953	13	+	.	TSTART=1;TEND=54;ID=G-RICH;SHORTTE=F
Chr_12_case_15_incident	Earl_Grey	Simple_repeat	792946	792989	33	+	.	TSTART=1;TEND=44;ID=(GACGCA)N;SHORTTE=F
Chr_12_case_15_incident	Earl_Grey	Simple_repeat	796661	796718	16	+	.	TSTART=1;TEND=61;ID=(ATGAGG)N;SHORTTE=F
Chr_12_case_15_incident	Earl_Grey	Simple_repeat	797817	797848	20	+	.	TSTART=1;TEND=34;ID=(TGT)N;SHORTTE=F
Chr_12_case_15_incident	Earl_Grey	Low_complexity	799821	799856	14	+	.	TSTART=1;TEND=36;ID=GA-RICH;SHORTTE=F
Chr_12_case_15_incident	Earl_Grey	Low_complexity	806375	806442	15	+	.	TSTART=1;TEND=68;ID=GA-RICH;SHORTTE=F
Chr_12_case_15_incident	Earl_Grey	Unknown	808297	808530	779	+	.	TSTART=3074;TEND=3320;ID=RND-1_FAMILY-34;SHORTTE=F
Chr_12_case_15_incident	Earl_Grey	Simple_repeat	814878	814901	12	+	.	TSTART=1;TEND=22;ID=(GAAA)N;SHORTTE=F
Chr_12_case_15_incident	Earl_Grey	Unknown	825746	826179	3435	+	.	TSTART=1;TEND=444;ID=RND-1_FAMILY-29;SHORTTE=F
Chr_12_case_15_incident	Earl_Grey	Low_complexity	827024	827069	18	+	.	TSTART=1;TEND=46;ID=A-RICH;SHORTTE=F
Chr_12_case_15_incident	Earl_Grey	Simple_repeat	830851	830906	62	+	.	TSTART=1;TEND=56;ID=(GGTTAGGG)N;SHORTTE=F
Chr_13_case_15_incident	Earl_Grey	Simple_repeat	1	113	113	+	.	TSTART=1;TEND=117;ID=(AACCCCCT)N;SHORTTE=F
Chr_13_case_15_incident	Earl_Grey	Unknown	114	2006	15179	-	.	TSTART=821;TEND=2788;ID=RND-1_FAMILY-29;SHORTTE=F;TEGROUP=CTG_13|RND-1_FAMILY-29|1
Chr_13_case_15_incident	Earl_Grey	Unknown	3718	6035	18814	+	.	TSTART=1;TEND=2336;ID=RND-1_FAMILY-21;SHORTTE=F
Chr_13_case_15_incident	Earl_Grey	DNA/Zisupton	7021	8386	9978	+	.	TSTART=7535;TEND=8899;ID=RND-1_FAMILY-22;SHORTTE=F
Chr_13_case_15_incident	Earl_Grey	Unknown	8427	8831	509	+	.	TSTART=37;TEND=467;ID=RND-1_FAMILY-8;SHORTTE=F
Chr_13_case_15_incident	Earl_Grey	Unknown	9297	9518	809	+	.	TSTART=3184;TEND=3411;ID=RND-1_FAMILY-9;SHORTTE=F
Chr_13_case_15_incident	Earl_Grey	Simple_repeat	9550	9574	26	+	.	TSTART=1;TEND=25;ID=(AATGCT)N;SHORTTE=F
Chr_13_case_15_incident	Earl_Grey	Unknown	14701	15015	1869	+	.	TSTART=4;TEND=305;ID=RND-1_FAMILY-1;SHORTTE=F
Chr_13_case_15_incident	Earl_Grey	Unknown	20584	20893	2577	-	.	TSTART=2;TEND=314;ID=RND-1_FAMILY-4;SHORTTE=F
Chr_13_case_15_incident	Earl_Grey	Unknown	20903	21311	824	-	.	TSTART=4;TEND=311;ID=RND-1_FAMILY-1;SHORTTE=F;TEGROUP=CTG_13|RND-1_FAMILY-1|1
Chr_13_case_15_incident	Earl_Grey	Unknown	21466	21713	1791	-	.	TSTART=53;TEND=304;ID=RND-1_FAMILY-4;SHORTTE=F
Chr_13_case_15_incident	Earl_Grey	Low_complexity	26587	26626	12	+	.	TSTART=1;TEND=40;ID=G-RICH;SHORTTE=F
Chr_13_case_15_incident	Earl_Grey	Simple_repeat	29351	29384	22	+	.	TSTART=1;TEND=34;ID=(A)N;SHORTTE=F
Chr_13_case_15_incident	Earl_Grey	Low_complexity	43153	43225	18	+	.	TSTART=1;TEND=77;ID=G-RICH;SHORTTE=F
Chr_13_case_15_incident	Earl_Grey	Simple_repeat	43533	43578	13	+	.	TSTART=1;TEND=43;ID=(CGCTCCC)N;SHORTTE=F
Chr_13_case_15_incident	Earl_Grey	Simple_repeat	44901	44943	13	+	.	TSTART=1;TEND=43;ID=(CGAACA)N;SHORTTE=F
Chr_13_case_15_incident	Earl_Grey	Low_complexity	55760	55810	12	+	.	TSTART=1;TEND=50;ID=A-RICH;SHORTTE=F
Chr_13_case_15_incident	Earl_Grey	Unknown	60352	60895	4642	+	.	TSTART=4;TEND=549;ID=RND-1_FAMILY-8;SHORTTE=F
Chr_13_case_15_incident	Earl_Grey	Unknown	68544	68934	2043	+	.	TSTART=19;TEND=414;ID=RND-1_FAMILY-1;SHORTTE=F
Chr_13_case_15_incident	Earl_Grey	DNA/Zisupton	69131	69423	286	-	.	TSTART=8076;TEND=8334;ID=RND-1_FAMILY-22;SHORTTE=T;TEGROUP=CTG_13|RND-1_FAMILY-22|1
Chr_13_case_15_incident	Earl_Grey	Simple_repeat	70354	70415	17	+	.	TSTART=1;TEND=63;ID=(CT)N;SHORTTE=F
Chr_13_case_15_incident	Earl_Grey	Simple_repeat	70646	70702	13	+	.	TSTART=1;TEND=61;ID=(GGAAGAT)N;SHORTTE=F
Chr_13_case_15_incident	Earl_Grey	Simple_repeat	73197	73249	20	+	.	TSTART=1;TEND=53;ID=(ACAACC)N;SHORTTE=F
Chr_13_case_15_incident	Earl_Grey	Simple_repeat	73250	73257	19	+	.	TSTART=6;TEND=65;ID=(AATCAC)N;SHORTTE=F
Chr_13_case_15_incident	Earl_Grey	Simple_repeat	73461	73500	11	+	.	TSTART=1;TEND=39;ID=(GTGAGAA)N;SHORTTE=F
Chr_13_case_15_incident	Earl_Grey	Simple_repeat	73926	73956	16	+	.	TSTART=1;TEND=31;ID=(CCCTTC)N;SHORTTE=F
Chr_13_case_15_incident	Earl_Grey	Unknown	79247	79418	612	+	.	TSTART=236;TEND=413;ID=RND-1_FAMILY-1;SHORTTE=F
Chr_13_case_15_incident	Earl_Grey	LTR/Gypsy	80250	80338	618	-	.	TSTART=2718;TEND=2806;ID=RND-1_FAMILY-5;SHORTTE=T
Chr_13_case_15_incident	Earl_Grey	Simple_repeat	87528	87562	12	+	.	TSTART=1;TEND=35;ID=(TCA)N;SHORTTE=F
Chr_13_case_15_incident	Earl_Grey	Simple_repeat	89078	89094	16	+	.	TSTART=1;TEND=17;ID=(A)N;SHORTTE=F
Chr_13_case_15_incident	Earl_Grey	Simple_repeat	94994	95018	13	+	.	TSTART=1;TEND=25;ID=(TTC)N;SHORTTE=F
Chr_13_case_15_incident	Earl_Grey	Simple_repeat	95104	95155	15	+	.	TSTART=1;TEND=52;ID=(CTCTTTC)N;SHORTTE=F
Chr_13_case_15_incident	Earl_Grey	Simple_repeat	95271	95322	15	+	.	TSTART=1;TEND=52;ID=(TTCGCA)N;SHORTTE=F
Chr_13_case_15_incident	Earl_Grey	Simple_repeat	95631	95647	16	+	.	TSTART=1;TEND=50;ID=(TCCCTC)N;SHORTTE=F
Chr_13_case_15_incident	Earl_Grey	Simple_repeat	95648	95680	13	+	.	TSTART=1;TEND=33;ID=(CTCT)N;SHORTTE=F
Chr_13_case_15_incident	Earl_Grey	Simple_repeat	97029	97072	28	+	.	TSTART=1;TEND=44;ID=(TTGGGG)N;SHORTTE=F
Chr_13_case_15_incident	Earl_Grey	Simple_repeat	97248	97272	18	+	.	TSTART=1;TEND=25;ID=(CCA)N;SHORTTE=F
Chr_13_case_15_incident	Earl_Grey	Simple_repeat	97965	98021	14	+	.	TSTART=1;TEND=58;ID=(GAGGTG)N;SHORTTE=F
Chr_13_case_15_incident	Earl_Grey	Simple_repeat	98329	98356	14	+	.	TSTART=1;TEND=29;ID=(CGG)N;SHORTTE=F
[truncated: 3,626 more rows]

## Sheet: Case_77_relapse
Seqid	Source	Type	Start (bp)	End (bp)	Score	Strand	Phase	Attributes
[truncated: 5,405 more rows]

[truncated: 1 more sheets: H99]
